# Supplementary material for: Hearing Function: Identification of New Candidate Genes Further Explaining the Complexity of This Sensory Ability
Source: Genes (Basel). 2021 Aug 10;12(8):1228. doi: 10.3390/genes12081228 (PMC8394865; doi:10.3390/genes12081228)
Supplement: Supplementary file 1 [file genes-12-01228-s001.zip]

Archive with 10 entries (7 files):
- supplementary_files/
- supplementary_files/Supplementary_Cohorts_Description.pdf
- supplementary_files/Supplementary_figures.pdf
- supplementary_files/Supplementary_tables.xlsx
- __MACOSX/
- __MACOSX/._supplementary_files
- __MACOSX/supplementary_files/
- __MACOSX/supplementary_files/._Supplementary_Cohorts_Description.docx
- __MACOSX/supplementary_files/._Supplementary_figures.pdf
- __MACOSX/supplementary_files/._Supplementary_tables.xlsx
