# Supplementary material for: Hearing Function: Identification of New Candidate Genes Further Explaining the Complexity of This Sensory Ability
Source: Genes (Basel). 2021 Aug 10;12(8):1228. doi: 10.3390/genes12081228 (PMC8394865; doi:10.3390/genes12081228)
Supplement: Supplementary file 1 [file genes-12-01228-s001.zip › supplementary_files/Supplementary_tables.xlsx]

## Sheet: Table S1
Table S1: Sample characteristics. The data from 4th to 13th columns are min-max (mean, standard deviation).
Cohort	N	N Men; Women	Age, range (mean)	250Hz	500Hz	1KHz	2KHz	4KHz	8KHz	PTAL	PTAM	PTAH
FVG	1470	634; 836	18-91 (51.9)	0-60 (9.8; 8.04)	0-75 (10.58; 9.43)	0-75 (10.99; 10.57)	0-85 (12.43; 13.71)	0-100 (21.3; 20.74)	0-110 (22.76; 25.39)	0-61.67 (10.6; 8.51)	0-73.33 (12.53; 10.99)	0-102.5 (22.73; 22.11)
VBI	425	180; 245	25-90 (58.71)	5-75 (17.2; 8.46)	5-70 (18.47; 9.69)	10-95 (20.52; 11.55)	5-90 (22.64; 16.3)	5-100 (30.54; 21.27)	10-125 (34.94; 25.46)	5-58.33 (18.96; 8.9)	8.33-70 (20.94; 11.37)	2.5-112.5 (33.18; 22.69)
CAR	261	113; 148	18-89 (53.4)	5-75 (18.66; 9.8)	0-90 (16.61; 11.41)	0-65 (15.04; 12.69)	0-75 (16.83; 16.86)	0-130 (26.53; 23.99)	0-130 (31.97; 25.06)	1.67-61.67 (16.94; 10.4)	0-60 (16.71; 12.51)	0-92.5 (29.61; 22.84)
SR	656	249; 407	18-82 (39.82)	5-90 (16.74; 10.01)	5-90 (18.41; 9.74)	0-90 (14.74; 10.67)	0-90 (11.54; 12.24)	0-90 (16.34; 16.72)	0-90 (21.69; 21.61)	3.33-90 (16.81; 9.11)	1.67-90 (15.41; 9.9)	0-90 (19.95; 18.18)
AWP	1102	555; 547	53-67 (60.99)	0-45 (13.72; 6.5)	5-55 (15.98; 7.8)	5-65 (16.39; 8.55)	0-70 (18.51; 11.31)	5-85 (28.99; 16.65)	5-110 (36.34; 21.24)	1.67-46.67 (15.37; 7.12)	1.67-55 (17.12; 8.44)	5-90 (33.12; 17.71)
RS1	684	280; 404	77-101 (82.9)	0-85 (20.8; 12.6)	0-80 (22.55; 13.7)	0-80 (27.9; 14.6)	0-90 (37.8; 16.6)	5-125 (55.3; 17.7)	10-110 (72.6; 17.6)	3.33-83.33 (24.4; 12.58)	1.67-81.67 (30.29; 13.48)	7.5-117.5 (64.7-15.84)
RS2	1173	530; 643	66-99 (75.4)	0-95 (16.53; 10.67)	0-110 (17.7, 11.63)	0-120 (20.67, 13.17)	0-130 (27.32, 16.19)	5-125 (45.12, 19.5)	0-110 (60.66, 21.27)	0-111.67 (18.87, 10.80)	0-123.33 (22.58, 12.38)	7.5-117.5 (53.76, 18.82)
RS3	2155	941; 1214	52-95 (62.3)	0-85 (10.6, 8.04)	0-95 (11.31, 8.69)	0-90 (13.41, 10.05)	0-90 (men=14.68, 13.19)	0-110 (29.02, 17.58)	0-110 (35.97, 22.44)	0-90 (12.30, 7.95)	0-90 (13.87, 9.42)	0-107.5 (33.41, 18.46)
FHS	1131	499; 632	34-86 (60.0)	0-55 (10.78, 7.58)	0-55 (12.01, 8.47)	0-55 (11.66, 9.60)	0-75 (15.03, 12.85)	0-90 (27.12, 19.02)	0-90 (33.88, 20.83)	0-53.33 (11.76, 7.96)	0-55 (13.44, 9.26)	2.5-85 (30.99, 18.88)
SIA	1774	911; 863	65-96 (73.6)	/	/	/	/	/	/	/	5-100 (30.1, 12.2)	15-120 (55.1; 19.98)

## Sheet: Table S2
Table S2: Genotyping and imputation information.
Cohort	Method of DNA collection	Genotyping platform	Genotypes calling software	Sample quality control (inclusion)	Genotype quality control (inclusion)	Imputation	Phasing software	Imputation software	Imputation reference panel
FVG	Blood	Illumina 370K, Illumina 700K, MegaEX	Illumina BeadStudio	Sample call rate ≥ 0.95, gender check	Call rate ≥ 0.99; Hardy-Weinberg P > 1*e-06; MAF ≥ 0.01	In house	SHAPEIT v2	IMPUTE v2	Italian Genome Reference Panel (IGRP) v1.0 (1)
VBI	Blood	Illumina 370K, Illumina 700K	Illumina BeadStudio	Sample call rate ≥ 0.95, gender check	Call rate ≥ 0.99; Hardy-Weinberg P > 1*e-06; MAF ≥ 0.01	In house	SHAPEIT v2	IMPUTE v2	Italian Genome Reference Panel (IGRP) v1.0 (1)
CAR	Blood	Illumina 370K	Illumina BeadStudio	Sample call rate ≥ 0.95, gender check	Call rate ≥ 0.99; Hardy-Weinberg P > 1*e-06; MAF ≥ 0.01	In house	SHAPEIT v2	IMPUTE v2	Italian Genome Reference Panel (IGRP) v1.0 (1)
SR	Saliva	Illumina 700K	Illumina BeadStudio	Sample call rate ≥ 0.95, gender check	Call rate ≥ 0.99; Hardy-Weinberg P > 1*e-06; MAF ≥ 0.01	Michigan University Imputation server	EAGLE v2.4	MINIMAC v4	HRC
AWP	Blood	Illumina CNV370 quad chip, Illumina HumanOmniExpress BeadChip	Illumina BeadStudio	Sample call rate ≥ 0.95, gender check	Call rate ≥ 0.95; Hardy-Weinberg P > 1*e-06; MAF ≥ 0.01	In house	SHAPEIT v2	IMPUTE v2	1000G ph1
RS1	Blood	Illumina 550K/660Q	Illumina GenomeStudio	Sample call rate ≥ 0.95, gender check, excess heterozygosity, European ancestry	Call rate ≥ 0.95; Hardy-Weinberg P > 1*e-06; MAF ≥ 0.01	Michigan University Imputation server	EAGLE v2.4	MINIMAC v4	1000G ph3
RS2	Blood	Illumina 550K/660Q	Illumina GenomeStudio	Sample call rate ≥ 0.95, gender check, excess heterozygosity, European ancestry	Call rate ≥ 0.95; Hardy-Weinberg P > 1*e-06; MAF ≥ 0.01	Michigan University Imputation server	EAGLE v2.4	MINIMAC v4	1000G ph3
RS3	Blood	Illumina 550K/660Q	Illumina GenomeStudio	Sample call rate ≥ 0.95, gender check, excess heterozygosity, European ancestry	Call rate ≥ 0.95; Hardy-Weinberg P > 1*e-06; MAF ≥ 0.01	Michigan University Imputation server	EAGLE v2.4	MINIMAC v4	1000G ph3
FHS	Blood	Affymetrix 500K mapping array + Affymetrix 50K supplemental array	Affymetrix BRLMM	Sample call rate ≥ 0.95; autosomal heterozygosity < ± 5SD, non-excessive Mendelian errors	Call rate ≥ 0.97; Hardy-Weinberg P > 1*e-06; MAF ≥ 0.01	Michigan University Imputation server	EAGLE v2.4	MINIMAC v4	1000G ph3
SIA	Blood	Illumina Infinium Global Screening Array (GSA) v1	Illumina GenomeStudio	Sample call rate ≥ 0.97, gender check	Call rate ≥ 0.97; Hardy-Weinberg P > 1*e-06; MAF ≥ 0.01	Michigan University Imputation server	EAGLE v2.4	MINIMAC v4	HRC
References
(1) Cocca, M.; Barbieri, C.; Concas, M. P.; Robino, A.; Brumat, M.; Gandin, I.; Trudu, M.; Sala, C. F.; Vuckovic, D.; Girotto, G.; Matullo, G.; Polasek, O.; Kolčić, I.; Gasparini, P.; Soranzo, N.; Toniolo, D.; Mezzavilla, M. A Bird’s-Eye View of Italian Genomic Variation through Whole-Genome Sequencing. Eur J Hum Genet 2020, 28 (4), 435–444. https://doi.org/10.1038/s41431-019-0551-x.

## Sheet: Table S3
Table S3: Results obtained in GWAS meta-analysis for the nine audiometric traits at p-value<1x10-5 and replication results in the SIA cohorts
Freq1: weighted average of frequency for allele 1 across all studies; FreqSE: corresponding standard error for allele frequency estimate; Effect: overall estimated effect size for allele1; StdErr: overall standard error for effect size estimate; P-value: meta-analysis p-value; Direction: Summary of effect direction for each population. The order of the populations is: FVG, VBI, CAR, SR, AWP, RS1,…
Discovery																			Replication
Trait	SNP	Chromosome	Position (GRCh37)	Effect allele	Other allele	Freq1	FreqSE	Effect	StdErr	P-value	Direction	HetISq	HetChiSq	HetDf	HetPVal	N	Npop	Nearest gene	P-value PTAM	P-value PTAH	Replicated
4KHz	rs115843581	1	2970621	a	g	0.0197	0.003	-0.0962	0.0215	7.933e-06	+????---?	78.1	13.719	3	0.003313	5458	4	LINC00982	NA	NA	no
2KHz	rs147058518	1	220112963	c	g	0.0323	0.0076	-0.0867	0.018	1.395e-06	--?-?----	0	4.744	6	0.5771	7694	7	SLC30A10	0.10447	0.32746	no
4KHz	rs1547552	1	18736202	a	t	0.7857	0.0193	0.021	0.0047	7.896e-06	++--+++++	6.9	8.592	8	0.3779	9007	9	RP11-422P22.1	NA	NA	no
1KHz	rs74613148	1	38429194	a	g	0.0295	0.0158	-0.1185	0.0266	8.367e-06	???-?---?	0	1.764	3	0.6229	4659	4	SF3A3	0.89955	0.39665	no
2KHz	rs200271629	1	48699059	a	g	0.1174	0.0117	0.0523	0.0114	4.902e-06	+++??++++	1.7	6.104	6	0.4117	7295	7	SLC5A9	0.92576	0.58688	no
PTAH	rs111389524	11	59757661	a	g	0.0356	0.0037	-0.0444	0.0099	7.135e-06	----?----	0	6.092	7	0.529	7895	8	OOSP1	0.00042081	0.015529	yes
PTAM	rs113132813	2	173956255	a	g	0.0206	0.0032	-0.0752	0.0156	1.493e-06	?-+??----	7.9	5.428	5	0.3659	5801	6	MAP3K20	0.04424	0.6968	yes
500Hz	rs6663215	1	104018310	a	g	0.3734	0.029	0.0188	0.0042	8.492e-06	++++++++-	14.7	9.38	8	0.3113	8961	9	RP11-153F1.1	NA	NA	no
500Hz	rs12061189	1	104026573	a	g	0.626	0.0293	-0.0189	0.0042	7.31e-06	--------+	19.9	9.981	8	0.2663	8961	9	RP11-153F1.1	NA	NA	no
500Hz	rs12945461	1	104027213	a	g	0.3743	0.0293	0.0188	0.0042	8.487e-06	++++++++-	17.9	9.742	8	0.2836	8961	9	RP11-153F1.1	NA	NA	no
500Hz	rs75729251	1	104027277	a	g	0.6269	0.0298	-0.0187	0.0042	9.711e-06	--------+	17.8	9.731	8	0.2844	8961	9	RP11-153F1.1	NA	NA	no
500Hz	rs10158225	1	104030621	t	c	0.3739	0.0294	0.0187	0.0042	8.884e-06	++++++++-	19.7	9.96	8	0.2678	8960	9	RP11-153F1.1	NA	NA	no
500Hz	rs10881166	1	104032552	a	c	0.6269	0.0288	-0.0189	0.0042	7.637e-06	--------+	19.5	9.935	8	0.2696	8961	9	RP11-153F1.1	NA	NA	no
500Hz	rs7535259	1	104038503	a	g	0.6257	0.0269	-0.0193	0.0042	5.061e-06	--------+	22.8	10.366	8	0.2403	8961	9	RP11-153F1.1	NA	NA	no
500Hz	rs4447018	1	104039683	t	c	0.6265	0.027	-0.0192	0.0042	5.636e-06	--------+	19	9.88	8	0.2735	8961	9	RP11-153F1.1	NA	NA	no
500Hz	rs11184270	1	104054343	a	g	0.6229	0.0268	-0.0189	0.0042	7.043e-06	--------+	24	10.528	8	0.2299	8961	9	RP11-153F1.1	NA	NA	no
500Hz	rs6671663	1	104054985	t	c	0.6259	0.0277	-0.0187	0.0042	8.072e-06	--------+	21.5	10.19	8	0.2519	8961	9	RP11-153F1.1	NA	NA	no
500Hz	rs10785714	1	104056846	t	c	0.6254	0.0288	-0.019	0.0042	5.781e-06	--------+	21.4	10.179	8	0.2527	8961	9	RP11-153F1.1	NA	NA	no
500Hz	rs11184298	1	104057790	a	c	0.6232	0.0268	-0.0186	0.0042	9.153e-06	--------+	21.9	10.239	8	0.2487	8961	9	RP11-153F1.1	NA	NA	no
500Hz	rs11184430	1	104096692	t	c	0.3802	0.0274	0.0184	0.0042	9.704e-06	++++++++-	19.5	9.94	8	0.2693	8961	9	AMY2B	0.94827	0.78883	no
4KHz	rs10489796	1	112078745	t	c	0.8463	0.0118	-0.0256	0.0056	4.669e-06	----?----	0	6.77	7	0.4532	7919	8	ADORA3	0.1055	0.63315	no
8KHz	rs149269977	1	218546474	t	c	0.026	0.0082	-0.0708	0.0158	7.863e-06	---+----?	14.1	8.153	7	0.3193	7874	8	TGFB2	0.02499	0.40595	yes
8KHz	rs77567880	5	113145730	a	g	0.0153	0.0013	-0.1022	0.0223	4.363e-06	??--?--+-	69.7	16.505	5	0.005541	6055	6	YTHDC2	0.31388	0.048388	yes
8KHz	rs17402216	8	26325225	a	c	0.9441	0.0103	0.0425	0.0084	4.693e-07	++-+-++++	47.8	15.312	8	0.05336	9003	9	BNIP3L	0.0059902	0.0025576	yes
2KHz	rs79938927	1	8608253	c	g	0.146	0.0852	-0.0414	0.0091	5.681e-06	---------	0	6.936	8	0.5435	9013	9	RERE	0.62212	0.15461	no
2KHz	rs138465415	1	221089639	t	c	0.0357	0.0178	-0.0741	0.0164	5.924e-06	---------	0	4.071	8	0.8507	9013	9	HLX	0.15202	0.21209	no
2KHz	rs144653133	1	221109918	a	g	0.036	0.0179	-0.0735	0.0163	6.483e-06	---------	0	4.345	8	0.8248	9013	9	HLX	0.15202	0.21209	no
250Hz	rs7532965	1	241628648	t	c	0.2389	0.0206	-0.0259	0.0055	2.722e-06	--+??----	36	9.37	6	0.1538	7244	7	FH	0.82305	0.83327	no
8KHz	rs11909986	21	47780161	a	g	0.3319	0.0247	-0.0178	0.004	7.862e-06	---?-----	23.3	9.123	7	0.2439	8348	8	PCNT	0.18732	0.030229	yes
8KHz	rs115466046	1	160012270	t	c	0.022	0.0039	-0.067	0.0148	6.101e-06	---??---?	0	3.046	5	0.6929	6127	6	KCNJ10	0.26518	0.66241	no
PTAM	rs111603607	2	173966619	t	c	0.012	0.0027	-0.0968	0.0216	7.343e-06	?-????---	11.3	3.384	3	0.3361	4863	4	MAP3K20	0.04424	0.6968	yes
500Hz	rs79961853	2	15032805	t	c	0.9393	0.0211	0.0612	0.0136	7.203e-06	++++?+++?	0	4.57	6	0.6	6793	7	AC068286.1	NA	NA	no
PTAL	rs76168782	3	143270684	t	g	0.9456	0.0089	-0.0459	0.0099	3.272e-06	---??----	0	2.669	6	0.8491	7264	7	SLC9A9	0.0024703	0.86026	yes
PTAL	rs11677622	2	18656330	a	c	0.9522	0.0098	0.0341	0.0077	9.508e-06	+++++++++	0	3.288	8	0.915	9000	9	RDH14	0.71531	0.15162	no
PTAL	rs11687995	2	18658202	t	g	0.9523	0.01	0.0346	0.0077	6.707e-06	+++++++++	0	2.7	8	0.9518	9000	9	RDH14	0.71531	0.15162	no
PTAL	rs13424072	2	18658452	a	g	0.0482	0.0103	-0.0354	0.0077	4.302e-06	---------	0	2.359	8	0.968	9000	9	NT5C1B	0.65103	0.41906	no
PTAL	rs13399644	2	18658628	a	c	0.0477	0.0103	-0.0351	0.0077	5.269e-06	---------	0	2.374	8	0.9673	9000	9	NT5C1B	0.65103	0.41906	no
PTAL	rs13412924	2	18658819	a	g	0.9526	0.0101	0.0347	0.0077	6.878e-06	+++++++++	0	3.088	8	0.9287	9000	9	NT5C1B	0.65103	0.41906	no
PTAL	rs13415675	2	18659030	a	t	0.9523	0.0101	0.0347	0.0077	6.424e-06	+++++++++	0	2.69	8	0.9523	9000	9	NT5C1B	0.65103	0.41906	no
PTAL	rs11693584	2	18659219	a	g	0.0478	0.0101	-0.0349	0.0077	6.321e-06	---------	0	2.727	8	0.9503	9000	9	NT5C1B	0.65103	0.41906	no
PTAL	rs1387604	2	18659380	a	g	0.0474	0.0101	-0.0347	0.0077	7.042e-06	---------	0	2.768	8	0.9481	9000	9	NT5C1B	0.65103	0.41906	no
PTAL	rs1387603	2	18659453	t	c	0.9526	0.0101	0.0347	0.0077	7.013e-06	+++++++++	0	2.768	8	0.948	9000	9	NT5C1B	0.65103	0.41906	no
PTAL	rs1387602	2	18659587	a	g	0.0488	0.0097	-0.0368	0.0082	6.848e-06	----?----	0	2.175	7	0.9495	7913	8	NT5C1B	0.65103	0.41906	no
PTAL	rs1387601	2	18659588	a	t	0.0488	0.0097	-0.0368	0.0082	6.845e-06	----?----	0	2.175	7	0.9495	7913	8	NT5C1B	0.65103	0.41906	no
PTAL	rs1873203	2	18659801	a	c	0.9526	0.0102	0.0348	0.0077	6.823e-06	+++++++++	0	2.768	8	0.9481	9000	9	NT5C1B	0.65103	0.41906	no
PTAL	rs1873202	2	18659907	a	t	0.0474	0.0102	-0.0348	0.0077	6.839e-06	---------	0	2.767	8	0.9481	9000	9	NT5C1B	0.65103	0.41906	no
PTAL	rs13422249	2	18660316	a	t	0.043	0.0064	-0.0359	0.008	7.081e-06	---------	0	2.973	8	0.9361	9000	9	NT5C1B	0.65103	0.41906	no
PTAL	rs13406581	2	18660424	t	c	0.0474	0.0102	-0.0348	0.0077	6.491e-06	---------	0	2.769	8	0.948	9000	9	NT5C1B	0.65103	0.41906	no
PTAL	rs13406675	2	18660528	t	c	0.0473	0.0102	-0.0347	0.0077	7.161e-06	---------	0	2.795	8	0.9465	9000	9	RDH14	0.71531	0.15162	no
PTAL	rs2635618	2	18661041	c	g	0.9495	0.011	0.035	0.0076	4.587e-06	++-++++++	0	3.074	8	0.9296	9000	9	NT5C1B	0.65103	0.41906	no
PTAL	rs11685748	2	18661083	t	c	0.0472	0.0103	-0.0352	0.0077	5.653e-06	---------	0	2.633	8	0.9552	9000	9	RDH14	0.71531	0.15162	no
PTAL	rs11674395	2	18661220	a	g	0.0429	0.0064	-0.036	0.008	6.777e-06	---------	0	2.967	8	0.9364	9000	9	RDH14	0.71531	0.15162	no
PTAL	rs2345718	2	18661858	t	c	0.9527	0.0102	0.035	0.0077	5.403e-06	+++++++++	0	2.753	8	0.9489	9000	9	NT5C1B	0.65103	0.41906	no
PTAL	rs2345719	2	18661913	a	g	0.9517	0.0095	0.0377	0.0082	4.309e-06	++++?++++	0	2.167	7	0.95	7913	8	NT5C1B	0.65103	0.41906	no
PTAL	rs2345720	2	18661917	a	g	0.0483	0.0095	-0.0377	0.0082	4.214e-06	----?----	0	2.164	7	0.9502	7913	8	NT5C1B	0.65103	0.41906	no
PTAL	rs2881205	2	18661939	a	g	0.9529	0.01	0.0354	0.0077	4.416e-06	+++++++++	0	2.715	8	0.951	9000	9	NT5C1B	0.65103	0.41906	no
PTAL	rs1489689	2	18661982	a	c	0.9499	0.0112	0.0355	0.0076	3.099e-06	++-++++++	0	3.047	8	0.9314	9000	9	NT5C1B	0.65103	0.41906	no
PTAL	rs13387111	2	18662008	a	g	0.0429	0.0066	-0.0365	0.008	4.661e-06	---------	0	2.98	8	0.9356	9000	9	NT5C1B	0.65103	0.41906	no
PTAL	rs1489688	2	18662253	a	g	0.9523	0.0105	0.0346	0.0077	6.568e-06	+++++++++	0	2.61	8	0.9564	9000	9	NT5C1B	0.65103	0.41906	no
PTAL	rs1489687	2	18662427	a	g	0.0474	0.0103	-0.0349	0.0077	5.498e-06	---------	0	2.686	8	0.9525	9000	9	NT5C1B	0.65103	0.41906	no
PTAL	rs1489686	2	18662484	c	g	0.9526	0.0103	0.0349	0.0077	5.515e-06	+++++++++	0	2.686	8	0.9525	9000	9	NT5C1B	0.65103	0.41906	no
PTAL	rs6743760	2	18663096	c	g	0.9527	0.0105	0.0356	0.0077	4.178e-06	+++++++++	0	2.439	8	0.9645	9000	9	NT5C1B	0.65103	0.41906	no
PTAL	rs6714921	2	18663495	a	g	0.0474	0.0103	-0.035	0.0077	5.442e-06	---------	0	2.656	8	0.9541	9000	9	NT5C1B	0.65103	0.41906	no
PTAL	rs9306875	2	18663729	t	c	0.9527	0.0109	0.0358	0.0078	4.081e-06	+++++++++	0	2.315	8	0.9698	9000	9	NT5C1B	0.65103	0.41906	no
PTAL	rs10173202	2	18663756	a	g	0.0489	0.0099	-0.0368	0.0081	5.94e-06	----?----	0	2.129	7	0.9524	7913	8	RDH14	0.71531	0.15162	no
PTAL	rs9306876	2	18663878	t	c	0.0489	0.0099	-0.0368	0.0081	6.001e-06	----?----	0	2.127	7	0.9525	7913	8	NT5C1B	0.65103	0.41906	no
PTAL	rs2881206	2	18664587	c	g	0.0501	0.012	-0.0356	0.008	9.627e-06	--+?-----	0	2.958	7	0.8888	8351	8	NT5C1B	0.65103	0.41906	no
PTAL	rs1552588	2	18665267	c	g	0.9499	0.0113	0.0349	0.0076	4.769e-06	++-++++++	0	3.352	8	0.9104	9000	9	NT5C1B	0.65103	0.41906	no
PTAL	rs10174485	2	18666310	t	c	0.9557	0.0062	0.0379	0.0084	6.661e-06	++++?++++	0	2.054	7	0.9568	7913	8	RDH14	0.71531	0.15162	no
PTAL	rs6531105	2	18668035	a	g	0.0497	0.0108	-0.0349	0.0076	4.315e-06	---------	0	3.057	8	0.9307	9000	9	NT5C1B	0.65103	0.41906	no
PTAL	rs73224215	2	18669214	t	c	0.0471	0.0103	-0.0343	0.0077	8.926e-06	---------	0	2.89	8	0.941	9000	9	NT5C1B	0.65103	0.41906	no
PTAL	rs11883621	2	18669836	a	t	0.9568	0.0066	0.0353	0.008	9.522e-06	+++++++++	0	2.67	8	0.9533	9000	9	NT5C1B	0.65103	0.41906	no
4KHz	rs113378184	2	48130917	a	c	0.9732	0.005	0.0574	0.013	9.634e-06	+++-+++++	0	5.912	8	0.6571	9007	9	FBXO11	0.32655	0.42662	no
4KHz	rs62137380	2	48338047	a	g	0.0228	0.0026	-0.0626	0.0139	6.658e-06	---------	0	5.345	8	0.7202	9007	9	AC079807.4	NA	NA	no
4KHz	rs62137382	2	48358613	t	c	0.9708	0.0059	0.0567	0.0122	3.309e-06	+++-+++++	0	7.583	8	0.4752	9007	9	AC079807.4	NA	NA	no
4KHz	rs62138813	2	48554285	a	g	0.0278	0.0031	-0.0553	0.0122	6.216e-06	---+-----	2.2	8.176	8	0.4165	9007	9	FOXN2	0.51957	0.3815	no
500Hz	rs75188414	2	80519306	t	c	0.9608	0.0072	-0.0692	0.0153	6.246e-06	----?---?	0	4.908	6	0.5556	6793	7	CTNNA2	0.54869	0.18772	no
4KHz	rs144927887	2	86192581	a	t	0.953	0.0122	0.0407	0.0091	8.068e-06	+++?+++++	0	5.153	7	0.6413	8351	8	POLR1A	0.9516	0.80908	no
4KHz	rs12622828	2	86194655	t	c	0.9525	0.012	0.0411	0.0091	5.741e-06	+++?+++++	0	4.895	7	0.6728	8351	8	POLR1A	0.9516	0.80908	no
PTAH	rs2106842	17	7162451	a	g	0.6462	0.0291	-0.015	0.0033	6.225e-06	--++---??	0	3.583	6	0.8263	5729	7	ELP5	0.035834	0.66931	yes
1KHz	rs7601496	2	115403778	a	g	0.112	0.0081	-0.0368	0.0083	8.521e-06	---??----	0	2.07	6	0.9132	7285	7	DPP10	0.38065	0.69995	no
8KHz	rs17558084	1	218502090	a	t	0.9753	0.0087	0.0692	0.0156	9.497e-06	++--++++?	12.6	8.01	7	0.3317	7874	8	RRP15	0.29729	0.82433	no
500Hz	rs7560535	2	136412472	a	g	0.175	0.0576	0.032	0.0071	7.389e-06	?+++?++++	0	4.719	6	0.5803	6431	7	R3HDM1	0.0092474	0.2408	yes
500Hz	rs114865856	2	142766083	t	g	0.0308	0.0074	-0.058	0.0125	3.646e-06	-----+-+-	29.5	11.344	8	0.183	8961	9	LRP1B	0.89442	0.80965	no
500Hz	rs114917699	2	142771270	a	g	0.9692	0.0075	0.0589	0.0124	2.092e-06	+++++-+-+	30.6	11.531	8	0.1734	8961	9	LRP1B	0.89442	0.80965	no
500Hz	rs115796270	2	142772517	t	c	0.9691	0.0074	0.0592	0.0124	1.731e-06	+++++-+-+	31.5	11.674	8	0.1664	8961	9	LRP1B	0.89442	0.80965	no
500Hz	rs56018609	2	142776186	a	g	0.9692	0.0074	0.0596	0.0123	1.35e-06	+++++-+-+	33.8	12.077	8	0.1478	8961	9	LRP1B	0.89442	0.80965	no
500Hz	rs75836911	2	142779166	a	g	0.9687	0.0073	0.0595	0.0122	1.02e-06	+++++-+-+	33.4	12.017	8	0.1504	8961	9	LRP1B	0.89442	0.80965	no
500Hz	rs114711399	2	142779474	t	c	0.9686	0.0074	0.0584	0.0121	1.499e-06	+++++-+-+	30.9	11.586	8	0.1707	8961	9	LRP1B	0.89442	0.80965	no
500Hz	rs114917915	2	142779693	a	g	0.0312	0.0073	-0.0589	0.0122	1.277e-06	-----+-+-	31.8	11.725	8	0.1639	8961	9	LRP1B	0.89442	0.80965	no
500Hz	rs114077923	2	142780396	t	c	0.0312	0.0073	-0.0597	0.0121	8.535e-07	-----+-+-	36.7	12.643	8	0.1247	8961	9	LRP1B	0.89442	0.80965	no
500Hz	rs7586205	2	142780432	c	g	0.0318	0.0075	-0.0576	0.0121	1.939e-06	-----+-+-	28.5	11.19	8	0.1912	8961	9	LRP1B	0.89442	0.80965	no
500Hz	rs7559509	2	142780688	a	g	0.9697	0.0076	0.056	0.0125	7.527e-06	+++++-+-+	28	11.112	8	0.1954	8961	9	LRP1B	0.89442	0.80965	no
500Hz	rs115228561	2	142781538	a	g	0.9687	0.0073	0.0592	0.0121	1.003e-06	+++++-+-+	35	12.301	8	0.1383	8961	9	LRP1B	0.89442	0.80965	no
500Hz	rs114184475	2	142781745	t	c	0.0313	0.0073	-0.0586	0.0121	1.288e-06	-----+-+-	32.9	11.916	8	0.155	8961	9	LRP1B	0.89442	0.80965	no
500Hz	rs116766132	2	142782279	a	t	0.0313	0.0073	-0.059	0.0121	1.042e-06	-----+-+-	34.8	12.27	8	0.1396	8961	9	LRP1B	0.89442	0.80965	no
500Hz	rs80178281	2	142782914	t	c	0.0313	0.0073	-0.0586	0.0121	1.18e-06	-----+-+-	33.9	12.097	8	0.1469	8961	9	LRP1B	0.89442	0.80965	no
500Hz	rs115990237	2	142783243	t	c	0.9688	0.0073	0.0588	0.0121	1.09e-06	+++++-+-+	35.3	12.37	8	0.1354	8961	9	LRP1B	0.89442	0.80965	no
500Hz	rs115763178	2	142784227	t	g	0.0313	0.0073	-0.0588	0.0121	1.085e-06	-----+-+-	34.8	12.275	8	0.1393	8961	9	LRP1B	0.89442	0.80965	no
500Hz	rs116621120	2	142784860	t	g	0.9687	0.0073	0.0588	0.0121	1.119e-06	+++++-+-+	34.2	12.149	8	0.1447	8961	9	LRP1B	0.89442	0.80965	no
500Hz	rs77373740	2	142785049	a	g	0.9702	0.0083	0.0572	0.0128	8.145e-06	+++++-+-+	41.6	13.688	8	0.09027	8961	9	LRP1B	0.89442	0.80965	no
500Hz	rs55987669	2	142785402	t	c	0.9687	0.0074	0.0586	0.0121	1.378e-06	+++++-+-+	33.6	12.053	8	0.1489	8961	9	LRP1B	0.89442	0.80965	no
500Hz	rs56143408	2	142785597	t	c	0.9694	0.0074	0.0601	0.0123	1.132e-06	+++++-+-+	40.8	13.522	8	0.09509	8961	9	LRP1B	0.89442	0.80965	no
500Hz	rs76999977	2	142786294	a	g	0.9686	0.0072	0.0586	0.0121	1.313e-06	+++++-+-+	32.6	11.869	8	0.1571	8961	9	LRP1B	0.89442	0.80965	no
500Hz	rs115796394	2	142787110	a	g	0.9687	0.0073	0.0591	0.0121	1.12e-06	+++++-+-+	34.5	12.214	8	0.1419	8961	9	LRP1B	0.89442	0.80965	no
500Hz	rs75753410	2	142787509	t	c	0.0314	0.0072	-0.0585	0.0121	1.411e-06	-----+-+-	32	11.761	8	0.1622	8961	9	LRP1B	0.89442	0.80965	no
500Hz	rs115665594	2	142791333	t	c	0.9688	0.0073	0.0588	0.0124	2.182e-06	+++++-+-+	31.2	11.632	8	0.1684	8961	9	LRP1B	0.89442	0.80965	no
8KHz	rs1503797	1	242706206	a	g	0.4896	0.0153	0.0179	0.0038	2.828e-06	-+++?++++	0	6542	7	0.4781	7911	8	PLD5	0.73133	0.82961	no
PTAH	rs35265457	1	54273279	t	c	0.9797	0.0075	0.0843	0.018	2.93e-06	++-?+??++	0	3.459	5	0.6296	6489	6	NDC1	0.71632	0.29644	no
8KHz	rs12403816	1	242706443	t	g	0.4896	0.0157	0.0178	0.0038	3.051e-06	-+++?++++	0	6.713	7	0.4594	7911	8	PLD5	0.73133	0.82961	no
PTAH	rs140338843	2	86194655	t	c	0.9532	0.0114	0.0328	0.0074	9.975e-06	-++?+++++	46.1	12.988	7	0.07241	8346	8	POLR1A	0.9516	0.80908	no
8KHz	rs61321876	2	123031666	t	c	0.9825	0.0022	0.0739	0.0156	2.102e-06	+++??++++	0	4.698	6	0.583	7256	7	-	NA	NA	no
PTAH	rs13429651	2	158935249	a	c	0.9698	0.0187	0.048	0.0106	6.678e-06	+++++++++	0	3.733	8	0.8804	8997	9	UPP2	0.081152	0.1191	no
8KHz	rs13429651	2	158935249	a	c	0.9708	0.0175	0.0599	0.0129	3.727e-06	+++++++++	29.6	11365	8	0.1819	9003	9	UPP2	0.081152	0.1191	no
8KHz	rs76182665	2	158935322	t	c	0.9708	0.0175	0.0599	0.0129	3.685e-06	+++++++++	29.5	11.35	8	0.1826	9003	9	UPP2	0.081152	0.1191	no
8KHz	rs10175147	2	158935973	a	g	0.0292	0.0175	-0.0601	0.013	3.526e-06	---------	29.4	11.324	8	0.184	9003	9	UPP2	0.081152	0.1191	no
8KHz	rs13012457	2	158938786	t	c	0.9696	0.0147	0.0535	0.012	8.859e-06	+++++++++	33.2	11.972	8	0.1525	9003	9	UPP2	0.081152	0.1191	no
8KHz	rs151178854	2	158939572	a	g	0.9675	0.0158	0.0531	0.012	9.136e-06	+++++++++	27.5	11.036	8	0.1997	9003	9	UPP2	0.081152	0.1191	no
8KHz	rs28833261	2	158939723	t	c	0.0341	0.017	-0.0533	0.0118	5.865e-06	---------	31.5	11.674	8	0.1664	9003	9	UPP2	0.081152	0.1191	no
8KHz	rs10171627	2	158947325	t	c	0.0333	0.0154	-0.053	0.0114	3.238e-06	---------	16.4	9.574	8	0.2962	9003	9	UPP2	0.081152	0.1191	no
8KHz	rs35312435	2	158947330	t	g	0.0303	0.0143	-0.0529	0.0118	8.037e-06	---------	30.5	11.519	8	0.174	9003	9	UPP2	0.081152	0.1191	no
8KHz	rs71421067	2	158948998	a	g	0.9702	0.0136	0.0538	0.0119	5.579e-06	+++++++++	25.5	10737	8	0.2171	9003	9	UPP2	0.081152	0.1191	no
8KHz	rs13410444	2	158949561	a	t	0.9665	0.0161	0.0507	0.0113	7.6e-06	+++++++++	21.4	10.173	8	0.2531	9003	9	UPP2	0.081152	0.1191	no
8KHz	rs76418616	2	158949724	t	c	0.0301	0.0148	-0.0538	0.0121	8.461e-06	---------	35.4	12.38	8	0.135	9003	9	UPP2	0.081152	0.1191	no
8KHz	rs34631670	2	158950191	c	g	0.9698	0.0142	0.0523	0.0118	9.068e-06	+++++++++	29.7	11.387	8	0.1807	9003	9	UPP2	0.081152	0.1191	no
8KHz	rs6437131	2	158953332	a	g	0.0345	0.0169	-0.0502	0.011	5.357e-06	---------	15.3	9.441	8	0.3065	9003	9	UPP2	0.081152	0.1191	no
8KHz	rs6437132	2	158953409	a	c	0.9656	0.0169	0.0501	0.0111	5.746e-06	+++++++++	14.5	9.354	8	0.3133	9003	9	UPP2	0.081152	0.1191	no
8KHz	rs6739192	2	158958001	t	c	0.0319	0.016	-0.0494	0.0111	9.152e-06	---------	23.8	10.496	8	0.2319	9003	9	UPP2	0.081152	0.1191	no
8KHz	rs6710054	2	158958261	c	g	0.0319	0.0159	-0.0493	0.0111	9.122e-06	---------	23.8	10.501	8	0.2316	9003	9	UPP2	0.081152	0.1191	no
8KHz	rs6757689	2	158958461	t	g	0.9683	0.0162	0.0497	0.0112	9.66e-06	+++++++++	25.3	10.715	8	0.2184	9003	9	UPP2	0.081152	0.1191	no
8KHz	rs6710348	2	158958471	a	g	0.0317	0.0162	-0.0497	0.0112	9.913e-06	---------	25.5	10.736	8	0.2171	9003	9	UPP2	0.081152	0.1191	no
8KHz	rs6760699	2	158958679	a	t	0.0336	0.0169	-0.0491	0.0109	6.357e-06	---------	13.2	9.217	8	0.3243	9003	9	UPP2	0.081152	0.1191	no
8KHz	rs6713525	2	158958767	a	g	0.0337	0.0167	-0.0485	0.0108	7.362e-06	---------	13.6	9.254	8	0.3213	9003	9	UPP2	0.081152	0.1191	no
8KHz	rs16842609	2	158958897	t	c	0.9681	0.0159	0.0493	0.0111	9.261e-06	+++++++++	24	10.528	8	0.2299	9003	9	UPP2	0.081152	0.1191	no
8KHz	rs13023813	2	158959073	a	g	0.9681	0.0158	0.0495	0.0111	7.923e-06	+++++++++	24.1	10.533	8	0.2296	9003	9	UPP2	0.081152	0.1191	no
8KHz	rs7606259	2	158959335	a	g	0.9663	0.0166	0.0483	0.0108	7.836e-06	+++++++++	13.9	9.288	8	0.3186	9003	9	UPP2	0.081152	0.1191	no
PTAM	rs111998010	2	173969011	t	c	0.0121	0.0028	-0.0966	0.0215	6.979e-06	?-????---	8.5	3.277	3	0.3508	4863	4	MAP3K20	0.04424	0.6968	yes
PTAM	rs112259789	2	173987903	a	c	0.9879	0.0028	0.0963	0.0215	7.197e-06	?+????+++	9	3.297	3	0.348	4863	4	MAP3K20	0.04424	0.6968	yes
PTAM	rs77632022	2	173990291	a	g	0.9879	0.0028	0.0963	0.0215	7.263e-06	?+????+++	9	3.296	3	0.3483	4863	4	MAP3K20	0.04424	0.6968	yes
PTAM	rs78271442	2	173997650	t	c	0.0121	0.0028	-0.0962	0.0214	7.335e-06	?-????---	9.3	3.308	3	0.3465	4863	4	MAP3K20	0.04424	0.6968	yes
PTAM	rs147521737	2	174007015	a	g	0.9879	0.0028	0.096	0.0214	7.457e-06	?+????+++	9.4	3.311	3	0.3461	4863	4	MAP3K20	0.04424	0.6968	yes
PTAM	rs187154544	2	174017567	t	c	0.9879	0.0028	0.096	0.0215	7.743e-06	?+????+++	11.4	3.386	3	0.3359	4863	4	MAP3K20	0.04424	0.6968	yes
PTAM	rs113176270	2	174017694	a	g	0.9879	0.0028	0.096	0.0214	7.501e-06	?+????+++	10.3	3.345	3	0.3415	4863	4	MAP3K20	0.04424	0.6968	yes
PTAM	rs76796021	2	174025223	t	c	0.9878	0.0029	0.096	0.0214	7.47e-06	?+????+++	11.3	3.382	3	0.3363	4863	4	MAP3K20	0.04424	0.6968	yes
PTAM	rs112149705	2	174025945	c	g	0.0121	0.0028	-0.0959	0.0214	7.636e-06	?-????---	10.7	3.359	3	0.3395	4863	4	MAP3K20	0.04424	0.6968	yes
PTAM	rs111259571	2	174029682	c	g	0.9878	0.0029	0.096	0.0214	7.548e-06	?+????+++	11.4	3.385	3	0.3359	4863	4	MAP3K20	0.04424	0.6968	yes
PTAM	rs111606853	2	174049061	a	g	0.9879	0.0028	0.0959	0.0214	7.789e-06	?+????+++	9.9	3.33	3	0.3434	4863	4	MAP3K20	0.04424	0.6968	yes
PTAM	rs111877363	2	174049805	a	c	0.9879	0.0028	0.096	0.0215	7.91e-06	?+????+++	11.1	3.376	3	0.3372	4863	4	MAP3K20	0.04424	0.6968	yes
PTAM	rs78326606	2	174056400	a	t	0.0121	0.0028	-0.096	0.0215	7.718e-06	?-????---	9.3	3.307	3	0.3466	4863	4	MAP3K20	0.04424	0.6968	yes
PTAM	rs61643498	2	174062449	a	t	0.9878	0.0028	0.0961	0.0215	7.741e-06	?+????+++	9	3.297	3	0.3481	4863	4	MAP3K20	0.04424	0.6968	yes
PTAM	rs73971702	2	174064875	t	c	0.0721	0.0587	-0.0373	0.0082	4.946e-06	----+----	42.7	13.972	8	0.08251	8989	9	MAP3K20	0.04424	0.6968	yes
PTAM	rs11899707	2	174068513	c	g	0.9878	0.0028	0.0958	0.0215	7.933e-06	?+????+++	9.1	3.302	3	0.3474	4863	4	MAP3K20	0.04424	0.6968	yes
PTAM	rs113948131	2	174073683	t	c	0.0121	0.0028	-0.0965	0.0215	7.2e-06	?-????---	7.1	3.228	3	0.3578	4863	4	MAP3K20	0.04424	0.6968	yes
PTAM	rs7140978	14	70038136	t	c	0.8055	0.0155	-0.0191	0.0042	6.644e-06	+--------	0	7.347	8	0.4997	8989	9	CCDC177	0.24899	0.013845	yes
PTAM	rs7147881	14	70039587	t	c	0.8059	0.0151	-0.0189	0.0042	8.005e-06	+--------	0	7.372	8	0.4971	8989	9	CCDC177	0.24899	0.013845	yes
2KHz	rs72902998	2	174357984	a	g	0.0211	0.004	-0.1211	0.027	7.184e-06	---??--+-	27.7	8.299	6	0.217	7295	7	AC073465.3	NA	NA	no
8KHz	rs7606365	2	158959386	a	g	0.9681	0.0158	0.0491	0.0111	9.482e-06	+++++++++	24	10.531	8	0.2297	9003	9	UPP2	0.081152	0.1191	no
PTAH	rs76182665	2	158935322	t	c	0.9698	0.0187	0.048	0.0106	6.615e-06	+++++++++	0	3.729	8	0.8807	8997	9	UPP2	0.081152	0.1191	no
8KHz	rs7568477	2	158959784	a	g	0.0315	0.0159	-0.0499	0.0113	9.475e-06	---------	23.2	10.423	8	0.2366	9003	9	UPP2	0.081152	0.1191	no
1KHz	rs9844484	3	1272373	t	c	0.7227	0.0514	0.0262	0.0054	1.12e-06	++++?++++	0	4.162	7	0.7609	7930	8	CNTN6	0.87848	0.65613	no
PTAL	rs10180240	2	18673347	t	g	0.95	0.0108	0.0349	0.0076	5.128e-06	+++++++++	0	3.164	8	0.9236	9000	9	RDH14	0.71531	0.15162	no
1KHz	rs188314227	3	182485712	a	c	0.095	0.0161	-0.0384	0.0083	3.447e-06	--+-?----	0	5.997	7	0.54	7932	8	RP11-225N10.1	NA	NA	no
PTAH	rs10175147	2	158935973	a	g	0.0301	0.0187	-0.0481	0.0107	6.39e-06	---------	0	3.699	8	0.8832	8997	9	UPP2	0.081152	0.1191	no
PTAL	rs12632914	3	3508923	t	g	0.982	0.0085	-0.0795	0.0168	2.116e-06	---??----	19.5	7.451	6	0.2812	7264	7	AC026188.1	NA	NA	no
PTAL	rs11714328	3	75891161	a	t	0.3336	0.0482	-0.0163	0.0037	8.476e-06	---------	0	5.677	8	0.6834	9000	9	ROBO2	0.16191	0.41526	no
PTAL	rs11717913	3	75891163	c	g	0.6663	0.0483	0.0163	0.0037	8.431e-06	+++++++++	0	5.678	8	0.6833	9000	9	ROBO2	0.16191	0.41526	no
PTAL	rs11128490	3	75891975	t	c	0.3291	0.0516	-0.0166	0.0037	5.926e-06	---------	0	5.992	8	0.6482	9000	9	ROBO2	0.16191	0.41526	no
PTAL	rs4974320	3	75893092	t	c	0.67	0.0515	0.0167	0.0037	4.854e-06	+++++++++	0	6.369	8	0.606	9000	9	ROBO2	0.16191	0.41526	no
PTAL	rs7434093	3	75898907	t	c	0.3314	0.054	-0.0169	0.0036	2.866e-06	---------	0	5.606	8	0.6913	9000	9	ROBO2	0.16191	0.41526	no
PTAL	rs7428654	3	75900723	c	g	0.6686	0.0545	0.0167	0.0036	3.589e-06	+++++++++	0	5.648	8	0.6866	9000	9	ROBO2	0.16191	0.41526	no
PTAL	rs7433767	3	75902359	a	c	0.6675	0.0549	0.0165	0.0036	4.35e-06	+++++++++	0	5.378	8	0.7165	9000	9	ROBO2	0.16191	0.41526	no
PTAL	rs9871829	3	75903861	t	c	0.6671	0.0564	0.0162	0.0036	5.106e-06	+++++++++	0	5.705	8	0.6802	9000	9	ROBO2	0.16191	0.41526	no
PTAL	rs12632347	3	75904093	t	g	0.6674	0.056	0.0162	0.0036	5.514e-06	+++++++++	0	5.664	8	0.6848	9000	9	ROBO2	0.16191	0.41526	no
PTAL	rs7634843	3	75904907	a	g	0.6683	0.0559	0.0162	0.0036	4.996e-06	+++++++++	0	5.455	8	0.708	9000	9	ROBO2	0.16191	0.41526	no
PTAL	rs6549816	3	75906021	a	g	0.6687	0.0554	0.0162	0.0035	4.832e-06	+++++++++	0	5.611	8	0.6907	9000	9	ROBO2	0.16191	0.41526	no
PTAL	rs6549819	3	75911904	a	g	0.6761	0.0572	0.0174	0.0037	2.787e-06	++++?++++	0	4.367	7	0.7367	7913	8	ROBO2	0.16191	0.41526	no
PTAL	rs9875850	3	75914846	t	c	0.6742	0.0577	0.0175	0.0037	2.369e-06	++++?++++	0	4.256	7	0.7498	7913	8	ROBO2	0.16191	0.41526	no
PTAL	rs11128494	3	75917377	t	c	0.6721	0.0538	0.0163	0.0034	2.069e-06	+++++++++	0	4.716	8	0.7874	9000	9	ROBO2	0.16191	0.41526	no
PTAL	rs13082867	3	75918869	a	g	0.6753	0.0533	0.0164	0.0034	1.927e-06	+++++++++	0	4.59	8	0.8004	9000	9	ROBO2	0.16191	0.41526	no
PTAL	rs6770734	3	75921419	t	c	0.6754	0.0529	0.0168	0.0034	1.15e-06	+++++++++	0	4.959	8	0.762	9000	9	ROBO2	0.16191	0.41526	no
PTAL	rs9834641	3	75923055	a	c	0.3235	0.0558	-0.0171	0.0037	3.73e-06	----?----	0	3.652	7	0.8188	7897	8	ROBO2	0.16191	0.41526	no
PTAL	rs9882611	3	75926381	t	c	0.3227	0.0543	-0.0177	0.0037	1.658e-06	----?----	0	5.276	7	0.6263	7913	8	ROBO2	0.16191	0.41526	no
PTAL	rs2078354	3	75926961	t	c	0.3221	0.0505	-0.0172	0.0035	5.888e-07	---------	0	5.393	8	0.7148	9000	9	ROBO2	0.16191	0.41526	no
PTAL	rs1849432	3	75930719	a	g	0.6752	0.0522	0.0169	0.0035	1.087e-06	+++++++++	0	5.266	8	0.7288	9000	9	ROBO2	0.16191	0.41526	no
PTAL	rs7428072	3	75937957	a	c	0.6891	0.0532	0.0176	0.0036	9.207e-07	+++++++++	0	4.639	8	0.7954	9000	9	ROBO2	0.16191	0.41526	no
PTAL	rs73123233	3	75942003	a	t	0.6916	0.0523	0.0181	0.0036	5.465e-07	+++++++++	0	4.942	8	0.7638	9000	9	ROBO2	0.16191	0.41526	no
PTAL	rs7650372	3	75942670	t	c	0.3078	0.0517	-0.0181	0.0036	5.266e-07	---------	0	4.678	8	0.7914	8988	9	ROBO2	0.16191	0.41526	no
PTAL	rs6785383	3	75943722	a	g	0.3078	0.0526	-0.0182	0.0036	4.732e-07	---------	0	4.774	8	0.7814	9000	9	ROBO2	0.16191	0.41526	no
1KHz	rs2324401	3	75971624	a	g	0.308	0.0452	-0.0229	0.005	4.127e-06	---------	0.5	8.042	8	0.4294	8991	9	ROBO2	0.16191	0.41526	no
PTAL	rs4305429	3	75944898	t	c	0.3082	0.0525	-0.0184	0.0036	3.736e-07	---------	0	4.705	8	0.7886	9000	9	ROBO2	0.16191	0.41526	no
1KHz	rs12494597	3	29367784	a	c	0.3555	0.0407	0.0206	0.0046	6.379e-06	-++++++++	57.2	18.68	8	0.01667	8972	9	RBMS3	0.87757	0.95603	no
PTAL	rs56950007	3	75949617	t	c	0.6873	0.0553	0.0183	0.0036	4.611e-07	+++++++++	0	4.771	8	0.7818	9000	9	ROBO2	0.16191	0.41526	no
PTAL	rs9835818	3	75950195	c	g	0.3119	0.0553	-0.018	0.0036	6.773e-07	---------	0	4.675	8	0.7917	9000	9	ROBO2	0.16191	0.41526	no
1KHz	rs56950007	3	75949617	t	c	0.6927	0.0466	0.0215	0.0048	8.151e-06	+++++++++	3.9	8.322	8	0.4027	8991	9	ROBO2	0.16191	0.41526	no
PTAL	rs73123241	3	75950295	t	c	0.6873	0.0549	0.0181	0.0036	6.05e-07	+++++++++	0	4.589	8	0.8004	9000	9	ROBO2	0.16191	0.41526	no
PTAL	rs9869831	3	75964856	a	g	0.6866	0.054	0.0184	0.0037	6.255e-07	+++++++++	0	4.985	8	0.7592	9000	9	ROBO2	0.16191	0.41526	no
1KHz	rs71315646	3	132046240	c	g	0.9362	0.0467	0.057	0.0128	8.152e-06	+++++++++	0	7.29	8	0.5057	8991	9	ACPP	0.093077	0.70153	no
PTAM	rs4899305	14	70048537	t	c	0.8295	0.015	-0.0202	0.0045	6.162e-06	+--------	0	7.693	8	0.464	8989	9	CCDC177	0.24899	0.013845	yes
PTAL	rs2324401	3	75971624	a	g	0.3143	0.0545	-0.0193	0.0037	2.223e-07	---------	0	4.933	8	0.7647	9000	9	ROBO2	0.16191	0.41526	no
1KHz	rs1112102	3	182491195	c	g	0.9037	0.0139	0.0325	0.0073	8.535e-06	+++++++++	0	7.143	8	0.5213	8991	9	RP11-225N10.1	NA	NA	no
PTAL	rs907722	3	75978866	a	g	0.3447	0.0466	-0.0201	0.0039	3.106e-07	---------	0	3.99	8	0.8581	9000	9	ROBO2	0.16191	0.41526	no
1KHz	rs4305429	3	75944898	t	c	0.3039	0.045	-0.0214	0.0048	8.704e-06	---------	4	8.331	8	0.4018	8991	9	ROBO2	0.16191	0.41526	no
250Hz	rs12489145	3	85972612	t	c	0.4023	0.0266	-0.0196	0.0044	9.843e-06	----?---+	24.6	9.284	7	0.2329	7883	8	CADM2	0.46944	0.059506	no
250Hz	rs35184714	3	86140719	a	c	0.4827	0.0314	-0.0214	0.0047	5.509e-06	---??----	57.8	14.204	6	0.02743	7244	7	CADM2	0.46944	0.059506	no
250Hz	rs12631402	3	86184470	a	g	0.5645	0.0243	0.0192	0.0043	7.67e-06	++++?++++	64.9	19.915	7	0.005756	7883	8	snoZ40	NA	NA	no
250Hz	rs13100969	3	86186640	a	g	0.5643	0.0237	0.0193	0.0043	6.611e-06	++++?++++	64.4	19.674	7	0.006319	7883	8	snoZ40	NA	NA	no
250Hz	rs34184235	3	86192846	t	c	0.4287	0.026	-0.0193	0.0043	7.232e-06	----?----	65.2	20.125	7	0.005306	7883	8	snoZ40	NA	NA	no
PTAL	rs7434118	3	75979004	t	c	0.3447	0.0459	-0.0198	0.0039	4.535e-07	---------	0	3.923	8	0.864	9000	9	ROBO2	0.16191	0.41526	no
PTAL	rs9809586	3	86205676	t	c	0.7102	0.014	-0.017	0.0038	7.594e-06	--+-?----	0	6.509	7	0.4817	7913	8	snoZ40	NA	NA	no
PTAL	rs79953227	3	86213836	a	g	0.7136	0.0153	-0.018	0.0038	2.342e-06	--+-?----	4.8	7.355	7	0.3929	7913	8	snoZ40	NA	NA	no
250Hz	rs9837815	3	86215003	c	g	0.677	0.0341	-0.0202	0.0045	7.746e-06	----?----	0	6.489	7	0.484	7883	8	snoZ40	NA	NA	no
PTAL	rs9837815	3	86215003	c	g	0.6837	0.028	-0.0169	0.0037	5.355e-06	----?----	0	4.241	7	0.7516	7913	8	snoZ40	NA	NA	no
PTAL	rs4133180	3	86215184	t	c	0.2852	0.0145	0.018	0.0038	2.518e-06	++-+?++++	7.3	7.55	7	0.3739	7913	8	snoZ40	NA	NA	no
PTAL	rs4133181	3	86215185	t	c	0.2852	0.0144	0.018	0.0038	2.648e-06	++-+?++++	6	7.443	7	0.3842	7913	8	snoZ40	NA	NA	no
PTAL	rs4624562	3	86220675	a	g	0.7131	0.0163	-0.0181	0.0038	2.169e-06	--+-?----	8.7	7.669	7	0.3627	7913	8	snoZ40	NA	NA	no
250Hz	rs9867155	3	86222103	a	t	0.3232	0.0345	0.0201	0.0045	8.053e-06	++++?++++	0	6.28	7	0.5074	7883	8	snoZ40	NA	NA	no
PTAL	rs9867155	3	86222103	a	t	0.3163	0.0284	0.017	0.0037	4.275e-06	++++?++++	0	4.192	7	0.7574	7913	8	snoZ40	NA	NA	no
250Hz	rs9867266	3	86222134	a	t	0.3232	0.0345	0.0202	0.0045	7.297e-06	++++?++++	0	6.423	7	0.4913	7883	8	snoZ40	NA	NA	no
PTAL	rs9867266	3	86222134	a	t	0.3162	0.0283	0.0171	0.0037	3.996e-06	++++?++++	0	4.292	7	0.7456	7913	8	snoZ40	NA	NA	no
PTAL	rs9814386	3	86222845	a	g	0.715	0.0144	-0.0182	0.0038	1.844e-06	--+-?----	5.8	7.434	7	0.3851	7913	8	snoZ40	NA	NA	no
PTAL	rs9852147	3	86222869	a	c	0.2854	0.0142	0.0182	0.0038	1.915e-06	++-+?++++	7.3	7.555	7	0.3735	7913	8	snoZ40	NA	NA	no
PTAL	rs9814869	3	86223127	a	t	0.7144	0.0144	-0.0182	0.0038	1.873e-06	--+-?----	7.4	7.556	7	0.3733	7913	8	snoZ40	NA	NA	no
250Hz	rs6780632	3	86223318	a	g	0.6767	0.0345	-0.0202	0.0045	7.267e-06	----?----	0	6.41	7	0.4927	7883	8	snoZ40	NA	NA	no
PTAL	rs6780632	3	86223318	a	g	0.6837	0.0284	-0.0171	0.0037	3.837e-06	----?----	0	4.295	7	0.7452	7913	8	snoZ40	NA	NA	no
PTAL	rs9857114	3	86223430	a	g	0.2854	0.0145	0.0183	0.0038	1.777e-06	++-+?++++	7	7.525	7	0.3763	7913	8	snoZ40	NA	NA	no
250Hz	rs6549081	3	86224706	a	g	0.6766	0.0345	-0.0201	0.0045	7.762e-06	----?----	0	6.286	7	0.5068	7883	8	snoZ40	NA	NA	no
250Hz	rs7623099	3	86226002	a	t	0.2568	0.0609	0.0271	0.0052	2.065e-07	++++?++++	0	1.447	7	0.9841	7883	8	snoZ40	NA	NA	no
PTAL	rs6549081	3	86224706	a	g	0.6835	0.0283	-0.0171	0.0037	3.96e-06	----?----	0	4.221	7	0.754	7913	8	snoZ40	NA	NA	no
PTAL	rs7623099	3	86226002	a	t	0.2663	0.0565	0.0211	0.0042	4.111e-07	++++?++++	0	1.839	7	0.9682	7913	8	snoZ40	NA	NA	no
250Hz	rs7625548	3	86226347	t	g	0.6731	0.0334	-0.0203	0.0045	6.161e-06	----?----	3.5	7.257	7	0.4026	7883	8	snoZ40	NA	NA	no
PTAL	rs7625548	3	86226347	t	g	0.6805	0.0274	-0.0169	0.0037	4.942e-06	----?----	0	4.253	7	0.7502	7913	8	snoZ40	NA	NA	no
PTAL	rs1033139	3	86227101	t	c	0.7138	0.015	-0.018	0.0038	2.308e-06	--+-?----	11.7	7.926	7	0.3392	7913	8	RNU6-1129P	NA	NA	no
PTAL	rs9875820	3	86228831	t	c	0.7137	0.0155	-0.0181	0.0038	2.239e-06	--+-?----	13.9	8.132	7	0.3211	7913	8	snoZ40	NA	NA	no
250Hz	rs7651338	3	86229700	t	c	0.3261	0.0328	0.0204	0.0045	5.906e-06	++++?++++	0	6.647	7	0.4666	7880	8	snoZ40	NA	NA	no
PTAL	rs7651338	3	86229700	t	c	0.3189	0.0268	0.0169	0.0037	4.877e-06	++++?++++	0	4.025	7	0.7769	7910	8	snoZ40	NA	NA	no
PTAL	rs34647294	3	86232263	a	c	0.2854	0.0144	0.0182	0.0038	1.985e-06	++-+?++++	11.5	7.906	7	0.3409	7913	8	snoZ40	NA	NA	no
PTAL	rs6782780	3	86232997	a	t	0.2855	0.0141	0.0183	0.0038	1.919e-06	++-+?++++	12.7	8.022	7	0.3306	7913	8	snoZ40	NA	NA	no
PTAL	rs9882158	3	86233476	t	g	0.2852	0.0145	0.0182	0.0038	2.127e-06	++-+?++++	12	7.959	7	0.3363	7913	8	RNU6-1129P	NA	NA	no
250Hz	rs9844968	3	86233972	a	g	0.6734	0.0335	-0.0201	0.0045	8.588e-06	----?----	0.9	7.065	7	0.4221	7883	8	snoZ40	NA	NA	no
PTAL	rs9844968	3	86233972	a	g	0.6807	0.0276	-0.0168	0.0037	6.239e-06	----?----	0	4.417	7	0.7307	7913	8	snoZ40	NA	NA	no
250Hz	rs9827165	3	86235835	a	t	0.6741	0.0331	-0.0203	0.0045	7.137e-06	----?----	0	6.566	7	0.4755	7883	8	RNU6-1129P	NA	NA	no
PTAL	rs9827165	3	86235835	a	t	0.6813	0.0271	-0.0168	0.0037	6.037e-06	----?----	0	4.207	7	0.7556	7913	8	RNU6-1129P	NA	NA	no
250Hz	rs6783539	3	86236745	a	g	0.3256	0.0332	0.0203	0.0045	7.076e-06	++++?++++	0	6.596	7	0.4721	7883	8	RNU6-1129P	NA	NA	no
PTAL	rs6783539	3	86236745	a	g	0.3184	0.0271	0.0169	0.0037	5.307e-06	++++?++++	0	4.333	7	0.7407	7913	8	RNU6-1129P	NA	NA	no
PTAL	rs12397645	3	86236866	t	g	0.2851	0.0144	0.0181	0.0038	2.588e-06	++-+?++++	11.6	7.921	7	0.3396	7913	8	RNU6-1129P	NA	NA	no
250Hz	rs9875274	3	86237676	t	c	0.3255	0.0333	0.0204	0.0045	6.872e-06	++++?++++	0	6.73	7	0.4576	7883	8	RNU6-1129P	NA	NA	no
PTAL	rs9875274	3	86237676	t	c	0.3183	0.0272	0.017	0.0037	5.244e-06	++++?++++	0	4.455	7	0.7261	7913	8	RNU6-1129P	NA	NA	no
PTAL	rs7355787	3	86237895	a	c	0.7146	0.0153	-0.018	0.0039	2.864e-06	--+-?----	16.2	8.352	7	0.3026	7913	8	RNU6-1129P	NA	NA	no
PTAL	rs6796056	3	86238353	a	g	0.6807	0.0276	-0.0166	0.0037	8.04e-06	----?----	0	4.394	7	0.7335	7913	8	RNU6-1129P	NA	NA	no
250Hz	rs6549082	3	86239227	t	c	0.3259	0.0331	0.0203	0.0045	7.466e-06	++++?++++	0	6.58	7	0.4739	7883	8	RNU6-1129P	NA	NA	no
PTAL	rs6549082	3	86239227	t	c	0.3187	0.0271	0.0169	0.0037	6.227e-06	++++?++++	0	4.408	7	0.7318	7913	8	RNU6-1129P	NA	NA	no
250Hz	rs6549083	3	86239362	t	c	0.3256	0.0333	0.0202	0.0045	8.69e-06	++++?++++	0	6.344	7	0.5002	7883	8	RNU6-1129P	NA	NA	no
PTAL	rs6549083	3	86239362	t	c	0.3184	0.0272	0.0168	0.0037	6.887e-06	++++?++++	0	4.298	7	0.7449	7913	8	RNU6-1129P	NA	NA	no
250Hz	rs9816286	3	86240892	t	c	0.3252	0.0334	0.0201	0.0045	9.111e-06	++++?++++	0	6.357	7	0.4988	7883	8	RNU6-1129P	NA	NA	no
PTAL	rs9816286	3	86240892	t	c	0.318	0.0273	0.0168	0.0037	7.011e-06	++++?++++	0	4.28	7	0.7471	7913	8	RNU6-1129P	NA	NA	no
250Hz	rs9854277	3	86241160	a	g	0.6748	0.0334	-0.0201	0.0045	9.152e-06	----?----	0	6.35	7	0.4995	7883	8	RNU6-1129P	NA	NA	no
PTAL	rs9854277	3	86241160	a	g	0.682	0.0273	-0.0168	0.0037	7.205e-06	----?----	0	4.258	7	0.7497	7913	8	RNU6-1129P	NA	NA	no
PTAL	rs34208095	3	86241580	t	c	0.7146	0.0154	-0.0178	0.0039	3.806e-06	--+-?----	15.6	8.298	7	0.3071	7913	8	RNU6-1129P	NA	NA	no
PTAL	rs35979543	3	86241585	c	g	0.6811	0.0278	-0.0166	0.0037	9.142e-06	----?----	0	4.486	7	0.7224	7913	8	RNU6-1129P	NA	NA	no
250Hz	rs13073399	3	86241876	a	g	0.3252	0.0334	0.0202	0.0045	9.022e-06	++++?++++	0	6.505	7	0.4821	7883	8	RNU6-1129P	NA	NA	no
PTAL	rs13073399	3	86241876	a	g	0.318	0.0273	0.0167	0.0037	7.445e-06	++++?++++	0	4.302	7	0.7444	7913	8	RNU6-1129P	NA	NA	no
PTAL	rs1512916	3	86242013	a	t	0.7152	0.0144	-0.018	0.0039	3.19e-06	--+-?----	13.4	8.082	7	0.3254	7913	8	RNU6-1129P	NA	NA	no
PTAL	rs9827621	3	86243154	a	g	0.2857	0.0153	0.0177	0.0039	4.299e-06	++-+?++++	8.4	7.64	7	0.3654	7913	8	RNU6-1129P	NA	NA	no
PTAL	rs6549084	3	86244310	a	t	0.6819	0.0274	-0.0165	0.0037	9.945e-06	----?----	0	4.276	7	0.7475	7913	8	RNU6-1129P	NA	NA	no
PTAL	rs36050412	3	86246960	t	c	0.2762	0.0142	0.0177	0.0039	6.05e-06	++-+?++++	0	5.981	7	0.542	7913	8	RNU6-1129P	NA	NA	no
250Hz	rs35384579	3	86250424	c	g	0.6001	0.036	-0.0206	0.0043	2.16e-06	----?----	0	6.003	7	0.5394	7883	8	RNU6-1129P	NA	NA	no
250Hz	rs1512914	3	86251199	t	g	0.5729	0.045	-0.0203	0.0043	2.431e-06	----?----	0	4.289	7	0.746	7883	8	RNU6-1129P	NA	NA	no
PTAL	rs35384579	3	86250424	c	g	0.6024	0.0352	-0.0177	0.0036	6.494e-07	--+-?----	39	11.47	7	0.1194	7913	8	RNU6-1129P	NA	NA	no
250Hz	rs6773947	3	86251656	a	t	0.427	0.0446	0.0202	0.0043	2.559e-06	++++?++++	0	4.407	7	0.7319	7883	8	RNU6-1129P	NA	NA	no
PTAL	rs1512914	3	86251199	t	g	0.5804	0.0426	-0.0158	0.0035	8.067e-06	+---?----	0	6.13	7	0.5247	7913	8	RNU6-1129P	NA	NA	no
250Hz	rs12487215	3	86254241	a	g	0.4267	0.0438	0.0205	0.0043	1.821e-06	++++?++++	0	4.681	7	0.6988	7883	8	RNU6-1129P	NA	NA	no
PTAL	rs6773947	3	86251656	a	t	0.4194	0.0422	0.0158	0.0035	8.319e-06	-+++?++++	0	6.177	7	0.5193	7913	8	RNU6-1129P	NA	NA	no
250Hz	rs7428796	3	86255672	t	c	0.4259	0.0437	0.0204	0.0043	1.83e-06	++++?++++	0	4.44	7	0.7279	7881	8	RNU6-1129P	NA	NA	no
PTAL	rs12487215	3	86254241	a	g	0.4192	0.0416	0.0159	0.0035	6.398e-06	-+++?++++	0	6.296	7	0.5056	7913	8	RNU6-1129P	NA	NA	no
PTAL	rs7428796	3	86255672	t	c	0.4187	0.0416	0.0156	0.0035	9.284e-06	-+++?++++	0	6.19	7	0.5177	7911	8	RNU6-1129P	NA	NA	no
250Hz	rs4073109	3	86256530	t	c	0.3935	0.0365	0.0215	0.0043	6.374e-07	++++?++++	0	4.955	7	0.6655	7883	8	RNU6-1129P	NA	NA	no
250Hz	rs2137491	3	86260063	c	g	0.4278	0.0431	0.0207	0.0043	1.407e-06	++++?++++	0	4.823	7	0.6815	7883	8	RNU6-1129P	NA	NA	no
PTAL	rs4073109	3	86256530	t	c	0.391	0.0358	0.0178	0.0035	4.922e-07	++-+?++++	25.8	9.438	7	0.2227	7913	8	RNU6-1129P	NA	NA	no
250Hz	rs4688890	3	86260728	c	g	0.4278	0.0426	0.021	0.0043	9.608e-07	++++?++++	0	4.953	7	0.6657	7883	8	RNU6-1129P	NA	NA	no
PTAL	rs2137491	3	86260063	c	g	0.4206	0.0409	0.016	0.0035	5.384e-06	-+++?++++	0	6.542	7	0.4781	7913	8	RNU6-1129P	NA	NA	no
250Hz	rs4396896	3	86261800	a	t	0.4288	0.0432	0.0211	0.0043	8.609e-07	++++?++++	0	4.83	7	0.6807	7883	8	RNU6-1129P	NA	NA	no
PTAL	rs4688890	3	86260728	c	g	0.4206	0.0404	0.0162	0.0035	3.994e-06	-+++?++++	0	6.628	7	0.4686	7913	8	RNU6-1129P	NA	NA	no
250Hz	rs1512929	3	86265219	t	c	0.5682	0.0441	-0.0212	0.0043	6.359e-07	----?----	0	3.973	7	0.7828	7883	8	RNU6-1129P	NA	NA	no
PTAL	rs4396896	3	86261800	a	t	0.4216	0.0412	0.0162	0.0035	3.953e-06	-+++?++++	0	6.686	7	0.4623	7913	8	RNU6-1129P	NA	NA	no
250Hz	rs2137492	3	86266408	a	g	0.3965	0.0354	0.0215	0.0043	5.179e-07	++++?++++	0	4.247	7	0.751	7882	8	RNU6-1129P	NA	NA	no
PTAL	rs1512929	3	86265219	t	c	0.576	0.0415	-0.0157	0.0035	7.766e-06	----?----	0	5.683	7	0.5772	7913	8	RNU6-1129P	NA	NA	no
250Hz	rs2048591	3	86267930	t	c	0.6029	0.0355	-0.0215	0.0043	5.282e-07	----?----	0	4.401	7	0.7326	7883	8	RNU6-1129P	NA	NA	no
PTAL	rs2137492	3	86266408	a	g	0.3939	0.0348	0.0169	0.0035	1.484e-06	++-+?++++	31.4	10.198	7	0.1776	7912	8	RNU6-1129P	NA	NA	no
250Hz	rs2048589	3	86268100	t	c	0.3972	0.0354	0.0215	0.0043	5.424e-07	++++?++++	0	4.433	7	0.7287	7883	8	RNU6-1129P	NA	NA	no
PTAL	rs2048591	3	86267930	t	c	0.6057	0.0349	-0.017	0.0035	1.298e-06	--+-?----	31.6	10.229	7	0.1759	7913	8	RNU6-1129P	NA	NA	no
250Hz	rs7653219	3	86272714	a	g	0.4342	0.0446	0.0215	0.0043	4.419e-07	++++?++++	0	3.705	7	0.8131	7883	8	RNU6-1129P	NA	NA	no
PTAL	rs2048589	3	86268100	t	c	0.3943	0.0348	0.0171	0.0035	1.263e-06	++-+?++++	31.4	10.206	7	0.1772	7913	8	RNU6-1129P	NA	NA	no
250Hz	rs1949197	3	86273850	a	g	0.4342	0.0445	0.0215	0.0043	4.574e-07	++++?++++	0	3.704	7	0.8132	7883	8	RNU6-1129P	NA	NA	no
PTAL	rs7653219	3	86272714	a	g	0.4264	0.042	0.016	0.0035	4.901e-06	++++?++++	0	5.799	7	0.5634	7913	8	RNU6-1129P	NA	NA	no
250Hz	rs1877512	3	86276634	t	c	0.5651	0.0451	-0.0212	0.0043	6.702e-07	----?----	0	3.786	7	0.8041	7883	8	RNU6-1129P	NA	NA	no
PTAL	rs1949197	3	86273850	a	g	0.4264	0.0419	0.016	0.0035	5.066e-06	++++?++++	0	5.786	7	0.565	7913	8	RNU6-1129P	NA	NA	no
250Hz	rs13099202	3	86277433	t	c	0.4345	0.0444	0.0212	0.0043	6.316e-07	++++?++++	0	3.861	7	0.7957	7883	8	RNU6-1129P	NA	NA	no
PTAL	rs1877512	3	86276634	t	c	0.5727	0.0429	-0.016	0.0035	4.871e-06	----?----	0	5.954	7	0.5451	7913	8	RNU6-1129P	NA	NA	no
250Hz	rs13077697	3	86278209	a	g	0.4182	0.033	0.02	0.0043	3.066e-06	++++?++++	0	4.652	7	0.7024	7883	8	RNU6-1129P	NA	NA	no
2KHz	rs62263704	3	96673578	c	g	0.0424	0.0035	-0.0699	0.0147	1.957e-06	????-----	53.6	8.627	4	0.07114	6205	5	EPHA6	0.59718	0.46266	no
2KHz	rs62263677	3	96620594	t	c	0.0411	0.004	-0.0644	0.0145	8.543e-06	???+-----	51.4	10.292	5	0.06737	6861	6	EPHA6	0.59718	0.46266	no
8KHz	rs199758012	2	161626770	a	g	0.7124	0.0227	0.0205	0.0046	9.424e-06	+-+??++++	31.2	8.717	6	0.1901	7256	7	RN7SL423P	NA	NA	no
8KHz	rs77135359	2	213333476	a	g	0.0183	0.0044	-0.0941	0.021	7.231e-06	+-?-?---?	2.7	5.136	5	0.3995	6523	6	ERBB4	0.60324	0.87115	no
PTAL	rs13099202	3	86277433	t	c	0.4268	0.0419	0.0159	0.0035	5.806e-06	++++?++++	0	5.952	7	0.5453	7913	8	RNU6-1129P	NA	NA	no
PTAH	rs6721014	2	213578453	a	g	0.4033	0.0205	-0.0147	0.0033	9.412e-06	--+-+----	0	6.749	8	0.5639	8997	9	AC079610.1	NA	NA	no
8KHz	rs74269035	2	231464707	t	g	0.0509	0.0097	-0.0452	0.0101	8.221e-06	+----+---	79.6	39.214	8	0.004487	9003	9	RNU6-451P	NA	NA	no
PTAH	rs12053827	3	56546667	t	c	0.0402	0.0093	-0.0423	0.0095	8.833e-06	---?-----	6.2	7.462	7	0.3824	8346	8	CCDC66	0.83133	0.74281	no
PTAH	rs7609633	3	125830308	a	t	0.4185	0.0138	-0.0139	0.0031	8.992e-06	---+-----	0	4.67	8	0.7922	8997	9	ALDH1L1	0.64104	0.59754	no
PTAH	rs111463321	3	129779842	a	g	0.9263	0.0039	0.0432	0.0097	8.656e-06	+++??+?+?	0	2.358	4	0.6702	4940	5	RP11-77P16.3	NA	NA	no
1KHz	rs73123241	3	75950295	t	c	0.6926	0.0464	0.0214	0.0048	8.987e-06	+++++++++	4	8.338	8	0.4012	8991	9	ROBO2	0.16191	0.41526	no
PTAL	rs147450908	3	125306120	t	c	0.0256	0.0106	-0.0803	0.0179	7.133e-06	-??-?---?	0	2.842	4	0.5847	6116	5	OSBPL11	0.44991	0.59762	no
250Hz	rs76168782	3	143270684	t	g	0.9461	0.009	-0.0539	0.012	6.864e-06	---??----	0	2.742	6	0.8405	7244	7	SLC9A9	0.0024703	0.86026	yes
1KHz	rs112621275	3	182485944	a	c	0.9048	0.0145	0.0328	0.0074	9.181e-06	+++++++++	0	7.158	8	0.5197	8991	9	RP11-225N10.1	NA	NA	no
PTAM	rs927387	14	70053127	t	g	0.8292	0.0165	-0.0204	0.0045	5.138e-06	---------	0	7.554	8	0.4782	8989	9	CCDC177	0.24899	0.013845	yes
1KHz	rs907722	3	75978866	a	g	0.3425	0.0411	-0.0232	0.0052	9.284e-06	---------	17.4	9.684	8	0.2879	8991	9	ROBO2	0.16191	0.41526	no
PTAM	rs4902738	14	70054406	t	c	0.8088	0.0167	-0.0191	0.0043	8.078e-06	---------	0	7.095	8	0.5264	8987	9	CCDC177	0.24899	0.013845	yes
1KHz	rs7434118	3	75979004	t	c	0.3429	0.0407	-0.0231	0.0052	9.333e-06	---------	16.5	9.583	8	0.2955	8991	9	ROBO2	0.16191	0.41526	no
PTAM	rs10145804	14	70057573	a	g	0.1701	0.0154	0.0203	0.0045	5.44e-06	+++++++++	0	7.67	8	0.4664	8989	9	CCDC177	0.24899	0.013845	yes
1KHz	rs57695014	3	182486936	t	g	0.9037	0.0142	0.0324	0.0073	9.575e-06	+++++++++	0	7.104	8	0.5255	8991	9	RP11-225N10.1	NA	NA	no
PTAM	rs2025133	14	70058292	a	g	0.8288	0.0156	-0.0206	0.0045	3.872e-06	---------	0	7.575	8	0.476	8989	9	CCDC177	0.24899	0.013845	yes
PTAM	rs72678531	1	67798445	t	c	0.8181	0.024	-0.0208	0.0046	5.587e-06	---------	4	8.33	8	0.402	8989	9	IL12RB2	0.25126	0.57344	no
PTAM	rs10927305	1	244884026	c	g	0.4431	0.0233	-0.0203	0.0046	9.368e-06	----?---?	0	3.813	6	0.702	6790	7	DESI2	0.59121	0.68401	no
500Hz	rs5029985	3	186438648	a	g	0.4057	0.0369	0.0204	0.0044	4.016e-06	+++?+++++	24.2	9.232	7	0.2364	8320	8	KNG1	0.35545	0.51037	no
500Hz	rs5029986	3	186438672	a	g	0.5928	0.0351	-0.0213	0.0044	1.507e-06	---?-----	28.3	9.769	7	0.2021	8320	8	KNG1	0.35545	0.51037	no
500Hz	rs5029987	3	186438728	a	g	0.5966	0.0386	-0.0215	0.0044	1.246e-06	---?-----	29.2	9.89	7	0.1949	8320	8	KNG1	0.35545	0.51037	no
500Hz	rs5029988	3	186438729	t	c	0.4033	0.0386	0.0216	0.0044	1.159e-06	+++?+++++	29.5	9.924	7	0.1929	8320	8	KNG1	0.35545	0.51037	no
500Hz	rs5029991	3	186438824	t	c	0.5949	0.0365	-0.0211	0.0044	1.96e-06	---?-----	23.5	9.155	7	0.2417	8320	8	KNG1	0.35545	0.51037	no
250Hz	rs77570338	3	194317663	t	c	0.9091	0.0131	0.0395	0.0089	9.19e-06	-+++?++++	55.9	15.875	7	0.02628	7883	8	TMEM44	0.85773	0.25777	no
PTAH	rs150316143	3	129783017	a	c	0.0933	0.0216	-0.0451	0.0102	9.6e-06	---??-?-?	7.1	4.305	4	0.3663	4940	5	RP11-77P16.3	NA	NA	no
PTAH	rs75362724	3	131401226	t	c	0.0165	0.0032	-0.0722	0.0163	9.125e-06	---??----	26.2	8.13	6	0.2287	7244	7	CPNE4	0.57902	0.11035	no
PTAH	rs13120777	4	14141012	a	t	0.4259	0.0216	0.0135	0.003	8.553e-06	++-++++++	55.6	18.022	8	0.02106	8997	9	LINC01085	NA	NA	no
PTAH	rs10029751	4	14141109	c	g	0.571	0.022	-0.0137	0.003	6.494e-06	--+------	55.5	17.972	8	0.02144	8997	9	LINC01085	NA	NA	no
PTAH	rs4698714	4	14141865	c	g	0.4259	0.0215	0.0134	0.003	9.098e-06	++-++++++	56.2	18.253	8	0.01941	8997	9	RP11-669M16.2	NA	NA	no
PTAH	rs7678722	4	14142409	t	c	0.5748	0.0212	-0.0136	0.0031	9.367e-06	--+?-----	61.5	18.177	7	0.0112	8346	8	RP11-669M16.2	NA	NA	no
PTAH	rs2421364	4	14144944	a	g	0.5694	0.0219	-0.0136	0.003	7.304e-06	--+------	56.4	18.369	8	0.01862	8997	9	RP11-669M16.2	NA	NA	no
PTAH	rs2293491	4	14145804	a	g	0.5692	0.0221	-0.0136	0.003	7.068e-06	--+------	56.5	18.397	8	0.01844	8997	9	LINC01085	NA	NA	no
8KHz	rs147724020	3	118791703	t	c	0.9831	0.0045	0.0832	0.0186	7.771e-06	+-+?++++?	76.9	26.011	6	0.0002215	7219	7	IGSF11	0.17062	0.79456	no
8KHz	rs74499969	3	118818656	t	c	0.0175	0.004	-0.0819	0.0181	6.232e-06	-+-?----?	76.4	25.414	6	0.0002861	7219	7	IGSF11	0.17062	0.79456	no
2KHz	rs201556244	4	25949268	t	c	0.2809	0.0176	0.0399	0.0085	2.984e-06	+++??+++?	0	3.812	5	0.5768	6164	6	SMIM20	0.76404	0.97517	no
1KHz	rs564700962	4	28960350	a	g	0.0138	0.0016	-0.1576	0.0343	4.414e-06	?-+??---?	77.1	17.43	4	0.001594	4694	5	RP11-292B1.2	NA	NA	no
1KHz	rs545119952	4	28960348	a	t	0.0138	0.0016	-0.1576	0.0343	4.43e-06	?-+??---?	77	17.422	4	0.0016	4694	5	RP11-292B1.2	NA	NA	no
1KHz	rs11943453	4	28618870	a	g	0.2654	0.026	0.0241	0.0054	8.805e-06	++++?+-++	0	6.972	7	0.4318	7932	8	RP11-123O22.1	NA	NA	no
500Hz	rs112433368	4	86060955	t	c	0.7932	0.0174	-0.0242	0.0053	5.637e-06	---?-----	0	1.922	7	0.964	8320	8	RN7SKP48	NA	NA	no
PTAL	rs147519068	4	95810424	a	g	0.9802	0.0056	0.0965	0.0199	1.239e-06	???+++++?	20.8	5.048	4	0.2824	5748	5	BMPR1B	0.49931	0.56624	no
8KHz	rs16842501	3	127907594	c	g	0.0119	0.0024	-0.0997	0.0222	7.063e-06	???+?---?	73.3	11.231	3	0.01054	4667	4	EEFSEC	0.7435	0.2098	no
8KHz	rs34553925	4	19375131	a	g	0.8469	0.0168	0.0227	0.0051	7.924e-06	+++++++++	0	6.102	8	0.6358	9003	9	RP11-3J1.1	NA	NA	no
8KHz	rs75411478	4	19381199	t	c	0.1533	0.0168	-0.0226	0.0051	8.133e-06	---------	0	6.053	8	0.6412	9003	9	RP11-3J1.1	NA	NA	no
8KHz	rs74658372	4	107904129	c	g	0.0739	0.0068	0.0387	0.0084	3.592e-06	+++-+++++	0	5.207	8	0.7352	9003	9	DKK2	0.90559	0.23012	no
8KHz	rs74914499	4	107911609	a	g	0.9265	0.0076	-0.0398	0.0084	2.202e-06	---+-----	0	5.124	8	0.7443	9003	9	DKK2	0.90559	0.23012	no
8KHz	rs79369874	4	107930375	t	c	0.9262	0.0076	-0.0393	0.0084	2.692e-06	---------	0	4.739	8	0.785	9003	9	DKK2	0.90559	0.23012	no
500Hz	rs2693547	4	138584822	t	c	0.5628	0.0327	0.0181	0.004	5.917e-06	++-+++-++	50.6	16.19	8	0.03974	8960	9	RP13-884E18.2	NA	NA	no
PTAL	rs2693547	4	138584822	t	c	0.5593	0.0354	0.0144	0.0032	6.202e-06	++-+++-++	40.9	13.533	8	0.09479	8999	9	RP13-884E18.2	NA	NA	no
2KHz	rs9991064	4	186518990	c	g	0.8617	0.0842	0.0438	0.0097	6.211e-06	++++++++-	0	3.44	8	0.9038	9013	9	SORBS2	0.51422	0.82309	no
2KHz	rs11943253	4	150001739	a	c	0.4437	0.0336	-0.0237	0.0053	7.542e-06	---+-----	47.9	15.361	8	0.05249	9013	9	RP11-563M4.1	NA	NA	no
PTAM	rs2324401	3	75971624	a	g	0.3084	0.0498	-0.0175	0.0039	8.915e-06	+--------	0	7.23	8	0.512	8989	9	ROBO2	0.16191	0.41526	no
PTAM	rs112621275	3	182485944	a	c	0.9041	0.0152	0.0263	0.0058	6.734e-06	+++++++++	0	5.85	8	0.664	8989	9	RP11-225N10.1	NA	NA	no
8KHz	rs13125244	4	107964457	a	t	0.689	0.0153	-0.0186	0.04	4.508e-06	+-+------	0	6.127	8	0.633	9003	9	DKK2	0.90559	0.23012	no
8KHz	rs2522454	4	108041510	c	g	0.2688	0.0205	0.019	0.0042	5.21e-06	-+-++++++	0	5.298	8	0.7253	9003	9	DKK2	0.90559	0.23012	no
8KHz	rs2522455	4	108041657	a	g	0.4193	0.0152	0.0174	0.0037	3.042e-06	-++++++++	9.6	8.847	8	0.3554	9003	9	DKK2	0.90559	0.23012	no
8KHz	rs142870088	4	176592166	t	c	0.0385	0.0062	-0.0475	0.0104	4.513e-06	-+-+-----	0	4.023	8	0.855	9003	9	GPM6A	0.44798	0.33136	no
8KHz	rs60204411	4	176592301	a	t	0.9583	0.0053	0.0436	0.0098	8.951e-06	--+-+++++	0	6.343	8	0.6088	9003	9	GPM6A	0.44798	0.33136	no
8KHz	rs80169547	4	176600857	t	g	0.0415	0.0063	-0.0443	0.0098	6.371e-06	---+-----	0	5.354	8	0.7192	9003	9	GPM6A	0.44798	0.33136	no
250Hz	rs34898756	4	178089664	a	c	0.982	0.0067	0.1196	0.0266	7.074e-06	???+?++++	0	3.678	4	0.4514	5752	5	RN7SKP136	NA	NA	no
2KHz	rs28390976	4	150002904	t	c	0.4557	0.0332	-0.0232	0.0053	9.835e-06	---+-----	42.8	13.981	8	0.08226	9013	9	RP11-563M4.1	NA	NA	no
PTAL	rs76442451	4	187522722	t	c	0.071	0.0094	-0.0317	0.0071	8.945e-06	--+------	0	6.243	8	0.62	9000	9	FAT1	0.82633	0.2067	no
250Hz	rs11723035	4	189412047	a	c	0.9271	0.0091	-0.0333	0.0074	7.396e-06	---------	9.9	8.881	8	0.3524	8939	9	LINC01060	NA	NA	no
PTAM	rs57695014	3	182486936	t	g	0.9034	0.015	0.0261	0.0058	6.619e-06	+++++++++	0	5.671	8	0.684	8989	9	RP11-225N10.1	NA	NA	no
PTAM	rs1112102	3	182491195	c	g	0.9033	0.0146	0.0258	0.0058	8.44e-06	+++++++++	0	5.408	8	0.7132	8989	9	RP11-225N10.1	NA	NA	no
2KHz	rs29799	5	168866555	t	c	0.7171	0.0263	-0.0254	0.0054	2.958e-06	---+----+	0.2	8.014	8	0.4321	9013	9	DOCK2	0.5756	0.84199	no
1KHz	rs114523630	5	51406519	a	t	0.0709	0.019	-0.054	0.0118	4.529e-06	----?---?	0	5.76	6	0.4506	6802	7	CTD-2203A3.1	0.31369	0.9675	no
8KHz	rs115571932	4	176615253	a	t	0.0404	0.0055	-0.0455	0.0099	4.603e-06	---+-----	0	5.346	8	0.7201	9003	9	GPM6A	0.44798	0.33136	no
PTAL	rs2352066	5	97038725	t	c	0.09	0.0116	0.0371	0.0083	8.541e-06	+++++++??	0	1.199	6	0.9769	5730	7	RP11-72K17.2	NA	NA	no
PTAL	rs142995073	5	97040825	a	g	0.0848	0.0115	0.0378	0.0085	8.926e-06	+++++++??	0	2.298	6	0.8903	5730	7	RP11-72K17.2	NA	NA	no
PTAL	rs2914929	5	97043533	a	g	0.9092	0.0107	-0.0377	0.0083	5.858e-06	-------??	0	1.338	6	0.9695	5730	7	RP11-72K17.2	NA	NA	no
PTAM	rs6778951	3	182502284	t	c	0.097	0.0136	-0.0257	0.0058	9.273e-06	---------	10.5	8.934	8	0.3479	8989	9	RP11-225N10.1	NA	NA	no
8KHz	rs114110447	4	176616996	a	c	0.0412	0.006	-0.0455	0.0098	3.435e-06	---+-----	0	4.915	8	0.7666	9003	9	GPM6A	0.44798	0.33136	no
8KHz	rs79689281	4	176635510	a	g	0.9616	0.0062	0.0476	0.0104	4.773e-06	+?+-+++++	0	3.55	7	0.8299	8582	8	GPM6A	0.44798	0.33136	no
250Hz	rs145182284	5	121078644	t	c	0.0451	0.0174	0.0443	0.01	9.307e-06	+++++++++	0	3.059	8	0.9306	8939	9	RP11-510I6.3	NA	NA	no
8KHz	rs79613526	5	62002284	c	g	0.9754	0.0068	0.0606	0.0134	6.308e-06	?+?+++++-	0	5.694	6	0.4583	7309	7	IPO11	0.18026	0.54292	no
8KHz	rs149819070	5	102485448	a	t	0.0427	0.0165	-0.0556	0.0124	7.128e-06	----?---?	0	5.751	6	0.4516	6782	7	PPIP5K2	0.065747	0.13919	no
8KHz	rs7714101	5	124663335	t	c	0.2529	0.0258	-0.0192	0.0042	4.957e-06	---------	0.7	8.054	8	0.4282	9002	9	RN7SKP117	NA	NA	no
8KHz	rs59888177	5	124665760	t	c	0.2636	0.0289	-0.02	0.0041	1.212e-06	---+-----	19.2	9.899	8	0.2722	9003	9	RN7SKP117	NA	NA	no
8KHz	rs7707447	5	124667280	a	g	0.2604	0.0276	-0.0197	0.0042	2.22e-06	---+-----	14.5	9.358	8	0.313	9003	9	RN7SKP117	NA	NA	no
8KHz	rs7707387	5	124667524	a	t	0.7387	0.0263	0.02	0.0042	1.491e-06	+++-+++++	13	9.194	8	0.3262	9003	9	RN7SKP117	NA	NA	no
8KHz	rs7712739	5	124668448	t	c	0.2232	0.0231	-0.0216	0.0044	1.063e-06	---+-----	50.6	16.182	8	0.03985	9003	9	RN7SKP117	NA	NA	no
8KHz	rs1822758	5	124672949	t	c	0.261	0.0275	-0.0205	0.0041	7.849e-07	---+-----	13.1	9.208	8	0.3251	9003	9	RN7SKP117	NA	NA	no
8KHz	rs2589379	5	124673955	a	t	0.7756	0.0227	0.021	0.0044	1.845e-06	+++-+++++	51.9	16.637	8	0.03412	9003	9	RN7SKP117	NA	NA	no
8KHz	rs1400873	5	124674883	t	c	0.7372	0.0269	0.0198	0.0042	1.784e-06	+++-+++++	9.8	8.867	8	0.3536	9003	9	RN7SKP117	NA	NA	no
8KHz	rs1444652	5	124675924	a	g	0.2623	0.0264	-0.0199	0.0042	1.598e-06	---+-----	16.8	9.619	8	0.2928	9003	9	RN7SKP117	NA	NA	no
500Hz	rs113838095	5	138419494	t	c	0.6915	0.047	0.0254	0.0054	2.531e-06	++-??++++	36.9	9.505	6	0.1471	7252	7	SIL1	0.89885	0.57903	no
2KHz	rs35510553	5	168868401	a	c	0.2825	0.0263	0.0253	0.0054	3.001e-06	+++-++++-	1.6	8.127	8	0.4212	9013	9	DOCK2	0.5756	0.84199	no
2KHz	rs29800	5	168864978	t	g	0.7172	0.0263	-0.0253	0.0054	3.233e-06	---+----+	0	7.823	8	0.451	9013	9	DOCK2	0.5756	0.84199	no
2KHz	rs13157838	5	168896501	a	g	0.2044	0.023	0.0303	0.0066	4.247e-06	+++-++++-	25.2	10.699	8	0.2194	9013	9	RNU6-477P	NA	NA	no
2KHz	rs255743	5	168888460	t	g	0.6561	0.0317	-0.0233	0.0052	6.588e-06	--------+	8	8.699	8	0.3684	9013	9	RNU6-477P	NA	NA	no
2KHz	rs39797	5	168863432	t	c	0.7177	0.0245	-0.0246	0.0055	6.615e-06	---+----+	0	7.7	8	0.4634	9013	9	DOCK2	0.5756	0.84199	no
2KHz	rs29801	5	168863671	a	g	0.7162	0.0251	-0.0244	0.0054	7.141e-06	---+----+	0	7.572	8	0.4763	9013	9	DOCK2	0.5756	0.84199	no
2KHz	rs1833730	5	168871495	a	g	0.7248	0.0252	-0.0246	0.0055	7.366e-06	---+----+	0	6.81	8	0.5573	9013	9	DOCK2	0.5756	0.84199	no
2KHz	rs4596347	5	7065617	a	g	0.9334	0.0168	0.0508	0.0114	8.873e-06	++-+?++++	0	4.114	7	0.7665	7951	8	RP11-122F24.1	NA	NA	no
2KHz	rs2545377	5	168875302	t	c	0.7247	0.0256	-0.0242	0.0055	9.693e-06	---+----+	0	6.838	8	0.5542	9013	9	DOCK2	0.5756	0.84199	no
PTAM	rs7639575	3	182503058	t	c	0.9031	0.0137	0.0257	0.0058	8.828e-06	+++++++++	12.8	9.179	8	0.3274	8989	9	RP11-225N10.1	NA	NA	no
PTAL	rs180956124	6	23807475	t	c	0.9778	0.0032	0.0836	0.0184	5.423e-06	??-??++++	0	2.416	4	0.6598	5385	5	SPTLC1P2	NA	NA	no
PTAL	rs541465505	6	23807476	a	g	0.0216	0.0032	-0.084	0.0184	5.16e-06	??+??----	0	2.329	4	0.6756	5385	5	SPTLC1P2	NA	NA	no
PTAL	rs553401658	6	23807487	t	c	0.0216	0.0032	-0.0842	0.0184	4.879e-06	??+??----	0	2.34	4	0.6735	5385	5	SPTLC1P2	NA	NA	no
8KHz	rs2678184	5	124677970	t	g	0.2613	0.0278	-0.0202	0.0042	1.359e-06	---+-----	9.9	8.878	8	0.3527	9003	9	RN7SKP117	NA	NA	no
8KHz	rs1400871	5	124678629	a	c	0.269	0.0261	-0.0194	0.0041	2.577e-06	---+-----	17.2	9.659	8	0.2898	9003	9	RN7SKP117	NA	NA	no
8KHz	rs34927823	6	29545494	c	g	0.8258	0.0548	0.0379	0.0082	3.595e-06	+-+++???+	16.4	5.983	5	0.3078	4991	6	GABBR1	0.091474	0.3487	no
2KHz	rs1529019	6	147293056	c	g	0.8515	0.086	0.0412	0.0085	1.278e-06	+++++++++	12.7	9.168	8	0.3283	9013	9	STXBP5-AS1	NA	NA	no
8KHz	rs29272	6	29618366	t	g	0.0639	0.0114	0.0573	0.0128	7.608e-06	++-++???+	33.9	7.561	5	0.1821	4991	6	MOG	0.46719	0.26196	no
500Hz	rs118033433	6	69246173	a	g	0.9804	0.0048	-0.0852	0.0182	2.684e-06	+--?--+--	61.9	18.389	7	0.01033	8320	8	AL606923.1	NA	NA	no
8KHz	rs9500947	6	29625561	t	c	0.937	0.0105	-0.0582	0.013	7.933e-06	--+--???-	31.1	7.262	5	0.2019	4991	6	MOG	0.46719	0.26196	no
8KHz	rs137885910	6	53642162	a	g	0.9886	0.0005	0.1043	0.0236	9.93e-06	--???+?+?	76.3	12.677	3	0.00539	4695	4	RP13-476E20.1	NA	NA	no
2KHz	rs78622519	6	148642145	c	g	0.8451	0.0931	0.0489	0.0103	1.989e-06	+?+++-++-	57.9	16.637	7	0.01989	8588	8	SASH1	0.135	0.76888	no
4KHz	rs72931584	6	106251139	a	g	0.9385	0.0093	0.0369	0.008	3.603e-06	++-++++++	0	7.25	8	0.5099	9007	9	RN7SKP211	NA	NA	no
4KHz	rs72931594	6	106253897	a	g	0.9355	0.01	0.0346	0.0077	7.895e-06	++--+++++	0	7.203	8	0.5149	9007	9	RN7SKP211	NA	NA	no
4KHz	rs12660517	6	106255713	a	g	0.0642	0.0104	-0.0344	0.0078	9.393e-06	--++-----	0	7.391	8	0.495	9007	9	RN7SKP211	NA	NA	no
4KHz	rs17486144	6	106256999	t	c	0.0643	0.0103	-0.035	0.0078	7.915e-06	--++-----	0	7.863	8	0.4469	9007	9	RN7SKP211	NA	NA	no
500Hz	rs57452326	6	113954694	a	g	0.1932	0.0394	-0.0231	0.0052	9.332e-06	---------	0	5.009	8	0.7567	8961	9	RP11-367G18.1	NA	NA	no
500Hz	rs1471576	6	113968054	t	c	0.1766	0.0367	-0.0244	0.0053	4.197e-06	---------	0	7.126	8	0.5231	8961	9	RP11-367G18.1	NA	NA	no
500Hz	rs9488235	6	113970657	a	g	0.177	0.0361	-0.0239	0.0053	5.931e-06	---------	0	6.899	8	0.5476	8961	9	RP11-367G18.1	NA	NA	no
500Hz	rs9400650	6	113970693	t	c	0.1764	0.0358	-0.0237	0.0053	7.248e-06	---------	0	6.849	8	0.553	8961	9	RP11-367G18.1	NA	NA	no
500Hz	rs9372370	6	113981991	t	c	0.216	0.0553	-0.0247	0.0052	2.29e-06	---------	0	7.218	8	0.5133	8961	9	RP11-367G18.1	NA	NA	no
500Hz	rs9398359	6	113981995	a	g	0.2135	0.051	-0.0242	0.0052	3.674e-06	---------	0	7.031	8	0.5333	8961	9	RP11-367G18.1	NA	NA	no
500Hz	rs2027301	6	114018041	t	c	0.7156	0.0396	0.0215	0.0046	2.418e-06	++++++-++	9.8	8.867	8	0.3537	8961	9	AL357519.1	NA	NA	no
500Hz	rs4142803	6	114018268	a	t	0.7187	0.0378	0.021	0.0046	4.561e-06	++++++-++	5.2	8.435	8	0.3922	8961	9	AL357519.1	NA	NA	no
1KHz	rs58747994	6	128370108	t	c	0.0283	0.0124	-0.1056	0.0224	2.501e-06	-??----?+	53.1	10.66	5	0.05855	6154	6	PTPRK	0.89253	0.28854	no
2KHz	rs147324343	6	105704064	t	c	0.0186	0.0039	0.1096	0.0241	5.272e-06	?++++++++	0	2.723	7	0.9094	7543	8	RP3-355L5.5	NA	NA	no
PTAM	rs113647485	3	182504636	t	g	0.9028	0.0137	0.0255	0.0058	9.833e-06	+++++++++	6.5	8.555	8	0.3812	8989	9	RP11-225N10.1	NA	NA	no
2KHz	rs116020266	6	46271560	t	g	0.9726	0.0037	0.1004	0.0226	9.064e-06	++++?+++?	6.1	6.389	6	0.381	6820	7	RCAN2	0.41	0.23126	no
PTAL	rs12214448	6	149328196	t	c	0.3964	0.0221	-0.0149	0.0033	5.167e-06	-+-------	0	6.811	8	0.5572	8997	9	UST	0.87384	0.92745	no
PTAL	rs113026383	6	150214098	a	g	0.2602	0.0178	-0.017	0.0038	9.984e-06	---?-+---	19.6	8.711	7	0.2741	8351	8	RAET1E	0.61804	0.12834	no
1KHz	rs76868504	6	157891510	a	g	0.013	0.0018	0.1297	0.0293	9.389e-06	++????+++	24.7	5.31	4	0.257	6341	5	ZDHHC14	0.12419	0.79931	no
8KHz	rs75047442	6	78129707	t	g	0.044	0.0067	0.0475	0.0107	8.516e-06	+++-+++++	0	4963	8	0.7615	9003	9	HTR1B	0.82858	0.41692	no
PTAL	rs7456513	7	2554037	t	c	0.0886	0.0201	0.0284	0.0064	9.733e-06	++-++++++	30.8	11.555	8	0.1722	9000	9	LFNG	0.85802	0.59243	no
PTAL	rs6968756	7	14853909	t	c	0.6676	0.0196	0.0152	0.0034	8.745e-06	+++++++++	0	4.4	8	0.8193	9000	9	DGKB	0.80596	0.62487	no
PTAL	rs12699667	7	14856174	t	c	0.6537	0.0376	0.016	0.0034	2.922e-06	+++++++++	0	3.786	8	0.8759	9000	9	DGKB	0.80596	0.62487	no
PTAM	rs117994243	4	162011962	t	c	0.0165	0.0058	-0.1115	0.0245	5.311e-06	???-?-?--	56.2	6.852	3	0.07677	4595	4	AC106860.1	NA	NA	no
500Hz	rs60574475	7	34868546	a	g	0.9774	0.0073	0.0878	0.0179	9.654e-07	++?+++++?	0	4.557	6	0.6017	7607	7	NPSR1	0.50963	0.47758	no
500Hz	rs17170013	7	34869951	a	g	0.9768	0.0058	0.08	0.0175	4.565e-06	++?+++++?	0	4.239	6	0.6443	7607	7	NPSR1	0.50963	0.47758	no
500Hz	rs79253566	7	34870969	a	g	0.9775	0.005	0.0807	0.0176	4.73e-06	++?+++++?	0	4.758	6	0.5752	7607	7	NPSR1	0.50963	0.47758	no
4KHz	rs11760433	7	52800816	t	c	0.0411	0.0083	-0.0554	0.0117	2.234e-06	?+?-?----	20.1	6.255	5	0.2822	6214	6	RP11-398K14.1	NA	NA	no
8KHz	rs531149763	6	89691280	a	t	0.9858	0.0024	0.1185	0.0246	1.419e-06	?????++-+	56.1	6828	3	0.0776	5141	4	AL079342.1	0.40006	0.2445	no
8KHz	rs111427717	6	166226281	t	g	0.0432	0.006	-0.0484	0.0104	3.388e-06	+-++-----	23.7	10.479	8	0.233	9003	9	PDE10A	0.63868	0.19093	no
8KHz	rs138282323	7	98327386	a	g	0.014	0.0022	-0.1099	0.0229	1.586e-06	-?+-?---?	71.2	17.368	5	0.003853	6361	6	NPTX2	0.91142	0.92148	no
2KHz	rs569252730	7	134961695	a	g	0.5132	0.0257	-0.0225	0.0051	9.603e-06	---?-----	0	3.305	7	0.8554	8357	8	STRA8	0.68269	0.77769	no
PTAM	rs138530273	4	162159806	a	g	0.0157	0.0053	-0.1194	0.0257	3.303e-06	???-?-?--	52	6.253	3	0.09992	4595	4	FSTL5	0.24154	0.51155	no
PTAM	rs452324	5	3241749	t	c	0.1244	0.0227	-0.0231	0.0052	9.017e-06	---------	0	6.457	8	0.5961	8989	9	CTD-2029E14.1	NA	NA	no
PTAH	rs3909662	4	14150379	a	g	0.4244	0.0213	0.0136	0.003	7.416e-06	++-++++++	57.5	18.84	8	0.01574	8997	9	LINC01085	NA	NA	no
PTAH	rs10008846	4	14150635	a	g	0.5747	0.0212	-0.0136	0.003	7.954e-06	--+------	56.7	18.472	8	0.01795	8997	9	RP11-669M16.2	NA	NA	no
PTAH	rs76140892	7	157272577	t	c	0.021	0.0033	-0.0635	0.0127	5.946e-07	---------	0	7.323	8	0.5022	8997	9	AC006372.4	NA	NA	no
PTAH	rs12111661	7	157274624	t	c	0.021	0.0025	-0.0674	0.0133	3.773e-07	---??----	0	5057	6	0.5365	7244	7	AC006372.4	NA	NA	no
PTAH	rs113593630	7	157275548	a	g	0.0189	0.0027	-0.0713	0.0156	4.578e-06	-?-??----	0	4.262	5	0.5123	6824	6	AC006372.4	NA	NA	no
PTAH	rs112523966	7	157276330	t	g	0.0197	0.0036	-0.0623	0.0127	9.467e-07	---------	8.2	8.718	8	0.3666	8997	9	AC006372.4	NA	NA	no
PTAH	rs193037458	7	157280713	a	c	0.0221	0.0029	-0.0616	0.0137	6.412e-06	---??----	0	2441	6	0.875	7244	7	AC006372.4	NA	NA	no
1KHz	rs11514653	7	158356977	c	g	0.0219	0.0042	0.0905	0.0193	2.777e-06	++??++++?	0	2.174	5	0.8246	6954	6	PTPRN2	0.42035	0.047808	yes
500Hz	rs181305232	8	1539701	t	c	0.0336	0.0107	-0.0822	0.0181	5.68e-06	---??---?	0	2.384	5	0.7939	6152	6	DLGAP2	0.70322	0.0045745	yes
2KHz	rs2040469	8	18029991	t	c	0.3878	0.0235	-0.0249	0.0051	1.202e-06	----+----	57.6	18.871	8	0.01557	9013	9	NAT1	0.18437	0.49999	no
4KHz	rs144980013	8	2358807	c	g	0.0312	0.0052	0.0697	0.0156	7.668e-06	++++?+++?	0	3.049	6	0.8027	6799	7	AC133633.2	NA	NA	no
8KHz	rs117283944	7	106472838	t	c	0.0136	0.0003	-0.1045	0.0226	3.641e-06	????-----	0	1.949	4	0.7451	6233	5	PIK3CG	0.506	0.38985	no
1KHz	rs12155974	8	17299124	t	c	0.9113	0.0356	-0.0495	0.0096	2.347e-07	----?----	0	4.91	7	0.6709	7932	8	MTMR7	0.0070414	0.00080881	yes
1KHz	rs12549654	8	91103947	t	g	0.0232	0.013	-0.0763	0.0154	7.391e-07	--+------	0	7.404	8	0.4937	8991	9	CALB1	0.58922	0.4077	no
2KHz	rs6992951	8	18029977	a	c	0.4088	0.02	-0.0241	0.005	1.455e-06	----+----	54.2	17.477	8	0.02551	9013	9	NAT1	0.18437	0.49999	no
2KHz	rs4921868	8	18018026	t	c	0.376	0.021	-0.024	0.0051	2.884e-06	----+----	71.7	28.316	8	0.0004178	9013	9	NAT1	0.18437	0.49999	no
2KHz	rs2097585	8	18018904	t	c	0.3608	0.0205	-0.0236	0.0051	3.271e-06	----+----	69.9	26.574	8	0.0008372	9013	9	NAT1	0.18437	0.49999	no
2KHz	rs2040475	8	18032419	a	g	0.7228	0.0241	0.0253	0.0055	4.258e-06	++++++++-	0	7.493	8	0.4845	9013	9	NAT1	0.18437	0.49999	no
2KHz	rs13272395	8	18022195	t	c	0.362	0.0216	-0.0226	0.0051	8.617e-06	----+----	64.7	22.693	8	0.003781	9013	9	NAT1	0.18437	0.49999	no
2KHz	rs113222826	8	2344689	t	c	0.0728	0.0464	-0.0538	0.0121	8.851e-06	--+-----+	0	3.394	8	0.9072	9013	9	AC133633.2	NA	NA	no
4KHz	rs148496123	8	24005238	t	g	0.0366	0.0165	-0.0725	0.0162	7.35e-06	----?---?	50.3	12.071	6	0.06039	6799	7	RP11-203E8.1	NA	NA	no
8KHz	rs77303096	7	106594862	a	g	0.0142	0.001	-0.0962	0.0208	3.874e-06	????-----	6.7	4.286	4	0.3686	6233	5	PIK3CG	0.506	0.38985	no
8KHz	rs73206837	8	16109376	a	g	0.9728	0.0028	0.0608	0.0134	5.546e-06	++-+++++?	0	3.477	7	0.8377	7874	8	MSR1	0.1501	0.33157	no
8KHz	rs562044044	8	26462015	t	g	0.984	0.0028	0.0803	0.0175	4.614e-06	+??+?++++	1.3	5.068	5	0.4076	7231	6	DPYSL2	0.067825	0.070288	no
PTAL	rs11990508	8	26742649	a	g	0.0333	0.0045	-0.0469	0.0103	5.512e-06	--+------	20.5	10.067	8	0.2604	9000	9	ADRA1A	0.71333	0.41912	no
8KHz	rs113426706	8	26654235	a	t	0.8875	0.0942	0.0353	0.0079	8.589e-06	+--+-+++-	20.1	10.016	8	0.2639	9003	9	ADRA1A	0.71333	0.41912	no
4KHz	rs567358922	8	30804077	a	t	0.9784	0.0021	0.087	0.0191	5.312e-06	+++??+++?	48.8	9.772	5	0.08195	6143	6	RP5-1009N12.1	NA	NA	no
PTAH	rs112370327	7	157283095	t	g	0.012	0.0012	-0.0971	0.02	1.171e-06	??-?--?--	0	3.224	4	0.5211	5327	5	AC006372.4	NA	NA	no
500Hz	rs79039792	8	31422360	t	c	0.0353	0.0063	-0.0509	0.0115	9.93e-06	---------	0	6.722	8	0.5669	8961	9	RNA5SP261	NA	NA	no
8KHz	rs144454862	8	27096055	t	c	0.0134	0.0024	-0.1043	0.0218	1.674e-06	--??--?--	0	4.587	5	0.4684	6916	6	STMN4	0.76725	0.56723	no
8KHz	rs3735973	8	49985188	a	g	0.8343	0.0454	0.0223	0.0051	9.98e-06	-+++++++-	18.1	9.768	8	0.2817	9003	9	C8orf22	0.55679	0.14332	no
8KHz	rs1876718	8	49995284	t	c	0.1665	0.0451	-0.0225	0.005	6.735e-06	+-------+	19.6	9.956	8	0.2682	9003	9	C8orf22	0.55679	0.14332	no
8KHz	rs12550346	8	50001760	c	g	0.1679	0.0474	-0.0237	0.0052	6.454e-06	+---?---+	31.5	10218	7	0.1766	7911	8	C8orf22	0.55679	0.14332	no
8KHz	rs16939444	8	50005160	a	c	0.8409	0.039	0.0243	0.0053	5.453e-06	-+++?+++-	36.3	10.997	7	0.1387	7911	8	C8orf22	0.55679	0.14332	no
8KHz	rs34381258	8	50010148	a	g	0.8409	0.0393	0.0242	0.0053	5.606e-06	-+++?+++-	36.3	10.996	7	0.1388	7911	8	C8orf22	0.55679	0.14332	no
8KHz	rs12674652	8	50015376	t	c	0.1587	0.0388	-0.0242	0.0054	6.139e-06	+---?---+	37.1	11137	7	0.1327	7911	8	C8orf22	0.55679	0.14332	no
8KHz	rs2891720	8	50015989	t	c	0.1592	0.0394	-0.024	0.0053	6.963e-06	+---?---+	36.8	11.08	7	0.1352	7911	8	C8orf22	0.55679	0.14332	no
8KHz	rs2667285	8	50048710	t	c	0.8407	0.0249	0.0252	0.0054	3.024e-06	++++?+++-	27.4	9.645	7	0.2096	7911	8	RP11-10H3.1	NA	NA	no
8KHz	rs2726697	8	50050200	a	g	0.1612	0.0275	-0.024	0.0054	7.407e-06	+---?---+	28	9.728	7	0.2045	7911	8	RP11-10H3.1	NA	NA	no
8KHz	rs2726698	8	50050384	c	g	0.8387	0.0275	0.0239	0.0054	7.937e-06	-+++?+++-	27.6	9.674	7	0.2078	7911	8	RP11-10H3.1	NA	NA	no
8KHz	rs1606133	8	50052500	a	g	0.1614	0.0274	-0.0239	0.0053	7.688e-06	+---?---+	26.3	9.492	7	0.2192	7911	8	RP11-10H3.1	NA	NA	no
4KHz	rs16917712	8	53247157	a	t	0.8082	0.0165	0.0265	0.0056	2.54e-06	++++?++++	0	6.392	7	0.4948	7921	8	ST18	0.67541	0.72004	no
4KHz	rs61192792	8	53247194	a	g	0.8084	0.0171	0.0259	0.0056	4.154e-06	++++?++++	0	6.128	7	0.5249	7921	8	ST18	0.67541	0.72004	no
8KHz	rs2662899	8	50062379	t	c	0.8353	0.0295	0.0241	0.0053	5.459e-06	++++?++++	7.2	7.545	7	0.3744	7911	8	RP11-10H3.1	NA	NA	no
PTAM	rs1661057	5	3246766	c	g	0.1235	0.023	-0.0233	0.0052	7.81e-06	---------	0	6.6	8	0.5803	8989	9	CTD-2029E14.1	NA	NA	no
PTAL	rs10441563	8	69111380	t	g	0.9606	0.0099	-0.0572	0.0114	5.095e-07	---??---?	0	2.378	5	0.7947	6149	6	PREX2	0.49246	0.22712	no
4KHz	rs76378716	8	90413747	t	c	0.9729	0.0041	0.0754	0.016	2.539e-06	++???++++	19.3	6.193	5	0.2879	7004	6	KRT8P4	NA	NA	no
4KHz	rs17767142	8	90434392	a	g	0.9728	0.0042	0.0744	0.0159	2.861e-06	++???++++	14.7	5.862	5	0.3198	7004	6	KRT8P4	NA	NA	no
4KHz	rs74844592	8	90447091	t	c	0.0271	0.0044	-0.075	0.0157	1.845e-06	--???----	9.3	5.513	5	0.3565	7004	6	KRT8P4	NA	NA	no
4KHz	rs74901194	8	90461629	t	g	0.9728	0.0045	0.0743	0.0156	2.018e-06	++???++++	6.5	5.345	5	0.3752	7004	6	KRT8P4	NA	NA	no
1KHz	rs79190820	8	91120541	t	c	0.9768	0.0127	0.0743	0.0152	1.075e-06	++-++++++	0	6.881	8	0.5495	8991	9	CALB1	0.58922	0.4077	no
1KHz	rs77309339	8	91098166	a	c	0.0233	0.0133	-0.0739	0.0153	1.403e-06	--+------	0	6.07	8	0.6394	8991	9	CALB1	0.58922	0.4077	no
1KHz	rs61513100	8	91113896	t	c	0.0229	0.0129	-0.073	0.0153	1.92e-06	--+------	0	5.205	8	0.7355	8991	9	CALB1	0.58922	0.4077	no
1KHz	rs12155973	8	17299120	t	c	0.9075	0.0419	-0.0449	0.0095	2.263e-06	---+?----	18	8.541	7	0.2873	7932	8	MTMR7	0.0070414	0.00080881	yes
1KHz	rs12543449	8	91122855	a	c	0.9771	0.0128	0.0722	0.0153	2.315e-06	++-++++++	0	5.404	8	0.7137	8991	9	CALB1	0.58922	0.4077	no
1KHz	rs80207332	8	91133405	a	g	0.977	0.0129	0.0724	0.0153	2.316e-06	++-++++++	0	5.181	8	0.7381	8991	9	CALB1	0.58922	0.4077	no
1KHz	rs2178829	8	91123860	a	t	0.9771	0.0128	0.0722	0.0153	2.332e-06	++-++++++	0	5.409	8	0.7131	8991	9	CALB1	0.58922	0.4077	no
1KHz	rs2142095	8	91123647	a	g	0.0229	0.0128	-0.0722	0.0153	2.381e-06	--+------	0	5.434	8	0.7104	8991	9	CALB1	0.58922	0.4077	no
1KHz	rs74795965	8	91127447	a	c	0.0229	0.0128	-0.072	0.0153	2.448e-06	--+------	0	5.388	8	0.7154	8991	9	CALB1	0.58922	0.4077	no
1KHz	rs12544878	8	91141700	t	g	0.023	0.0128	-0.072	0.0153	2.623e-06	--+------	0	5.14	8	0.7425	8991	9	CALB1	0.58922	0.4077	no
1KHz	rs74919462	8	91150784	a	g	0.9772	0.0129	0.0722	0.0154	2.663e-06	++-++++++	0	4.943	8	0.7636	8991	9	CALB1	0.58922	0.4077	no
1KHz	rs12541460	8	91101409	t	g	0.0229	0.0127	-0.072	0.0154	2.859e-06	--+------	0	5.93	8	0.655	8991	9	CALB1	0.58922	0.4077	no
1KHz	rs12547443	8	91120732	a	g	0.023	0.0129	-0.0716	0.0153	3.054e-06	--+------	0	5.296	8	0.7255	8991	9	CALB1	0.58922	0.4077	no
1KHz	rs76387723	8	91146377	a	g	0.0229	0.0129	-0.0717	0.0154	3.128e-06	--+------	0	5.158	8	0.7406	8991	9	CALB1	0.58922	0.4077	no
1KHz	rs78016374	8	91140729	a	c	0.9772	0.0131	0.0723	0.0155	3.172e-06	++-++++++	0	5.138	8	0.7427	8991	9	CALB1	0.58922	0.4077	no
1KHz	rs112037595	8	91133944	t	c	0.023	0.0137	-0.0746	0.016	3.291e-06	--+------	0	6.059	8	0.6406	8991	9	CALB1	0.58922	0.4077	no
1KHz	rs73308356	8	91144530	c	g	0.0237	0.0123	-0.0698	0.0151	3.696e-06	--+------	0	6.561	8	0.5847	8991	9	CALB1	0.58922	0.4077	no
1KHz	rs12542165	8	91115615	t	c	0.9771	0.0132	0.0724	0.0157	3.808e-06	++-++++++	0	5.256	8	0.7299	8991	9	CALB1	0.58922	0.4077	no
1KHz	rs61113365	8	91130283	c	g	0.977	0.013	0.0712	0.0154	4.063e-06	++-++++++	0	5.169	8	0.7394	8991	9	CALB1	0.58922	0.4077	no
1KHz	rs73291301	8	91114115	t	c	0.0233	0.0126	-0.07	0.0152	4.084e-06	--+------	0	4.374	8	0.8219	8991	9	CALB1	0.58922	0.4077	no
1KHz	rs75911212	8	91135024	t	c	0.977	0.0133	0.0721	0.0157	4.218e-06	++-++++++	0	5.876	8	0.6611	8991	9	CALB1	0.58922	0.4077	no
1KHz	rs74710098	8	91156265	a	t	0.023	0.0134	-0.072	0.0157	4.424e-06	--+------	0	4.791	8	0.7797	8991	9	CALB1	0.58922	0.4077	no
1KHz	rs12541465	8	91114536	t	g	0.9768	0.0127	0.0698	0.0152	4.492e-06	++-++++++	0	4.4	8	0.8194	8991	9	CALB1	0.58922	0.4077	no
1KHz	rs12543438	8	91139575	a	g	0.0231	0.0127	-0.0699	0.0153	4.608e-06	--+------	0	5.95	8	0.6528	8991	9	CALB1	0.58922	0.4077	no
1KHz	rs12541152	8	91139742	a	c	0.9769	0.0127	0.0699	0.0153	4.61e-06	++-++++++	0	5.944	8	0.6535	8991	9	CALB1	0.58922	0.4077	no
1KHz	rs16903659	8	91139942	t	g	0.9769	0.0127	0.0699	0.0153	4.622e-06	++-++++++	0	5.948	8	0.6531	8991	9	CALB1	0.58922	0.4077	no
1KHz	rs74366817	8	91140897	t	g	0.0231	0.0127	-0.0699	0.0153	4.645e-06	--+------	0	5.94	8	0.654	8991	9	CALB1	0.58922	0.4077	no
1KHz	rs79601521	8	91140491	t	c	0.9769	0.0128	0.0702	0.0153	4.69e-06	++-++++++	0	5.922	8	0.656	8991	9	CALB1	0.58922	0.4077	no
1KHz	rs12541151	8	91139733	a	g	0.9769	0.0127	0.0699	0.0153	4.691e-06	++-++++++	0	5.952	8	0.6526	8991	9	CALB1	0.58922	0.4077	no
1KHz	rs74400283	8	91140588	a	g	0.0231	0.0127	-0.0698	0.0153	4.724e-06	--+------	0	5.948	8	0.653	8991	9	CALB1	0.58922	0.4077	no
1KHz	rs76260294	8	91140777	c	g	0.0231	0.0127	-0.0698	0.0153	4.737e-06	--+------	0	5.951	8	0.6527	8991	9	CALB1	0.58922	0.4077	no
1KHz	rs12542532	8	91141592	a	c	0.9769	0.0127	0.0698	0.0153	4.786e-06	++-++++++	0	5.951	8	0.6527	8991	9	CALB1	0.58922	0.4077	no
1KHz	rs78104719	8	91140865	a	g	0.0231	0.0128	-0.0698	0.0153	4.796e-06	--+------	0	5.952	8	0.6526	8991	9	CALB1	0.58922	0.4077	no
1KHz	rs78479147	8	91158359	a	g	0.0229	0.0134	-0.0724	0.0158	4.797e-06	--+------	0	4.649	8	0.7943	8991	9	CALB1	0.58922	0.4077	no
1KHz	rs12549284	8	91141989	a	t	0.9769	0.0127	0.0698	0.0153	4.818e-06	++-++++++	0	5.951	8	0.6528	8991	9	CALB1	0.58922	0.4077	no
1KHz	rs11996075	8	98910287	t	c	0.1182	0.0189	0.034	0.0074	4.827e-06	++++?+++-	51.1	14.301	7	0.04609	7932	8	MATN2	0.1278	0.042166	yes
1KHz	rs12546756	8	91141863	a	c	0.0231	0.0127	-0.0698	0.0153	4.868e-06	--+------	0	5.972	8	0.6504	8991	9	CALB1	0.58922	0.4077	no
1KHz	rs1569318	8	91143699	t	c	0.9768	0.0129	0.0697	0.0153	4.886e-06	++-++++++	0	5.937	8	0.6543	8991	9	CALB1	0.58922	0.4077	no
1KHz	rs1569319	8	91144166	t	g	0.9769	0.0128	0.0698	0.0153	4.898e-06	++-++++++	0	5.928	8	0.6554	8991	9	CALB1	0.58922	0.4077	no
1KHz	rs16903844	8	91144817	a	g	0.9769	0.0128	0.0698	0.0153	4.906e-06	++-++++++	0	5.93	8	0.6551	8991	9	CALB1	0.58922	0.4077	no
1KHz	rs16903803	8	91144276	a	c	0.9769	0.0128	0.0697	0.0153	4.907e-06	++-++++++	0	5.928	8	0.6553	8991	9	CALB1	0.58922	0.4077	no
1KHz	rs1554925	8	91143286	a	g	0.9769	0.0128	0.0697	0.0153	4.927e-06	++-++++++	0	5.941	8	0.6538	8991	9	CALB1	0.58922	0.4077	no
1KHz	rs78748850	8	91143071	a	g	0.9769	0.0128	0.0697	0.0153	4.931e-06	++-++++++	0	5.945	8	0.6534	8991	9	CALB1	0.58922	0.4077	no
1KHz	rs1554926	8	91143395	t	c	0.0231	0.0128	-0.0697	0.0153	4.941e-06	--+------	0	5.945	8	0.6533	8991	9	CALB1	0.58922	0.4077	no
1KHz	rs10504889	8	91144872	c	g	0.9769	0.0128	0.0697	0.0153	5.012e-06	++-++++++	0	5.934	8	0.6546	8991	9	CALB1	0.58922	0.4077	no
1KHz	rs12550631	8	91160515	c	g	0.0228	0.0136	-0.0727	0.0159	5.038e-06	--+------	0	4.555	8	0.8039	8991	9	CALB1	0.58922	0.4077	no
1KHz	rs16903685	8	91143249	a	g	0.023	0.0128	-0.07	0.0154	5.065e-06	--+------	0	5.926	8	0.6555	8991	9	CALB1	0.58922	0.4077	no
1KHz	rs79167676	8	91149845	t	c	0.9769	0.0128	0.0696	0.0153	5.283e-06	++-++++++	0	5.926	8	0.6555	8991	9	CALB1	0.58922	0.4077	no
1KHz	rs12542331	8	91142865	a	g	0.0232	0.0129	-0.0694	0.0153	5.478e-06	--+------	0	5.976	8	0.65	8991	9	CALB1	0.58922	0.4077	no
1KHz	rs12549888	8	91141724	c	g	0.9769	0.0129	0.0697	0.0154	5.648e-06	++-++++++	0	5.96	8	0.6518	8991	9	CALB1	0.58922	0.4077	no
1KHz	rs16903663	8	91140094	a	g	0.977	0.013	0.07	0.0154	5.719e-06	++-++++++	0	5.944	8	0.6535	8991	9	CALB1	0.58922	0.4077	no
1KHz	rs79427447	8	91142186	a	c	0.977	0.013	0.07	0.0154	5.795e-06	++-++++++	0	5.931	8	0.655	8991	9	CALB1	0.58922	0.4077	no
1KHz	rs12546761	8	91141896	a	c	0.023	0.013	-0.0699	0.0154	5.883e-06	--+------	0	5.947	8	0.6531	8991	9	CALB1	0.58922	0.4077	no
1KHz	rs12550495	8	91142872	t	c	0.9769	0.013	0.0701	0.0155	6.349e-06	++-++++++	0	5.786	8	0.6712	8991	9	CALB1	0.58922	0.4077	no
1KHz	rs10504890	8	91145727	c	g	0.0232	0.0128	-0.069	0.0153	6.778e-06	--+------	0	5.814	8	0.668	8991	9	CALB1	0.58922	0.4077	no
500Hz	rs10435567	8	93382785	t	c	0.9733	0.008	0.0801	0.0177	6.322e-06	+++??++++	0	2.489	6	0.8696	7252	7	RP11-700E23.3	NA	NA	no
1KHz	rs12542162	8	91145685	t	g	0.9768	0.0129	0.069	0.0153	6.887e-06	++-++++++	0	5.813	8	0.6681	8991	9	CALB1	0.58922	0.4077	no
500Hz	rs35536375	8	128830060	a	c	0.0784	0.0144	0.0373	0.0081	4.375e-06	+++++++++	0	3.419	8	0.9054	8961	9	PVT1	NA	NA	no
500Hz	rs13277592	8	128830320	t	c	0.0781	0.0147	0.0375	0.0082	4.205e-06	+++++++++	0	3.746	8	0.8793	8961	9	PVT1	NA	NA	no
PTAM	rs2914929	5	97043533	a	g	0.91	0.0107	-0.0394	0.0089	9.223e-06	-------??	0	2.214	6	0.899	5723	7	RP11-72K17.2	NA	NA	no
8KHz	rs111993171	8	54249090	a	g	0.0541	0.071	-0.0472	0.0106	8.262e-06	----?----	0	5.798	7	0.5636	7911	8	OPRK1	0.096953	0.22166	no
500Hz	rs11790013	9	17976579	a	c	0.7491	0.0348	-0.0218	0.0049	8.698e-06	--+--+---	12.2	9.11	8	0.3331	8961	9	SH3GL2	0.33153	0.31015	no
PTAM	rs114251768	6	3567846	a	t	0.9851	0.0029	-0.0814	0.0182	7.954e-06	?--?-----	0	3.934	6	0.6856	6889	7	RP1-223B1.1	NA	NA	no
PTAM	rs71566465	6	147330359	a	g	0.0558	0.0077	-0.0363	0.0081	7.757e-06	---+-----	18.6	9.831	8	0.2771	8989	9	STXBP5-AS1	NA	NA	no
PTAM	rs1981594	7	28942338	a	g	0.0635	0.0061	-0.0388	0.0087	8.534e-06	---??---?	0	2.6	5	0.7614	6145	6	CPVL	0.47757	0.11689	no
PTAM	rs186567725	7	155028556	t	c	0.0244	0.0098	-0.0721	0.0156	3.863e-06	--?-?---?	0	4.226	5	0.5174	6536	6	AC099552.2	NA	NA	no
PTAH	rs80087035	7	157286239	a	g	0.0116	0.0012	-0.0938	0.0202	3.474e-06	??-?--?--	0	1.75	4	0.7816	5327	5	AC006372.4	NA	NA	no
PTAM	rs76471257	7	155029555	t	c	0.0273	0.0119	-0.0665	0.015	9.379e-06	--?-?---?	0.1	5.003	5	0.4155	6536	6	AC099552.2	NA	NA	no
1KHz	rs113869291	9	26492959	a	g	0.9409	0.0115	-0.0475	0.0094	4.541e-07	---+-----	23.7	10.486	8	0.2326	8991	9	AL442639.1	NA	NA	no
1KHz	rs10812406	9	26499496	t	g	0.0567	0.0104	0.0472	0.0094	4.837e-07	+++-+++++	15	9.413	8	0.3086	8991	9	AL442639.1	NA	NA	no
1KHz	rs7038758	9	26492211	a	c	0.0571	0.0106	0.0464	0.0094	8.097e-07	+++-+++++	13.1	9.201	8	0.3256	8991	9	AL442639.1	NA	NA	no
1KHz	rs12379068	9	26594374	c	g	0.0249	0.0059	0.0704	0.0145	1.239e-06	++??+++++	0	4.014	6	0.6748	8084	7	AL442639.1	NA	NA	no
1KHz	rs1158279	9	26583414	c	g	0.0255	0.0061	0.0684	0.0143	1.629e-06	++?-+++++	21.9	8.962	7	0.2554	8731	8	AL442639.1	NA	NA	no
1KHz	rs10812402	9	26470100	a	t	0.9401	0.0109	-0.0449	0.0094	1.659e-06	---+-----	14.6	9.365	8	0.3125	8991	9	AL442639.1	NA	NA	no
1KHz	rs560813321	9	26493312	t	c	0.0257	0.0056	0.0789	0.0165	1.843e-06	++???++++	0	4.394	5	0.4941	7025	6	AL442639.1	NA	NA	no
1KHz	rs542532718	9	26493311	a	g	0.0257	0.0056	0.0789	0.0165	1.844e-06	++???++++	0	4.393	5	0.4943	7025	6	AL442639.1	NA	NA	no
PTAM	rs10441563	8	69111380	t	g	0.9609	0.0099	-0.0636	0.0119	8.953e-08	---??---?	0	3.643	5	0.6018	6145	6	PREX2	0.49246	0.22712	no
1KHz	rs530405659	9	26493308	a	g	0.9743	0.0056	-0.0788	0.0165	1.855e-06	--???----	0	4.394	5	0.4942	7025	6	AL442639.1	NA	NA	no
1KHz	rs10967364	9	26493331	t	c	0.026	0.0055	0.0781	0.0165	2.127e-06	++???++++	0	4.601	5	0.4664	7025	6	AL442639.1	NA	NA	no
1KHz	rs10967358	9	26489302	c	g	0.9754	0.0057	-0.068	0.0146	3.157e-06	--?+-----	16.6	8.39	7	0.2994	8731	8	AL442639.1	NA	NA	no
1KHz	rs12379156	9	26490950	t	c	0.9754	0.0057	-0.0679	0.0146	3.244e-06	--?+-----	17	8.432	7	0.2961	8731	8	AL442639.1	NA	NA	no
1KHz	rs10967402	9	26559340	a	t	0.0259	0.0055	0.0754	0.0163	3.447e-06	+++??++++	0	4.119	6	0.6605	7285	7	AL442639.1	NA	NA	no
1KHz	rs2094534	9	26490277	a	c	0.0244	0.0056	0.068	0.0147	3.615e-06	++?-+++++	15.9	8.326	7	0.3048	8731	8	AL442639.1	NA	NA	no
1KHz	rs12351722	9	26497412	c	g	0.9757	0.0059	-0.0675	0.0146	3.811e-06	--?+-----	19.2	8.666	7	0.2775	8731	8	AL442639.1	NA	NA	no
1KHz	rs10967371	9	26501509	a	g	0.0242	0.0059	0.0674	0.0146	3.817e-06	++?-+++++	20.2	8.772	7	0.2694	8731	8	AL442639.1	NA	NA	no
1KHz	rs76641172	9	26499354	t	c	0.9757	0.0059	-0.0675	0.0146	3.823e-06	--?+-----	19.5	8.694	7	0.2754	8731	8	AL442639.1	NA	NA	no
1KHz	rs28763667	9	26497117	a	g	0.0243	0.0059	0.0675	0.0146	3.828e-06	++?-+++++	19.2	8.662	7	0.2779	8731	8	AL442639.1	NA	NA	no
1KHz	rs10812403	9	26470691	t	c	0.9752	0.0053	-0.0679	0.0148	4.133e-06	--?+-----	17.1	8.448	7	0.2948	8731	8	AL442639.1	NA	NA	no
1KHz	rs7850044	9	26553742	a	g	0.9755	0.0061	-0.0662	0.0144	4.335e-06	---+-----	0	7.113	8	0.5245	8991	9	AL442639.1	NA	NA	no
1KHz	rs10967400	9	26552621	a	g	0.0245	0.0061	0.0661	0.0144	4.548e-06	+++-+++++	0	7.024	8	0.5341	8991	9	AL442639.1	NA	NA	no
1KHz	rs2094535	9	26495103	a	t	0.0241	0.0058	0.0672	0.0146	4.559e-06	++?-+++++	18.7	8.607	7	0.2821	8731	8	AL442639.1	NA	NA	no
1KHz	rs7865459	9	26553685	t	c	0.9753	0.0059	-0.0661	0.0144	4.633e-06	---+-----	0	7.095	8	0.5264	8991	9	AL442639.1	NA	NA	no
1KHz	rs10967403	9	26559408	a	t	0.0239	0.0061	0.0666	0.0146	4.754e-06	+++-+++++	0	7.405	8	0.4937	8991	9	AL442639.1	NA	NA	no
1KHz	rs10967387	9	26537627	c	g	0.0237	0.0062	0.0679	0.0148	4.835e-06	++?-+++++	0	6.759	7	0.4543	8731	8	AL442639.1	NA	NA	no
1KHz	rs147986358	9	26558885	a	c	0.0239	0.0061	0.0665	0.0146	4.882e-06	+++-+++++	0	7.397	8	0.4945	8991	9	AL442639.1	NA	NA	no
1KHz	rs10967401	9	26553975	t	c	0.9761	0.0061	-0.0663	0.0145	5.152e-06	---+-----	0	7.325	8	0.502	8991	9	AL442639.1	NA	NA	no
1KHz	rs142662116	9	26590057	a	g	0.9758	0.0061	-0.0661	0.0145	5.165e-06	--?+-----	21.7	8.939	7	0.2571	8731	8	AL442639.1	NA	NA	no
1KHz	rs2011765	9	26583489	a	g	0.9752	0.0059	-0.0646	0.0142	5.175e-06	--?+-----	20.7	8.83	7	0.2651	8731	8	AL442639.1	NA	NA	no
1KHz	rs1158281	9	26583195	a	g	0.0248	0.0059	0.0646	0.0142	5.182e-06	++?-+++++	20.7	8.826	7	0.2654	8731	8	AL442639.1	NA	NA	no
1KHz	rs1158280	9	26583246	t	c	0.0248	0.0059	0.0646	0.0142	5.182e-06	++?-+++++	20.7	8.828	7	0.2653	8731	8	AL442639.1	NA	NA	no
1KHz	rs7860982	9	26582440	t	c	0.9752	0.0059	-0.0645	0.0142	5.203e-06	--?+-----	20.6	8.819	7	0.2659	8731	8	AL442639.1	NA	NA	no
1KHz	rs2383700	9	26581766	t	c	0.0248	0.0059	0.0645	0.0142	5.249e-06	++?-+++++	20.5	8.802	7	0.2672	8731	8	AL442639.1	NA	NA	no
1KHz	rs2891301	9	26581736	t	c	0.0248	0.0059	0.0645	0.0142	5.257e-06	++?-+++++	20.5	8.801	7	0.2673	8731	8	AL442639.1	NA	NA	no
1KHz	rs10967396	9	26549506	c	g	0.0239	0.0061	0.0662	0.0145	5.301e-06	+++-+++++	0	7.038	8	0.5325	8991	9	AL442639.1	NA	NA	no
1KHz	rs77298698	9	26583793	a	g	0.0248	0.0059	0.0645	0.0142	5.311e-06	++?-+++++	22.1	8.985	7	0.2538	8731	8	AL442639.1	NA	NA	no
1KHz	rs7870199	9	26581105	t	c	0.0248	0.0059	0.0645	0.0142	5.395e-06	++?-+++++	20.4	8.796	7	0.2677	8731	8	AL442639.1	NA	NA	no
1KHz	rs7856397	9	26581070	t	c	0.9752	0.0059	-0.0644	0.0142	5.402e-06	--?+-----	20.4	8.795	7	0.2677	8731	8	AL442639.1	NA	NA	no
1KHz	rs10967417	9	26580953	a	g	0.0248	0.0059	0.0644	0.0142	5.425e-06	++?-+++++	20.4	8.794	7	0.2678	8731	8	AL442639.1	NA	NA	no
1KHz	rs10967416	9	26580920	t	c	0.0248	0.0059	0.0644	0.0142	5.441e-06	++?-+++++	20.4	8.798	7	0.2675	8731	8	AL442639.1	NA	NA	no
1KHz	rs80339324	9	90490701	t	c	0.9847	0.0039	-0.1375	0.0303	5.646e-06	????-----	6.8	4.293	4	0.3678	6201	5	SPATA31E1	0.11477	0.49256	no
1KHz	rs10967419	9	26585590	t	c	0.9753	0.0059	-0.0641	0.0142	6.264e-06	--?+-----	19.3	8.679	7	0.2765	8731	8	AL442639.1	NA	NA	no
1KHz	rs2094311	9	26584807	t	g	0.9753	0.0059	-0.0641	0.0142	6.282e-06	--?+-----	19.3	8.673	7	0.277	8731	8	AL442639.1	NA	NA	no
1KHz	rs2094312	9	26584797	a	g	0.0247	0.0059	0.0641	0.0142	6.285e-06	++?-+++++	19.2	8.666	7	0.2775	8731	8	AL442639.1	NA	NA	no
1KHz	rs6475914	9	26553400	t	g	0.9756	0.0064	-0.066	0.0146	6.524e-06	---+-----	0	7.182	8	0.5171	8991	9	AL442639.1	NA	NA	no
1KHz	rs10967370	9	26500046	t	c	0.0242	0.0057	0.0657	0.0146	6.562e-06	++?-+++++	22.4	9.019	7	0.2513	8731	8	AL442639.1	NA	NA	no
1KHz	rs76224770	9	26608507	a	g	0.9753	0.006	-0.0642	0.0142	6.564e-06	--?+-----	22.2	8.997	7	0.2529	8731	8	AL442639.1	NA	NA	no
1KHz	rs10967435	9	26608213	a	g	0.0247	0.006	0.0642	0.0142	6.595e-06	++?-+++++	21.9	8.964	7	0.2553	8731	8	AL442639.1	NA	NA	no
1KHz	rs12379055	9	26594276	a	g	0.0246	0.006	0.0641	0.0142	6.607e-06	++?-+++++	19.8	8.728	7	0.2728	8731	8	AL442639.1	NA	NA	no
1KHz	rs2104548	9	26584922	c	g	0.0246	0.0059	0.064	0.0142	6.779e-06	++?-+++++	19.4	8.69	7	0.2757	8731	8	AL442639.1	NA	NA	no
1KHz	rs34975721	9	118699276	a	g	0.0373	0.0092	0.0779	0.0173	6.863e-06	++++?-++?	0	3.93	6	0.6861	6802	7	LINC00474	NA	NA	no
1KHz	rs7849166	9	26583020	t	c	0.0243	0.0069	0.067	0.0149	7.025e-06	++?-+++++	24.5	9.276	7	0.2335	8731	8	AL442639.1	NA	NA	no
1KHz	rs10967368	9	26493807	c	g	0.9746	0.006	-0.0722	0.0161	7.149e-06	--?+?----	26.1	8.118	6	0.2296	7672	7	AL442639.1	NA	NA	no
1KHz	rs10967407	9	26567822	t	c	0.0237	0.0058	0.0655	0.0146	7.419e-06	++?-+++++	20.4	8.796	7	0.2676	8731	8	AL442639.1	NA	NA	no
1KHz	rs10967399	9	26551503	t	c	0.9759	0.006	-0.065	0.0145	7.612e-06	---+-----	0	7.067	8	0.5294	8991	9	AL442639.1	NA	NA	no
1KHz	rs12376514	9	26582596	t	c	0.0245	0.006	0.0638	0.0143	7.647e-06	++?-+++++	19.2	8.668	7	0.2774	8731	8	AL442639.1	NA	NA	no
1KHz	rs531437894	9	26586898	a	g	0.0258	0.006	0.0721	0.0161	7.845e-06	++???++++	0	3.968	5	0.5541	7025	6	AL442639.1	NA	NA	no
1KHz	rs10967410	9	26571252	a	t	0.9762	0.0058	-0.0653	0.0146	7.978e-06	--?+-----	21.7	8.938	7	0.2571	8731	8	AL442639.1	NA	NA	no
1KHz	rs12236694	9	26717220	t	c	0.7885	0.0247	-0.0231	0.0052	7.984e-06	---------	0	3.377	8	0.9085	8991	9	RP11-18A15.1	NA	NA	no
1KHz	rs10967486	9	26714022	t	c	0.7888	0.0249	-0.0231	0.0052	8.288e-06	---------	0	3.8	8	0.8747	8991	9	RP11-18A15.1	NA	NA	no
1KHz	rs75551934	9	26606469	t	c	0.0243	0.0067	0.0653	0.0147	8.738e-06	++?-+++++	21.4	8.909	7	0.2593	8731	8	AL442639.1	NA	NA	no
1KHz	rs10967491	9	26717062	a	g	0.789	0.0249	-0.023	0.0052	8.843e-06	---------	0	3.314	8	0.9132	8991	9	RP11-18A15.1	NA	NA	no
1KHz	rs185935230	9	26485562	a	g	0.0251	0.0059	0.072	0.0162	8.967e-06	++?-?++++	26.1	8.119	6	0.2295	7672	7	AL442639.1	NA	NA	no
1KHz	rs7034811	9	26614042	a	g	0.0248	0.0059	0.0633	0.0143	8.978e-06	++?-+++++	31.5	10.218	7	0.1766	8731	8	AL442639.1	NA	NA	no
1KHz	rs76586548	9	26585024	t	c	0.9755	0.0062	-0.0638	0.0144	9.035e-06	--?+-----	19.4	8.683	7	0.2762	8731	8	AL442639.1	NA	NA	no
1KHz	rs10967428	9	26597679	t	c	0.9753	0.0059	-0.0628	0.0142	9.689e-06	--?+-----	18.8	8.617	7	0.2813	8731	8	AL442639.1	NA	NA	no
1KHz	rs10967389	9	26540641	t	g	0.0242	0.0055	0.0637	0.0144	9.78e-06	++?-+++++	6.5	7.488	7	0.3799	8731	8	AL442639.1	NA	NA	no
1KHz	rs7031975	9	26603474	a	g	0.0246	0.006	0.0629	0.0142	9.824e-06	++?-+++++	24.2	9.231	7	0.2365	8731	8	AL442639.1	NA	NA	no
1KHz	rs10967425	9	26595840	t	c	0.9753	0.0059	-0.0627	0.0142	9.932e-06	--?+-----	19.6	8.712	7	0.274	8731	8	AL442639.1	NA	NA	no
8KHz	rs117450183	9	15591905	a	g	0.9861	0.0029	0.0859	0.0191	6.755e-06	+?+?+++++	0	4.901	6	0.5566	7927	7	CCDC171	0.66914	0.45079	no
8KHz	rs12377054	9	84185097	a	g	0.9323	0.0122	0.0342	0.0074	3.32e-06	++-+-++-+	32.2	11.804	8	0.1601	9002	9	TLE1	0.85125	0.40871	no
8KHz	rs12375763	9	84185135	t	c	0.9327	0.0123	0.0353	0.0074	1.819e-06	++-+-++-+	22.9	10.382	8	0.2392	9003	9	TLE1	0.85125	0.40871	no
8KHz	rs79943816	9	84188761	t	c	0.0672	0.0131	-0.0374	0.0077	1.333e-06	--+-?--+-	15.4	8.273	7	0.3091	7911	8	TLE1	0.85125	0.40871	no
8KHz	rs76873525	9	84189138	t	c	0.9324	0.0125	0.0342	0.0073	3.219e-06	++-+-++++	26.2	10.841	8	0.2109	9003	9	TLE1	0.85125	0.40871	no
8KHz	rs11139324	9	84191525	a	g	0.9322	0.0125	0.0337	0.0073	4.373e-06	++-+-++++	27.4	11.025	8	0.2003	9002	9	TLE1	0.85125	0.40871	no
8KHz	rs74932834	9	84194170	t	c	0.0682	0.0128	-0.0342	0.0074	3.398e-06	--+-+----	24.3	10.573	8	0.2271	9003	9	TLE1	0.85125	0.40871	no
8KHz	rs11139327	9	84194647	a	t	0.0693	0.0129	-0.0376	0.0077	1.047e-06	--+-?--+-	21.4	8.904	7	0.2596	7911	8	TLE1	0.85125	0.40871	no
1KHz	rs75889600	9	26576754	t	c	0.0239	0.0057	0.064	0.0145	9.952e-06	++?-+++++	15.4	8.269	7	0.3094	8731	8	AL442639.1	NA	NA	no
500Hz	rs148031174	9	94310252	t	c	0.0194	0.0037	-0.1063	0.0234	5.556e-06	-?------?	0	3.866	6	0.6948	7437	7	ROR2	0.79653	0.39183	no
PTAH	rs550775884	8	30944574	a	t	0.021	0.0034	0.0727	0.0159	5.012e-06	?+???++++	10.6	4.476	4	0.3454	5563	5	WRN	0.63907	0.61493	no
8KHz	rs78052752	9	84199884	t	c	0.8854	0.015	0.0295	0.0063	2.362e-06	++-??++++	0	4.527	6	0.6057	7256	7	TLE1	0.85125	0.40871	no
2KHz	rs77712477	9	118696694	a	g	0.0191	0.0023	-0.116	0.0246	2.457e-06	----?---?	30	8.569	6	0.1993	6820	7	LINC00474	NA	NA	no
1KHz	rs10967424	9	26595820	t	c	0.0247	0.0059	0.0627	0.0142	9.979e-06	++?-+++++	19.7	8.713	7	0.2739	8731	8	AL442639.1	NA	NA	no
PTAL	rs1875010	10	1669880	a	g	0.7149	0.0528	0.016	0.0036	8.397e-06	+++++++++	0	2.099	8	0.9778	9000	9	ADARB2	0.16108	0.63114	no
PTAH	rs12375888	9	23211597	t	c	0.0662	0.0125	-0.0287	0.0065	9.112e-06	---------	0	6.085	8	0.6377	8997	9	-	NA	NA	no
500Hz	rs7101069	10	3101127	t	c	0.2059	0.0276	-0.0266	0.006	9.233e-06	--+-----?	16.3	8.364	7	0.3016	7861	8	PFKP	0.2651	0.17431	no
2KHz	rs68140948	10	9217159	t	c	0.1342	0.0231	-0.0419	0.0089	2.73e-06	----?+---	0	6.121	7	0.5257	7951	8	LINC00709	NA	NA	no
1KHz	rs61088375	10	20518436	a	c	0.1217	0.0459	-0.035	0.0072	1.235e-06	---?-----	49.7	13.904	7	0.05291	8344	8	PLXDC2	0.84922	0.46765	no
1KHz	rs11011887	10	20512367	a	g	0.1292	0.0544	-0.0333	0.007	1.854e-06	---------	49.7	15.914	8	0.04363	8991	9	PLXDC2	0.84922	0.46765	no
1KHz	rs11011892	10	20518766	t	c	0.8785	0.0474	0.0334	0.0071	2.223e-06	+++-+++++	46.7	15.01	8	0.05894	8991	9	PLXDC2	0.84922	0.46765	no
1KHz	rs77166562	10	20526557	t	c	0.122	0.0437	-0.0325	0.007	2.908e-06	---++----	52.4	16.8	8	0.03227	8991	9	PLXDC2	0.84922	0.46765	no
1KHz	rs73605612	10	20519580	a	g	0.1282	0.0532	-0.0319	0.0069	3.965e-06	---+-----	51.2	16.401	8	0.03698	8991	9	PLXDC2	0.84922	0.46765	no
1KHz	rs16920137	10	20518614	a	g	0.1217	0.0464	-0.032	0.007	4.605e-06	---+-----	50.6	16.208	8	0.0395	8991	9	PLXDC2	0.84922	0.46765	no
1KHz	rs77900715	10	20535179	a	c	0.123	0.0432	-0.0315	0.0069	4.77e-06	---+-----	48.9	15.648	8	0.04771	8991	9	PLXDC2	0.84922	0.46765	no
1KHz	rs16920135	10	20518371	t	c	0.1218	0.0463	-0.0313	0.007	7.573e-06	---++----	51.9	16.623	8	0.03429	8987	9	PLXDC2	0.84922	0.46765	no
1KHz	rs113515056	10	20519469	t	c	0.1193	0.046	-0.0313	0.0071	9.108e-06	---+-----	39.9	13.306	8	0.1017	8991	9	PLXDC2	0.84922	0.46765	no
PTAM	rs182630832	8	139129131	a	g	0.0467	0.0143	0.0501	0.0109	4.494e-06	+++??++++	0	2.837	6	0.829	7256	7	FAM135B	0.59408	0.74619	no
PTAM	rs1416515	9	23176741	t	c	0.2298	0.0349	0.0192	0.0042	4.973e-06	++++++++-	10.9	8.976	8	0.3443	8989	9	AL391117.1	NA	NA	no
4KHz	rs55709911	10	29666108	a	g	0.3189	0.016	0.0189	0.0042	7.838e-06	+++?+++++	0	2.744	7	0.9077	8351	8	PTCHD3P1	NA	NA	no
250Hz	rs12253517	10	70988635	a	g	0.7151	0.0604	0.0217	0.0049	7.566e-06	++++?++++	0	6.686	7	0.4622	7883	8	HKDC1	0.53717	0.87117	no
8KHz	rs79263617	9	108786045	a	t	0.9729	0.0057	0.0565	0.0124	5.454e-06	+++-+++-+	61.1	20.582	8	0.008346	9003	9	RP11-6F6.1	NA	NA	no
8KHz	rs4980055	10	81028807	t	c	0.9228	0.018	0.0336	0.0074	5.831e-06	++-++++++	0	5.893	8	0.6592	9003	9	ZMIZ1	0.63081	0.64969	no
8KHz	rs10824736	10	81029724	t	c	0.9236	0.0175	0.0331	0.0074	7.21e-06	++-++++++	0	6.532	8	0.5878	9003	9	ZMIZ1	0.63081	0.64969	no
4KHz	rs61855185	10	89517565	t	c	0.0169	0.0026	0.0764	0.0172	8.641e-06	?+???++++	0	2.868	4	0.5801	5558	5	ATAD1	0.50109	0.48091	no
8KHz	rs12255939	10	81030433	c	g	0.0759	0.017	-0.033	0.0074	7.262e-06	--+------	0	5.669	8	0.6842	9003	9	ZMIZ1	0.63081	0.64969	no
PTAH	rs79263617	9	108786045	a	t	0.9732	0.006	0.0473	0.0103	4.744e-06	+++-+++-+	67.5	24.642	8	0.001787	8997	9	RP11-6F6.1	NA	NA	no
PTAH	rs10732921	10	3097212	t	c	0.4867	0.023	-0.0149	0.0033	5.354e-06	-+--?---?	0	3.947	6	0.6839	6762	7	RP11-118K6.3	NA	NA	no
PTAH	rs11199041	10	121365398	t	c	0.7707	0.0143	0.0161	0.0036	8.535e-06	++-++++++	46.7	15.008	8	0.05899	8997	9	TIAL1	0.71312	0.13572	no
PTAH	rs75359812	10	130725704	a	g	0.032	0.0051	-0.0605	0.0135	6.932e-06	-??-?---?	62.9	10.777	4	0.02919	6089	5	RP11-442O18.2	NA	NA	no
PTAH	rs4758274	11	8070823	a	g	0.2184	0.029	0.0172	0.0037	3.944e-06	++++++++-	0	7.427	8	0.4913	8997	9	TUB	0.83538	0.5903	no
PTAH	rs7949880	11	8073236	t	c	0.7711	0.0294	-0.0177	0.0037	1.319e-06	--------+	1.5	8.119	8	0.4219	8997	9	TUB	0.83538	0.5903	no
4KHz	rs11042158	11	9054161	t	c	0.4429	0.0318	0.0168	0.0038	8.134e-06	++-++++++	0	2.128	8	0.9768	9007	9	SCUBE2	0.3406	0.95595	no
4KHz	rs7124472	11	9060179	a	c	0.6083	0.0327	-0.0185	0.0041	6.715e-06	----?----	0	2.277	7	0.9429	7921	8	SCUBE2	0.3406	0.95595	no
8KHz	rs242977	10	119219380	t	c	0.5872	0.0216	0.0175	0.0039	7.938e-06	+-+?+++++	0.6	7042	7	0.4245	8348	8	CTA-109P11.4	NA	NA	no
8KHz	rs11529566	11	14652026	t	g	0.9147	0.0068	0.0311	0.0069	6.471e-06	+++??++++	0	2.256	6	0.8947	7256	7	PSMA1	0.53018	0.45694	no
250Hz	rs6486234	11	15327439	t	g	0.7077	0.0217	-0.02	0.0042	2.545e-06	--+---+--	48	15.39	8	0.05198	8939	9	INSC	0.80494	0.19302	no
250Hz	rs11023519	11	15332750	t	c	0.7074	0.0208	-0.0199	0.0042	2.421e-06	--+---+--	49.5	15.846	8	0.04464	8939	9	INSC	0.80494	0.19302	no
250Hz	rs4334003	11	15345573	t	g	0.2916	0.0206	0.0198	0.0042	2.762e-06	++-+++-++	51.1	16.365	8	0.03745	8938	9	INSC	0.80494	0.19302	no
250Hz	rs10832404	11	15347481	a	g	0.708	0.0206	-0.0199	0.0042	2.627e-06	--+---+--	51	16.319	8	0.03803	8939	9	INSC	0.80494	0.19302	no
250Hz	rs4287325	11	15447203	a	g	0.6343	0.0388	-0.0196	0.0041	1.391e-06	--+------	45.8	14.762	8	0.06393	8939	9	snoMBII-202	NA	NA	no
250Hz	rs4757318	11	15449051	a	g	0.3655	0.0381	0.0194	0.0041	1.816e-06	++-++++++	45.6	14.7	8	0.06526	8939	9	snoMBII-202	NA	NA	no
250Hz	rs4357671	11	15450361	a	g	0.363	0.036	0.0193	0.0041	2.177e-06	++-++++++	44.8	14.495	8	0.06974	8939	9	snoMBII-202	NA	NA	no
250Hz	rs4757319	11	15452642	a	g	0.6402	0.0332	-0.0194	0.0041	2.2e-06	--+------	45.4	14.655	8	0.0662	8939	9	snoMBII-202	NA	NA	no
8KHz	rs11525337	11	14652634	c	g	0.0714	0.0068	-0.0367	0.0076	1.386e-06	---??----	0	3.109	6	0.795	7256	7	PSMA1	0.53018	0.45694	no
PTAH	rs61879615	11	8081940	a	c	0.7733	0.03	-0.0174	0.0037	2.037e-06	--------+	0	6.668	8	0.5729	8997	9	TUB	0.83538	0.5903	no
PTAL	rs1386249	11	24754037	a	t	0.2829	0.0329	0.0178	0.0039	4.539e-06	++-++++++	0	3.334	8	0.9117	9000	9	LUZP2	0.052489	0.26282	no
500Hz	rs1386249	11	24754037	a	t	0.2815	0.0327	0.022	0.0049	7.263e-06	+++++++++	0	7.444	8	0.4896	8961	9	LUZP2	0.052489	0.26282	no
PTAL	rs970932	11	24756554	a	g	0.7553	0.0184	-0.0181	0.004	6.356e-06	---------	0	2.241	8	0.9727	9000	9	LUZP2	0.052489	0.26282	no
1KHz	rs2220739	11	41076806	a	g	0.6016	0.0385	-0.0226	0.0043	1.728e-07	---------	54.1	17.415	8	0.02607	8990	9	LRRC4C	0.47482	0.14289	no
1KHz	rs4756633	11	41083322	t	c	0.484	0.0343	0.0213	0.0042	5.106e-07	+++++++++	48.7	15.603	8	0.04843	8991	9	LRRC4C	0.47482	0.14289	no
1KHz	rs355215	11	41070506	t	c	0.6134	0.0357	-0.0217	0.0044	6.208e-07	---------	46.4	14.914	8	0.06085	8991	9	LRRC4C	0.47482	0.14289	no
1KHz	rs11036203	11	41070093	a	g	0.5156	0.0345	-0.0211	0.0042	6.453e-07	---------	51.4	16.453	8	0.03634	8991	9	LRRC4C	0.47482	0.14289	no
1KHz	rs1462219	11	41072962	t	g	0.5155	0.0342	-0.021	0.0042	6.933e-07	---------	50.6	16.179	8	0.03989	8991	9	LRRC4C	0.47482	0.14289	no
1KHz	rs7951025	11	41070348	a	g	0.3868	0.0356	0.0216	0.0044	7.316e-07	+++++++++	46.2	14.858	8	0.06197	8990	9	LRRC4C	0.47482	0.14289	no
1KHz	rs10837562	11	41081964	a	g	0.5154	0.0339	-0.021	0.0042	7.476e-07	---------	50.6	16.18	8	0.03987	8991	9	LRRC4C	0.47482	0.14289	no
1KHz	rs7931983	11	41067464	a	t	0.3872	0.0356	0.0215	0.0044	8.207e-07	+++++++++	46	14.827	8	0.0626	8991	9	LRRC4C	0.47482	0.14289	no
1KHz	rs355217	11	41069680	a	g	0.6137	0.0359	-0.0214	0.0044	8.951e-07	---------	46.3	14.906	8	0.06101	8991	9	LRRC4C	0.47482	0.14289	no
1KHz	rs1350918	11	41070502	a	g	0.4774	0.0374	0.0203	0.0043	1.786e-06	++++++++-	44.8	14.495	8	0.06974	8991	9	LRRC4C	0.47482	0.14289	no
1KHz	rs1907968	11	41069563	a	g	0.5266	0.0338	-0.0203	0.0043	1.941e-06	-+-------	43.5	14.151	8	0.07792	8991	9	LRRC4C	0.47482	0.14289	no
1KHz	rs10837560	11	41070204	a	g	0.4737	0.0336	0.0202	0.0043	1.972e-06	+-++++++-	44	14.295	8	0.07439	8991	9	LRRC4C	0.47482	0.14289	no
1KHz	rs7932497	11	41067894	a	c	0.4784	0.0363	0.0201	0.0043	2.479e-06	++++++++-	44.7	14.464	8	0.07045	8991	9	LRRC4C	0.47482	0.14289	no
1KHz	rs1566260	11	39308824	a	c	0.3677	0.0364	-0.0233	0.005	2.638e-06	----?----	0	4.456	7	0.726	7932	8	RNU6-99P	NA	NA	no
1KHz	rs11036218	11	41102818	a	c	0.6572	0.0344	-0.0204	0.0045	5.595e-06	---------	53.9	17.347	8	0.02669	8991	9	LRRC4C	0.47482	0.14289	no
1KHz	rs4755568	11	41106215	a	g	0.6598	0.0369	-0.0203	0.0045	6.797e-06	---------	55.1	17.81	8	0.0227	8991	9	LRRC4C	0.47482	0.14289	no
1KHz	rs10837563	11	41093928	a	t	0.446	0.0304	0.0217	0.0048	7.725e-06	++++?++++	44.7	12.662	7	0.0808	7932	8	LRRC4C	0.47482	0.14289	no
1KHz	rs7103962	11	41078621	t	c	0.4209	0.0202	-0.019	0.0043	9.048e-06	--------+	23.6	10.469	8	0.2337	8991	9	LRRC4C	0.47482	0.14289	no
1KHz	rs1350917	11	41074667	a	g	0.4222	0.0205	-0.0189	0.0043	9.566e-06	--------+	28	11.118	8	0.1951	8989	9	LRRC4C	0.47482	0.14289	no
1KHz	rs4147442	11	41073602	t	c	0.4252	0.0219	-0.0189	0.0043	9.956e-06	--------+	27.8	11.087	8	0.1968	8991	9	LRRC4C	0.47482	0.14289	no
1KHz	rs4147443	11	41073684	a	g	0.4225	0.0206	-0.0189	0.0043	9.993e-06	--------+	27.5	11.035	8	0.1997	8991	9	LRRC4C	0.47482	0.14289	no
PTAH	rs2280726	11	8082729	a	g	0.7749	0.0296	-0.0175	0.0037	1.87e-06	--------+	0	6.619	8	0.5782	8997	9	TUB	0.83538	0.5903	no
PTAH	rs35032055	11	18554611	t	c	0.938	0.0062	0.0324	0.0071	4.525e-06	+++??++++	0	5.213	6	0.5168	7244	7	UEVLD	0.50912	0.74593	no
PTAH	rs503155	11	86356456	c	g	0.1624	0.0092	-0.0199	0.0044	5.907e-06	---??----	0	3.632	6	0.7263	7244	7	ME3	0.12949	0.3446	no
4KHz	rs12799347	11	88919969	a	g	0.096	0.0113	-0.0283	0.0064	8.738e-06	-----+--+	54.7	17.679	8	0.02377	9007	9	TYR	0.39706	0.56203	no
4KHz	rs12799349	11	88919972	c	g	0.1358	0.0701	-0.0266	0.0058	4.069e-06	-----+---	52.9	16.974	8	0.03038	9007	9	TYR	0.39706	0.56203	no
4KHz	rs12799768	11	88935820	c	g	0.1417	0.0711	-0.028	0.0057	8.727e-07	-----+---	54.7	17.653	8	0.02398	9007	9	TYR	0.39706	0.56203	no
4KHz	rs12807511	11	88940226	a	c	0.0986	0.0102	-0.0278	0.0063	9.095e-06	-----+---	55.5	17.975	8	0.02141	9007	9	TYR	0.39706	0.56203	no
PTAH	rs61904301	11	86367291	a	g	0.8375	0.0096	0.0197	0.0044	6.743e-06	+++??++++	0	3.61	6	0.7293	7244	7	ME3	0.12949	0.3446	no
PTAH	rs17530934	11	113403997	a	g	0.9585	0.0044	0.0413	0.0092	7.049e-06	++-+?+++-	34.6	10.699	7	0.1523	7895	8	DRD2	0.12084	0.087213	no
8KHz	rs35032055	11	18554611	t	c	0.9382	0.0063	0.0393	0.0085	3.903e-06	++-??++++	20.3	7.528	6	0.2748	7256	7	UEVLD	0.50912	0.74593	no
8KHz	rs4938642	11	119099906	c	g	0.1212	0.0743	-0.0332	0.0067	8.593e-07	-------++	63.7	22.018	8	0.004883	9003	9	CBL	0.88546	0.8152	no
8KHz	rs76683040	11	119152684	t	c	0.0821	0.0149	-0.0332	0.0074	7.026e-06	-------++	62	21.037	8	0.007049	9003	9	CBL	0.88546	0.8152	no
2KHz	rs113348846	11	120123145	a	g	0.0847	0.0534	-0.058	0.0121	1.505e-06	---------	0	6.831	8	0.555	9013	9	POU2F3	0.85039	0.65542	no
2KHz	rs112667243	11	120122628	t	c	0.084	0.0527	-0.058	0.0121	1.683e-06	---------	0	6.872	8	0.5505	9013	9	POU2F3	0.85039	0.65542	no
2KHz	rs73576276	11	120117335	t	c	0.0833	0.0515	-0.0582	0.0122	1.858e-06	---------	0	7.221	8	0.5129	9013	9	POU2F3	0.85039	0.65542	no
8KHz	rs4938644	11	119153359	a	g	0.0818	0.0143	-0.0331	0.0074	7.945e-06	-------++	62.2	21.148	8	0.006764	9003	9	CBL	0.88546	0.8152	no
PTAH	rs56053905	11	113416020	a	c	0.0397	0.0046	-0.0453	0.0096	2.56e-06	--+-?---+	2.1	7.148	7	0.4137	7895	8	DRD2	0.12084	0.087213	no
4KHz	rs4980956	12	751723	a	c	0.1607	0.0175	-0.0315	0.007	6.822e-06	---+----?	14.1	8.147	7	0.3198	7885	8	NINJ2	0.50398	0.87326	no
8KHz	rs142554278	11	130707797	t	c	0.9776	0.0068	0.0731	0.0154	2.151e-06	++-+?++++	46.9	13.179	7	0.06786	7911	8	RP11-890B15.2	NA	NA	no
8KHz	rs718314	12	26453283	t	c	0.7617	0.0231	0.0215	0.0044	1.213e-06	++++?++++	0	4.674	7	0.6997	7910	8	RP11-283G6.4	NA	NA	no
8KHz	rs10842703	12	26456188	a	t	0.7637	0.023	0.0198	0.0043	3.26e-06	++++-++++	0	7.069	8	0.5292	9003	9	RP11-283G6.4	NA	NA	no
8KHz	rs1872992	12	26457190	a	g	0.7636	0.0228	0.0198	0.0043	3.45e-06	++++-++++	0	7.072	8	0.5289	9003	9	SSPN	0.16966	0.44941	no
8KHz	rs1398676	12	26459420	t	c	0.2364	0.023	-0.0198	0.0043	3.439e-06	----+----	0	7.108	8	0.525	9003	9	RP11-283G6.4	NA	NA	no
8KHz	rs10743579	12	26461145	a	c	0.2287	0.0235	-0.02	0.0043	3.915e-06	----+----	0	6.649	8	0.575	9003	9	RP11-283G6.4	NA	NA	no
8KHz	rs12227542	12	26462334	t	c	0.7635	0.023	0.0199	0.0043	3.216e-06	++++-++++	0	6.966	8	0.5404	9003	9	RP11-283G6.4	NA	NA	no
8KHz	rs10842704	12	26462982	t	g	0.7708	0.0229	0.0199	0.0043	3.994e-06	++++-++++	0	6.723	8	0.5668	9003	9	RP11-283G6.4	NA	NA	no
8KHz	rs11048456	12	26463082	t	c	0.7627	0.0233	0.0198	0.0043	3.471e-06	+++++++++	0	6.467	8	0.595	9003	9	RP11-283G6.4	NA	NA	no
8KHz	rs11048457	12	26463174	a	g	0.7603	0.0222	0.0198	0.0043	3.47e-06	+++++++++	0	6.74	8	0.565	9003	9	RP11-283G6.4	NA	NA	no
8KHz	rs11534749	12	26465512	t	g	0.2382	0.0227	-0.0198	0.0043	3.631e-06	---------	0	6.568	8	0.5838	9003	9	RP11-283G6.4	NA	NA	no
8KHz	rs11048458	12	26465585	t	c	0.2369	0.0228	-0.0198	0.0043	3.543e-06	----+----	0	7.072	8	0.5289	9003	9	RP11-283G6.4	NA	NA	no
8KHz	rs4963661	12	26467696	t	c	0.7622	0.0231	0.0197	0.0043	4.175e-06	++++-++++	0	6.863	8	0.5514	9003	9	RP11-283G6.4	NA	NA	no
8KHz	rs4963979	12	26468964	t	g	0.2295	0.0229	-0.0198	0.0043	4.741e-06	----+----	0	7.014	8	0.5352	9003	9	RP11-283G6.4	NA	NA	no
8KHz	rs1463679	12	26470169	t	g	0.2292	0.0232	-0.02	0.0043	3.7e-06	----+----	0	6.514	8	0.5898	9003	9	RP11-283G6.4	NA	NA	no
8KHz	rs1027087	12	26470850	a	t	0.2366	0.0231	-0.02	0.0043	3.115e-06	----+----	0	6.896	8	0.5479	9003	9	RP11-283G6.4	NA	NA	no
8KHz	rs7132434	12	26472562	a	g	0.2378	0.0232	-0.0196	0.0043	4.605e-06	----+----	0	7.094	8	0.5265	9003	9	RP11-283G6.4	NA	NA	no
8KHz	rs2137564	12	26473350	a	g	0.2281	0.0245	-0.0201	0.0043	3.664e-06	----+----	0	6.833	8	0.5547	9003	9	RP11-283G6.4	NA	NA	no
8KHz	rs2175723	12	26473675	a	g	0.2288	0.0236	-0.0202	0.0043	3.232e-06	----+----	0	6.567	8	0.584	9003	9	RP11-283G6.4	NA	NA	no
2KHz	rs116604318	12	29039296	a	g	0.9833	0.0053	0.1225	0.0261	2.596e-06	++??++?++	62.4	13.311	5	0.02063	6927	6	RP11-977P2.1	NA	NA	no
500Hz	rs1098571	12	44672152	t	c	0.9863	0.0003	-0.141	0.0305	3.808e-06	---???--?	57.5	9.416	4	0.0515	5468	5	TMEM117	0.21976	0.10939	no
PTAH	rs142554278	11	130707797	t	c	0.9774	0.0068	0.0595	0.0127	2.886e-06	+-++?++++	26	9.462	7	0.2211	7895	8	RP11-890B15.2	NA	NA	no
1KHz	rs1403504	12	99350603	a	g	0.9819	0.0106	-0.1188	0.0255	3.15e-06	-??--?--?	0	3.457	4	0.4845	6495	5	ANKS1B	0.71785	0.91674	no
PTAM	rs1538495	9	23177740	a	g	0.229	0.0341	0.0186	0.0042	8.515e-06	+++++++++	1.7	8.137	8	0.4202	8989	9	AL391117.1	NA	NA	no
1KHz	rs117600409	13	48213075	a	c	0.0179	0.0046	0.1066	0.024	8.725e-06	?+++?++++	0	2.802	6	0.8332	6471	7	NAP1L4P3	NA	NA	no
PTAM	rs1227464	9	23182208	t	g	0.2243	0.0332	0.0191	0.0042	4.394e-06	+++++++++	5.4	8.457	8	0.3902	8989	9	AL391117.1	NA	NA	no
250Hz	rs144335949	13	59111350	t	c	0.9812	0.0041	0.0939	0.0204	4.022e-06	+?-+?++++	32.5	8.889	6	0.1799	7460	7	CTAGE16P	NA	NA	no
PTAM	rs1227461	9	23183273	a	g	0.7822	0.0335	-0.019	0.0042	5.753e-06	---------	18.3	9.791	8	0.28	8989	9	AL391117.1	NA	NA	no
250Hz	rs61962789	13	85604370	t	c	0.9092	0.0148	-0.0358	0.0079	6.438e-06	----?----	0	2.405	7	0.9341	7883	8	LINC00375	NA	NA	no
4KHz	rs113066564	13	96778085	t	c	0.0174	0.0047	-0.0881	0.019	3.544e-06	--+??--?-	0	4.655	5	0.4594	5110	6	HS6ST3	0.30272	0.81271	no
500Hz	rs1543668	13	99423490	t	c	0.4771	0.0294	-0.0203	0.0045	6.591e-06	--+-?----	17	8.431	7	0.2961	7892	8	SLC15A1	0.16592	0.10479	no
PTAL	rs74114028	13	107911306	t	c	0.0764	0.019	-0.0306	0.0068	6.054e-06	---------	0	7.907	8	0.4426	9000	9	FAM155A	0.28593	0.22133	no
PTAM	rs79414111	9	24955567	a	g	0.0234	0.0034	-0.102	0.0231	9.906e-06	???-?---?	0	0.9	3	0.8254	4657	4	RMRPP5	NA	NA	no
2KHz	rs75724516	13	109643557	c	g	0.8637	0.0869	0.0393	0.0087	5.808e-06	++-++++++	0	5.048	8	0.7525	9013	9	MYO16	0.78949	0.69783	no
PTAH	rs140252445	12	51322066	t	c	0.0129	0.0032	-0.1001	0.0222	6.592e-06	?--??---?	0	8.93	4	0.9255	4687	5	METTL7A	0.98954	0.27794	no
500Hz	rs7329527	13	113996146	t	g	0.0798	0.0118	0.0545	0.0115	2.349e-06	++++?+++?	0	1.863	6	0.9318	6793	7	GRTP1	0.52492	0.27225	no
PTAM	rs113869291	9	26492959	a	g	0.9395	0.0109	-0.0327	0.0074	9.992e-06	---+-----	10.9	8.979	8	0.344	8989	9	AL442639.1	NA	NA	no
PTAL	rs60107082	14	44282103	c	g	0.1999	0.0365	0.0187	0.0041	6.019e-06	+++++++++	0	7.129	8	0.5228	9000	9	RP11-305B6.3	NA	NA	no
PTAM	rs74483666	10	20544758	t	g	0.0771	0.0275	-0.0312	0.007	8.265e-06	--+------	0	7.388	8	0.4954	8989	9	PLXDC2	0.84922	0.46765	no
1KHz	rs4899301	14	70028547	a	g	0.1848	0.0171	0.0283	0.0061	3.687e-06	++++?++++	0	3.53	7	0.832	7931	8	RP11-1046B16.1	NA	NA	no
PTAM	rs76418534	10	20573783	t	c	0.9191	0.0301	0.0304	0.0069	9.652e-06	++-++++++	9.4	8.831	8	0.3568	8989	9	PLXDC2	0.84922	0.46765	no
PTAM	rs117600409	13	48213075	a	c	0.017	0.0044	0.0928	0.0188	8.264e-07	?+++?++++	0	3.681	6	0.7197	6446	7	NAP1L4P3	NA	NA	no
PTAM	rs143471255	13	48221782	a	g	0.9827	0.0046	-0.0918	0.0186	8.184e-07	?---?----	0	3.272	6	0.774	6446	7	NAP1L4P3	NA	NA	no
PTAM	rs74603504	13	66745949	a	g	0.96	0.0072	-0.0451	0.0101	7.434e-06	----?----	0	6.433	7	0.4902	7901	8	MIR4704	NA	NA	no
PTAM	rs74114028	13	107911306	t	c	0.0742	0.0174	-0.0324	0.0072	6.737e-06	---------	0	5.369	8	0.7176	8989	9	FAM155A	0.28593	0.22133	no
500Hz	rs7145881	14	44634521	a	c	0.531	0.0493	-0.0204	0.0046	8.679e-06	--+-?----	39.3	11.54	7	0.1167	7893	8	RP11-305B6.3	NA	NA	no
250Hz	rs57958290	14	50383772	a	t	0.1231	0.0384	-0.0331	0.0075	9.073e-06	---??+---	0.5	6.031	6	0.4197	7244	7	RP11-58E21.4	NA	NA	no
2KHz	rs113154519	14	52130575	a	g	0.011	0.0001	-0.2039	0.0415	8.987e-07	?????----	0	2.931	3	0.4023	5143	4	FRMD6	0.080609	0.20301	no
PTAM	rs60107082	14	44282103	c	g	0.2018	0.0358	0.0197	0.0043	5.514e-06	+++++++-+	40.4	13.423	8	0.09811	8989	9	RP11-305B6.3	NA	NA	no
2KHz	rs10148266	14	65021272	t	g	0.8403	0.0117	0.03	0.0067	8.093e-06	+++++++++	0	4.028	8	0.8546	9013	9	PPP1R36	0.99432	0.3442	no
PTAL	rs927390	14	70000399	a	c	0.18	0.0183	0.02	0.0045	9.079e-06	++++?++++	0	4.361	7	0.7374	7912	8	PLEKHD1	0.43703	0.13087	no
1KHz	rs2735798	14	105636719	a	g	0.019	0.0049	-0.112	0.0245	4.956e-06	---?-?--?	5.1	5.269	5	0.3839	6530	6	JAG2	0.18508	0.16059	no
1KHz	rs10144908	14	97255242	a	g	0.1179	0.0718	-0.0329	0.0072	5.43e-06	--------+	0	4.057	8	0.852	8991	9	RP11-433J8.2	NA	NA	no
PTAM	rs1958247	14	44292083	a	g	0.1993	0.0345	0.0195	0.0043	5.945e-06	+++++++-+	34.2	12.159	8	0.1442	8989	9	RP11-305B6.3	NA	NA	no
PTAL	rs4899301	14	70028547	a	g	0.1887	0.0172	0.0195	0.0044	9.105e-06	++++?++++	0	4.929	7	0.6686	7912	8	RP11-1046B16.1	NA	NA	no
PTAM	rs17114462	14	44301037	a	t	0.8016	0.0337	-0.0198	0.0043	5.051e-06	-------+-	31.2	11.63	8	0.1685	8989	9	RP11-305B6.2	NA	NA	no
PTAM	rs55650020	14	44313311	t	c	0.1375	0.026	0.0229	0.005	4.216e-06	+++-+++++	52.1	16.686	8	0.03355	8989	9	RP11-305B6.3	NA	NA	no
PTAM	rs17212645	14	44327472	a	g	0.1363	0.0254	0.0242	0.0049	9.673e-07	+++-+++++	50.3	16.096	8	0.04102	8989	9	RP11-305B6.2	NA	NA	no
PTAM	rs10484239	14	44327549	a	c	0.1342	0.0276	0.0264	0.0054	9.142e-07	+++-?++++	54.2	15.273	7	0.03265	7898	8	RP11-305B6.3	NA	NA	no
PTAM	rs56203664	14	44334640	t	c	0.8555	0.0276	-0.0217	0.0048	7.913e-06	---+-----	59.9	19.962	8	0.01048	8989	9	RP11-305B6.3	NA	NA	no
PTAM	rs113154519	14	52130575	a	g	0.011	0.0001	-0.128	0.0285	7.065e-06	?????----	3.1	3.096	3	0.3771	5123	4	FRMD6	0.080609	0.20301	no
PTAM	rs4899301	14	70028547	a	g	0.1872	0.0165	0.0207	0.0046	8.125e-06	-+++?++++	0	6.515	7	0.4811	7900	8	RP11-1046B16.1	NA	NA	no
PTAM	rs4902739	14	70063490	c	g	0.8115	0.0171	-0.0197	0.0043	5.172e-06	---------	0	7.89	8	0.4443	8989	9	KIAA0247	0.30525	0.75993	no
PTAM	rs10134217	14	70069922	t	c	0.1865	0.0129	0.0199	0.0043	4.356e-06	+++++++++	6.7	8.574	8	0.3795	8989	9	KIAA0247	0.30525	0.75993	no
PTAL	rs10134217	14	70069922	t	c	0.1878	0.0134	0.0184	0.0041	7.453e-06	+++++++++	0	6.964	8	0.5405	9000	9	KIAA0247	0.30525	0.75993	no
1KHz	rs10145396	14	97255679	t	g	0.1178	0.0718	-0.0327	0.0072	6.635e-06	--------+	0	3.896	8	0.8663	8991	9	RP11-433J8.2	NA	NA	no
1KHz	rs10135222	14	97252301	t	g	0.1177	0.0713	-0.0325	0.0073	7.749e-06	--------+	0	4.132	8	0.845	8991	9	RP11-433J8.2	NA	NA	no
1KHz	rs1958247	14	44292083	a	g	0.2012	0.0374	0.024	0.0054	9.853e-06	+++++++++	0	3.49	8	0.9	8991	9	RP11-305B6.3	NA	NA	no
500Hz	rs80283857	14	99233381	a	c	0.9764	0.0058	-0.0805	0.0176	4.699e-06	???---+--	35.9	7.798	5	0.1677	6821	6	C14orf177	0.54941	0.094956	no
PTAL	rs80283857	14	99233381	a	c	0.9764	0.0052	-0.0632	0.014	6.39e-06	???------	29.9	7.132	5	0.211	6863	6	C14orf177	0.54941	0.094956	no
1KHz	rs927390	14	70000399	a	c	0.1756	0.0175	0.0278	0.0063	9.965e-06	++++?++++	0	2.64	7	0.9162	7931	8	PLEKHD1	0.43703	0.13087	no
8KHz	rs10842708	12	26474867	a	g	0.7617	0.0229	0.02	0.0043	2.975e-06	+++++++++	0	6.26	8	0.6181	9003	9	RP11-283G6.4	NA	NA	no
8KHz	rs10444891	15	26520887	a	g	0.9828	0.0035	0.0846	0.0182	3.368e-06	+????+++?	27.8	4.155	3	0.2452	5447	4	AC009878.2	NA	NA	no
8KHz	rs72693536	15	26523854	a	g	0.9838	0.0036	0.083	0.0185	7.431e-06	+????+++?	8.6	3.284	3	0.3499	5447	4	AC009878.2	NA	NA	no
8KHz	rs72693537	15	26524153	a	g	0.0163	0.0036	-0.0827	0.0186	8.371e-06	-????---?	9.4	3.312	3	0.346	5447	4	AC009878.2	NA	NA	no
8KHz	rs191793022	15	26524445	a	c	0.0162	0.0036	-0.0828	0.0185	8.021e-06	-????---?	7.4	3.239	3	0.3562	5447	4	AC009878.2	NA	NA	no
8KHz	rs73369570	15	27755723	t	g	0.9258	0.0621	0.048	0.0104	3.556e-06	++-+-++--	56.4	18.337	8	0.01884	9003	9	GABRG3	0.44502	0.91146	no
8KHz	rs73369578	15	27755863	a	t	0.9267	0.0621	0.0468	0.0104	6.411e-06	++-+-++--	55.5	17.974	8	0.02142	9003	9	GABRG3	0.44502	0.91146	no
8KHz	rs8034824	15	27756974	t	g	0.9109	0.0752	0.0439	0.0098	7.246e-06	++-+-++--	56.8	18.52	8	0.01765	9003	9	GABRG3	0.44502	0.91146	no
8KHz	rs16950123	15	27757760	c	g	0.894	0.0867	0.0417	0.0094	8.539e-06	++-+-++--	55.8	18.1	8	0.02049	9003	9	GABRG3	0.44502	0.91146	no
8KHz	rs73369593	15	27757944	a	g	0.1015	0.0838	-0.0424	0.0095	7.927e-06	--+-+--++	55.5	17.976	8	0.0214	9003	9	GABRG3	0.44502	0.91146	no
8KHz	rs73369594	15	27758003	t	c	0.0926	0.077	-0.0429	0.0097	9.738e-06	--+-+--++	56	18.196	8	0.0198	9003	9	GABRG3	0.44502	0.91146	no
8KHz	rs57074264	15	27758311	t	c	0.0926	0.0769	-0.0433	0.0097	8.229e-06	--+-+--++	54.9	17.747	8	0.0232	9003	9	GABRG3	0.44502	0.91146	no
8KHz	rs57084065	15	27758464	t	c	0.9074	0.0768	0.0429	0.0097	9.614e-06	++-+-++--	55.6	18.009	8	0.02116	9003	9	GABRG3	0.44502	0.91146	no
8KHz	rs61403975	15	27758527	t	c	0.0935	0.077	-0.0442	0.0098	6.125e-06	--+-+--++	53.2	17.102	8	0.02907	9003	9	GABRG3	0.44502	0.91146	no
8KHz	rs59937179	15	27758545	a	g	0.9065	0.0769	0.0448	0.0098	4.73e-06	++-+-++--	52	16.663	8	0.03382	9003	9	GABRG3	0.44502	0.91146	no
8KHz	rs58812015	15	27759281	a	g	0.0895	0.0747	-0.0435	0.0098	9.088e-06	--+-+--++	52.9	17.001	8	0.0301	9003	9	GABRG3	0.44502	0.91146	no
8KHz	rs7177425	15	27780753	a	c	0.0711	0.0526	-0.0494	0.0109	6.108e-06	--+-+--+-	32.8	11.898	8	0.1558	9003	9	GABRG3	0.44502	0.91146	no
8KHz	rs73373636	15	27782494	a	c	0.0691	0.0506	-0.0487	0.0109	8.334e-06	--+-+--+-	34.8	12.273	8	0.1394	9003	9	GABRG3	0.44502	0.91146	no
500Hz	rs60624125	15	34816223	a	g	0.6561	0.0599	-0.0334	0.0071	2.928e-06	---??---?	0	1.713	5	0.8873	6152	6	GOLGA8A	0.55748	0.8472	no
250Hz	rs4774634	15	52872488	c	g	0.7419	0.0562	-0.0209	0.0047	8.82e-06	------+--	0	3.92	8	0.8643	8939	9	RP11-23N2.4	NA	NA	no
250Hz	rs12903617	15	52875828	t	c	0.7039	0.0545	-0.0196	0.0044	9.239e-06	---------	0	3.753	8	0.8787	8939	9	FAM214A	0.79898	0.71136	no
250Hz	rs4776066	15	52930499	t	c	0.294	0.0548	0.0194	0.0044	8.801e-06	++++++-++	0	5.136	8	0.743	8937	9	FAM214A	0.79898	0.71136	no
250Hz	rs4548810	15	52943814	t	c	0.7113	0.0483	-0.0195	0.0044	9.3e-06	---------	0	3.852	8	0.8702	8939	9	FAM214A	0.79898	0.71136	no
2KHz	rs4462573	15	99056811	t	c	0.4709	0.0318	0.0229	0.005	4.504e-06	+++++++++	0	3.306	8	0.9137	9013	9	FAM169B	0.89823	0.45785	no
8KHz	rs60645926	15	27784157	t	c	0.0673	0.0489	-0.0494	0.011	7.075e-06	--+-+--+-	34.1	12.133	8	0.1454	9003	9	RP11-100M12.3	NA	NA	no
500Hz	rs72749648	15	70346291	t	c	0.0139	0.0019	-0.1461	0.0305	1.668e-06	-?????---	70.9	10.322	3	0.01602	5890	4	TLE3	0.38421	0.26817	no
1KHz	rs74536859	15	88298077	t	c	0.8865	0.0159	0.0346	0.0072	1.639e-06	++-++++++	7.7	8.667	8	0.3712	8991	9	RP11-648K4.2	NA	NA	no
1KHz	rs12593945	15	88297252	a	g	0.1079	0.0196	-0.0338	0.0073	3.477e-06	--+------	28.6	11.207	8	0.1902	8991	9	RP11-648K4.2	NA	NA	no
1KHz	rs62020503	15	88290071	t	c	0.8953	0.0192	0.0334	0.0073	5.285e-06	++-++++++	44.4	14.399	8	0.07195	8991	9	RP11-648K4.2	NA	NA	no
1KHz	rs28631316	15	88293166	a	c	0.8907	0.0186	0.032	0.0072	8.957e-06	++-++++++	50.9	16.301	8	0.03827	8991	9	RP11-648K4.2	NA	NA	no
PTAM	rs4462573	15	99056811	t	c	0.4725	0.0349	0.0167	0.0034	1.162e-06	+++++++++	0	5.507	8	0.7023	8989	9	FAM169B	0.89823	0.45785	no
2KHz	rs67412566	15	59523608	a	t	0.8325	0.0809	0.0479	0.0107	7.655e-06	++++?+++?	0	3.606	6	0.7298	6820	7	MYO1E	0.041928	0.91967	yes
8KHz	rs147827847	15	60394265	a	g	0.0122	0.001	-0.1062	0.0228	3.173e-06	????----?	46.5	5604	3	0.1325	5104	4	RP11-82L7.4	NA	NA	no
PTAM	rs2719646	16	10748266	t	c	0.2741	0.0418	-0.0173	0.0039	9.365e-06	---------	8.1	8.703	8	0.368	8989	9	TEKT5	0.97409	0.061524	no
PTAM	rs2111220	16	10752290	t	c	0.7131	0.0497	0.0175	0.0039	8.003e-06	+++++++++	10.6	8.945	8	0.347	8989	9	TEKT5	0.97409	0.061524	no
500Hz	rs62025797	16	10753600	t	c	0.6305	0.0505	0.0229	0.0049	2.557e-06	+++++++++	0	6.865	8	0.5513	8961	9	TEKT5	0.97409	0.061524	no
PTAM	rs62025797	16	10753600	t	c	0.6365	0.0457	0.0191	0.0041	2.573e-06	++++++++-	45.2	14.601	8	0.06738	8989	9	TEKT5	0.97409	0.061524	no
1KHz	rs142125760	16	90052874	a	g	0.9833	0.0056	0.1347	0.0291	3.604e-06	++?+???+?	62.5	8	3	0.04601	4685	4	AFG3L1P	NA	NA	no
500Hz	rs246155	16	14329815	a	g	0.917	0.0355	-0.0363	0.0082	8.985e-06	---------	0	3.546	8	0.8956	8961	9	MKL2	0.56934	0.56241	no
PTAL	rs246155	16	14329815	a	g	0.9212	0.0334	-0.0296	0.0067	9.223e-06	-------+-	0	7.027	8	0.5338	9000	9	MKL2	0.56934	0.56241	no
4KHz	rs139779417	16	24857247	t	c	0.0184	0.0028	-0.0912	0.0203	7.157e-06	----?--??	0	1.416	5	0.9226	4644	6	SLC5A11	0.26085	0.45114	no
4KHz	rs71387092	16	62735191	t	c	0.9784	0.0056	0.0814	0.0176	3.592e-06	+??++++?+	0	3.452	5	0.6307	6167	6	AC009110.1	NA	NA	no
1KHz	rs246155	16	14329815	a	g	0.9271	0.029	-0.0415	0.0091	4.884e-06	---------	0	7.097	8	0.5262	8991	9	MKL2	0.56934	0.56241	no
8KHz	rs12593839	15	101413175	c	g	0.7352	0.023	0.0299	0.0063	2.135e-06	++--?++-?	50.9	12.218	6	0.05728	6782	7	ALDH1A3	0.94408	0.8229	no
8KHz	rs417279	16	83783624	t	c	0.2528	0.0166	-0.0188	0.0042	7.149e-06	--+------	0	7.076	8	0.5285	9003	9	CDH13	0.50003	0.57635	no
8KHz	rs889491	16	83799822	a	t	0.6633	0.0221	0.0171	0.0038	8.176e-06	++-++++++	0	4.925	8	0.7656	9003	9	CDH13	0.50003	0.57635	no
8KHz	rs707237	16	83801717	a	g	0.6601	0.0189	0.0175	0.0038	5.309e-06	++-++++++	0	2.466	8	0.9633	9003	9	CDH13	0.50003	0.57635	no
8KHz	rs707235	16	83803382	t	c	0.6686	0.0168	0.0174	0.0039	6.163e-06	+++++++++	0	1.642	8	0.9901	9003	9	CDH13	0.50003	0.57635	no
8KHz	rs7204460	16	85500478	t	c	0.5832	0.0201	0.0206	0.0046	7.713e-06	++-+++++?	0	5.15	7	0.6416	7874	8	AC092377.1	NA	NA	no
1KHz	rs140090709	16	77463499	a	g	0.0345	0.014	0.062	0.0139	7.815e-06	++??+++-+	44.5	10.811	6	0.0944	8084	7	ADAMTS18	0.79193	0.35896	no
4KHz	rs12103903	17	1886376	t	g	0.2178	0.0288	-0.028	0.0061	4.178e-06	---?---??	0	3.119	5	0.6817	5074	6	RTN4RL1	0.32605	0.73122	no
4KHz	rs222843	17	7145981	t	c	0.6636	0.0275	-0.0213	0.0048	8.143e-06	--+----??	0	5.115	6	0.5292	5729	7	CTD-2545G14.7	NA	NA	no
4KHz	rs2074217	17	7150552	a	g	0.3441	0.0324	0.022	0.0047	3.317e-06	++--+++??	0	5.634	6	0.4654	5730	7	CTDNEP1	0.071557	0.35839	no
PTAH	rs7327728	13	110856094	a	t	0.983	0.0059	-0.0586	0.0131	7.81e-06	---------	0	3.643	8	0.8878	8997	9	COL4A1	0.60983	0.8113	no
4KHz	rs2654186	17	7151111	a	c	0.3364	0.0276	0.0212	0.0048	9.173e-06	++-++++??	0	5.061	6	0.536	5730	7	CTDNEP1	0.071557	0.35839	no
4KHz	rs62059170	17	7155056	t	c	0.3459	0.0326	0.0219	0.0048	4.286e-06	++--+++??	0	5.624	6	0.4666	5730	7	CTDNEP1	0.071557	0.35839	no
4KHz	rs2074219	17	7156447	a	g	0.3371	0.0276	0.0211	0.0048	9.394e-06	++-++++??	0	4.943	6	0.5512	5730	7	CTDNEP1	0.071557	0.35839	no
4KHz	rs427784	17	7157516	t	c	0.6545	0.0323	-0.0219	0.0047	3.894e-06	--++---??	0	5.547	6	0.4758	5730	7	CTDNEP1	0.071557	0.35839	no
PTAH	rs2074217	17	7150552	a	g	0.3517	0.0307	0.0151	0.0033	5.99e-06	++-+++++?	0	3.872	7	0.7944	7866	8	CTDNEP1	0.071557	0.35839	no
4KHz	rs402514	17	7158203	t	g	0.3366	0.0276	0.0214	0.0048	8.279e-06	++-++++??	0	4.645	6	0.5901	5730	7	CTDNEP1	0.071557	0.35839	no
4KHz	rs2106842	17	7162451	a	g	0.6462	0.0291	-0.0221	0.0047	2.84e-06	--++---??	0	5.689	6	0.459	5729	7	ELP5	0.035834	0.66931	yes
PTAH	rs427784	17	7157516	t	c	0.6473	0.0304	-0.0148	0.0033	8.665e-06	--+-----?	0	3.556	7	0.8292	7866	8	CTDNEP1	0.071557	0.35839	no
2KHz	rs201544001	17	9619018	c	g	0.0739	0.0442	-0.0747	0.0152	8.945e-07	---??+--?	33.1	7.47	5	0.188	6164	6	USP43	0.067278	0.32952	no
PTAH	rs9890991	17	13003279	a	g	0.3739	0.0269	0.0148	0.0033	6.356e-06	+-+++++++	0	4.466	8	0.8128	8997	9	RP11-488L1.1	NA	NA	no
8KHz	rs12923454	16	85502890	a	g	0.3512	0.0266	-0.0214	0.0047	4.09e-06	--+-----?	41	11.856	7	0.1054	7874	8	AC092377.1	NA	NA	no
500Hz	rs34522859	17	36599434	t	g	0.8976	0.0198	-0.0322	0.0072	6.72e-06	-----++--	29.6	11.365	8	0.1819	8961	9	ARHGAP23	0.8388	0.82899	no
500Hz	rs57495226	17	36600163	a	g	0.1013	0.0197	0.0322	0.0072	7.647e-06	+++++--++	29.7	11.384	8	0.1809	8961	9	ARHGAP23	0.8388	0.82899	no
500Hz	rs57131464	17	36600180	t	c	0.8986	0.0198	-0.0321	0.0072	8.25e-06	-----++--	29.2	11.293	8	0.1856	8961	9	ARHGAP23	0.8388	0.82899	no
500Hz	rs60679182	17	36600183	t	c	0.1014	0.0198	0.0321	0.0072	8.226e-06	+++++--++	29.2	11.294	8	0.1856	8961	9	ARHGAP23	0.8388	0.82899	no
500Hz	rs35963663	17	36600675	a	g	0.1016	0.0197	0.0319	0.0072	8.406e-06	+++++--++	28.7	11.219	8	0.1896	8961	9	ARHGAP23	0.8388	0.82899	no
500Hz	rs12941168	17	36601454	a	g	0.1016	0.0194	0.0319	0.0071	7.934e-06	+++++--++	27.8	11.077	8	0.1974	8961	9	ARHGAP23	0.8388	0.82899	no
500Hz	rs62073427	17	36601677	a	g	0.8982	0.02	-0.0319	0.0071	8.07e-06	-----++--	28	11.112	8	0.1954	8961	9	ARHGAP23	0.8388	0.82899	no
500Hz	rs60017225	17	36602002	t	c	0.1017	0.02	0.0317	0.0072	9.285e-06	+++++--++	28.4	11.167	8	0.1924	8961	9	ARHGAP23	0.8388	0.82899	no
500Hz	rs9972945	17	36602305	c	g	0.8983	0.0194	-0.0316	0.0071	9.593e-06	-----++--	27.6	11.056	8	0.1985	8961	9	ARHGAP23	0.8388	0.82899	no
500Hz	rs58103877	17	36602517	a	c	0.1023	0.0202	0.0317	0.0071	9.472e-06	+++++--++	28.3	11.152	8	0.1932	8961	9	ARHGAP23	0.8388	0.82899	no
500Hz	rs62073431	17	36603515	a	g	0.9025	0.0197	-0.0329	0.0073	7.244e-06	-----++--	28	11.113	8	0.1954	8961	9	ARHGAP23	0.8388	0.82899	no
500Hz	rs62073432	17	36603520	t	c	0.0975	0.0197	0.033	0.0073	7.011e-06	+++++--++	28.7	11.223	8	0.1894	8961	9	ARHGAP23	0.8388	0.82899	no
500Hz	rs9972965	17	36603984	t	c	0.8981	0.0199	-0.0315	0.0071	9.586e-06	-----++--	29	11.272	8	0.1868	8961	9	ARHGAP23	0.8388	0.82899	no
500Hz	rs62073434	17	36605401	t	c	0.1021	0.0195	0.0314	0.0071	9.261e-06	+++++--++	28.6	11.209	8	0.1901	8961	9	ARHGAP23	0.8388	0.82899	no
500Hz	rs34624250	17	36608799	a	g	0.8996	0.0196	-0.0324	0.007	3.226e-06	-----++--	20.5	10.057	8	0.261	8961	9	ARHGAP23	0.8388	0.82899	no
PTAL	rs34624250	17	36608799	a	g	0.8997	0.0183	-0.0254	0.0056	5.306e-06	------+--	31.5	11.685	8	0.1658	9000	9	ARHGAP23	0.8388	0.82899	no
500Hz	rs12942139	17	36609140	t	c	0.0998	0.0195	0.0319	0.007	4.644e-06	+++++--++	20.9	10.114	8	0.2571	8961	9	ARHGAP23	0.8388	0.82899	no
PTAL	rs12942139	17	36609140	t	c	0.0998	0.0182	0.0247	0.0056	9.988e-06	++++++-++	34.3	12.184	8	0.1432	9000	9	ARHGAP23	0.8388	0.82899	no
500Hz	rs12947226	17	36609160	t	c	0.9002	0.0195	-0.032	0.007	4.518e-06	-----++--	21.2	10.157	8	0.2542	8961	9	ARHGAP23	0.8388	0.82899	no
PTAL	rs12947226	17	36609160	t	c	0.9002	0.0182	-0.0248	0.0056	9.028e-06	------+--	35.5	12.407	8	0.1339	9000	9	ARHGAP23	0.8388	0.82899	no
500Hz	rs68188617	17	36610550	t	g	0.0993	0.0194	0.0323	0.007	3.828e-06	+++++--++	20.1	10.017	8	0.2638	8961	9	ARHGAP23	0.8388	0.82899	no
PTAL	rs68188617	17	36610550	t	g	0.0991	0.018	0.0256	0.0056	4.925e-06	++++++-++	32.5	11.851	8	0.158	9000	9	ARHGAP23	0.8388	0.82899	no
500Hz	rs12937798	17	36612493	c	g	0.9017	0.0188	-0.0328	0.007	3.092e-06	-----++--	22	10.253	8	0.2477	8961	9	ARHGAP23	0.8388	0.82899	no
PTAL	rs12937798	17	36612493	c	g	0.9018	0.0174	-0.026	0.0056	3.831e-06	------+--	34.4	12.187	8	0.1431	9000	9	ARHGAP23	0.8388	0.82899	no
500Hz	rs4791699	17	36615984	t	g	0.899	0.0181	-0.0333	0.007	2.043e-06	-----++--	21.7	10.222	8	0.2498	8961	9	ARHGAP23	0.8388	0.82899	no
PTAL	rs4791699	17	36615984	t	g	0.8988	0.0171	-0.0258	0.0056	4.111e-06	------+--	34.8	12.262	8	0.1399	9000	9	ARHGAP23	0.8388	0.82899	no
500Hz	rs4795282	17	36616089	t	c	0.3475	0.0279	0.0195	0.0043	5.258e-06	++-++++++	15.2	9.429	8	0.3074	8961	9	ARHGAP23	0.8388	0.82899	no
500Hz	rs61577145	17	36620303	t	c	0.1021	0.0197	0.0312	0.007	9.052e-06	++++++-++	31.1	11.613	8	0.1693	8961	9	ARHGAP23	0.8388	0.82899	no
PTAM	rs62072712	17	54955468	a	g	0.4095	0.0899	-0.021	0.0045	2.988e-06	---?-+--?	10.5	6.706	6	0.3489	7233	7	DGKE	0.080963	0.42696	no
PTAH	rs191762978	18	29508152	a	t	0.0156	0.0022	-0.0753	0.0141	9.823e-08	---??----	0	5.053	6	0.537	7244	7	TRAPPC8	0.066041	0.62195	no
8KHz	rs56208939	17	20704780	a	t	0.9677	0.0139	0.0756	0.0168	7.102e-06	++-+++?+?	0	2.775	6	0.8366	6701	7	RP11-283C24.2	NA	NA	no
4KHz	rs77249341	18	44116107	a	g	0.0842	0.0165	0.0406	0.0084	1.241e-06	+++++++?+	0	5.501	7	0.5991	6852	8	LOXHD1	0.2637	0.66675	no
PTAH	rs77249341	18	44116107	a	g	0.0859	0.0146	0.0277	0.006	3.383e-06	+-+++++++	32.8	11.903	8	0.1556	8997	9	LOXHD1	0.2637	0.66675	no
2KHz	rs117048160	18	46132020	t	g	0.0147	0.0023	-0.1318	0.029	5.687e-06	--+?-----	0	5.061	7	0.6525	8357	8	CTIF	0.17589	0.57799	no
500Hz	rs2165608	18	51189300	t	c	0.719	0.0406	-0.0213	0.0048	9.517e-06	--------+	24.8	10.633	8	0.2234	8961	9	RP11-202D1.2	NA	NA	no
500Hz	rs1583951	18	51191151	t	c	0.2811	0.0415	0.0212	0.0048	8.833e-06	++++++++-	23.4	10.442	8	0.2354	8961	9	RPL29P32	NA	NA	no
500Hz	rs8092230	18	51261881	a	t	0.7236	0.0445	-0.0202	0.0045	8.656e-06	--------+	3	8.251	8	0.4093	8961	9	DCC	0.60838	0.9048	no
500Hz	rs678087	18	76070136	c	g	0.5163	0.035	-0.023	0.0049	3.117e-06	----?---?	11	6.74	6	0.3456	6793	7	RP11-100K18.1	NA	NA	no
500Hz	rs612124	18	76072987	c	g	0.4836	0.0319	0.0234	0.0049	1.852e-06	++++?+++?	15	7.062	6	0.3151	6793	7	RP11-451L19.1	NA	NA	no
PTAM	rs4919860	19	448173	t	c	0.6273	0.0258	-0.0189	0.0041	4.637e-06	--+-----?	21.8	8.953	7	0.2561	7878	8	SHC2	0.52468	0.95019	no
PTAM	rs4919861	19	448177	a	c	0.3727	0.0249	0.0185	0.0041	7.416e-06	++-+++++?	16.3	8.367	7	0.3014	7878	8	SHC2	0.52468	0.95019	no
PTAM	rs10426202	19	448289	a	g	0.6182	0.034	-0.0181	0.0041	9.8e-06	--+-----?	23.6	9.163	7	0.2411	7878	8	SHC2	0.52468	0.95019	no
1KHz	rs2392794	19	472149	t	c	0.788	0.0159	-0.0254	0.0056	4.907e-06	--+-----?	35.9	10.92	7	0.1422	7861	8	ODF3L2	0.84376	0.65493	no
1KHz	rs12982183	19	461397	c	g	0.206	0.0077	0.0304	0.0067	5.44e-06	???+++++?	0	0.43	4	0.9799	5718	5	ODF3L2	0.84376	0.65493	no
1KHz	rs4919829	19	468348	a	g	0.778	0.0134	-0.0249	0.0055	5.986e-06	--+-----?	9.7	7.755	7	0.3547	7861	8	ODF3L2	0.84376	0.65493	no
1KHz	rs4919825	19	464840	t	c	0.7581	0.0178	-0.0238	0.0053	7.366e-06	--+-----?	14.1	8.146	7	0.3199	7861	8	ODF3L2	0.84376	0.65493	no
1KHz	rs4919832	19	478964	c	g	0.8156	0.0145	-0.0301	0.0067	8.12e-06	--+-----?	30.3	10.045	7	0.186	7861	8	ODF3L2	0.84376	0.65493	no
1KHz	rs10421326	19	473572	c	g	0.2114	0.0283	0.0269	0.006	8.627e-06	++-?++++?	10.3	6.692	6	0.3503	7214	7	ODF3L2	0.84376	0.65493	no
1KHz	rs10401569	19	465678	t	c	0.7906	0.014	-0.0238	0.0054	9.483e-06	--+-----?	1.6	7.114	7	0.4171	7861	8	ODF3L2	0.84376	0.65493	no
1KHz	rs36119792	19	469418	a	g	0.6958	0.0355	-0.0233	0.0053	9.669e-06	--+-----?	24.3	9.247	7	0.2354	7861	8	ODF3L2	0.84376	0.65493	no
2KHz	rs60404734	19	58812785	c	g	0.9259	0.0472	0.071	0.0152	2.915e-06	++-+++++?	0	2.136	7	0.9519	7882	8	ERVK3-1	NA	NA	no
2KHz	rs59618823	19	6632171	a	g	0.9489	0.0242	0.0867	0.0193	6.917e-06	+-?+?-++?	46.2	9.293	5	0.09792	6563	6	CD70	0.48022	0.71795	no
PTAH	rs75373612	19	22671140	a	c	0.9747	0.0042	0.0541	0.0113	1.711e-06	++++++++-	2.3	8.191	8	0.415	8997	9	ZNF98	0.2153	0.56397	no
500Hz	rs373237637	19	23797736	t	c	0.0474	0.0073	-0.0565	0.0126	7.466e-06	---??---+	0	4.678	6	0.5858	7252	7	ZNF675	0.49395	0.51746	no
PTAL	rs35698420	19	29893992	c	g	0.9796	0.0093	-0.068	0.0154	9.988e-06	--???----	0	0.572	5	0.9892	7006	6	CTC-525D6.1	NA	NA	no
2KHz	rs58627819	19	6632401	t	c	0.0517	0.024	-0.0857	0.0193	8.71e-06	-+?-?+--?	48.5	9.715	5	0.08372	6563	6	CD70	0.48022	0.71795	no
2KHz	rs199827554	20	53340155	c	g	0.9687	0.0075	-0.1021	0.0226	6.216e-06	---??---?	0	3.207	5	0.6681	6164	6	DOK5	0.081327	0.75058	no
1KHz	rs6025071	20	55266755	a	g	0.6299	0.0614	-0.0359	0.0066	6.138e-08	----?---?	0	4.533	6	0.6049	6802	7	RN7SL170P	NA	NA	no
8KHz	rs191762978	18	29508152	a	t	0.0152	0.002	-0.0785	0.0171	4.55e-06	---??----	0	4.26	6	0.6415	7256	7	TRAPPC8	0.066041	0.62195	no
2KHz	rs6025071	20	55266755	a	g	0.6234	0.0526	-0.0337	0.0076	9.914e-06	----?---?	13.8	6.964	6	0.3242	6820	7	RN7SL170P	NA	NA	no
4KHz	rs117113349	20	60861385	a	g	0.9507	0.0157	0.0623	0.0126	7.441e-07	+++++++??	40	10	6	0.1247	5730	7	OSBPL2	0.8228	0.65536	no
8KHz	rs6025071	20	55266755	a	g	0.6115	0.0432	-0.0258	0.0058	8.251e-06	----?---?	0	1.767	6	0.9398	6782	7	RN7SL170P	NA	NA	no
8KHz	rs61750217	21	34003786	t	c	0.0168	0.0059	-0.0692	0.0156	9.318e-06	--+-+----	0	7.537	8	0.4799	9003	9	SYNJ1	0.27509	0.64248	no
PTAH	rs146753923	21	34014472	a	c	0.9829	0.0052	0.0632	0.0132	1.781e-06	++++?++++	3.2	7.235	7	0.4049	7895	8	SYNJ1	0.27509	0.64248	no
PTAH	rs75815068	21	34135961	c	g	0.9836	0.0046	0.066	0.013	3.692e-07	++++-++++	50.9	16.284	8	0.0385	8997	9	PAXBP1	0.4355	0.44434	no
8KHz	rs146753923	21	34014472	a	c	0.9836	0.0054	0.0793	0.0164	1.254e-06	++-+?++++	0	4.816	7	0.6824	7911	8	SYNJ1	0.27509	0.64248	no
8KHz	rs75815068	21	34135961	c	g	0.9841	0.0048	0.076	0.016	1.957e-06	++++-++++	23.4	10.448	8	0.235	9003	9	PAXBP1	0.4355	0.44434	no
8KHz	rs6005387	22	27754413	a	g	0.6814	0.0395	0.0187	0.004	2.895e-06	++--+++++	39.5	13.223	8	0.1044	9003	9	CTA-929C8.8	NA	NA	no
8KHz	rs5997228	22	27754802	a	g	0.3198	0.0391	-0.0183	0.004	3.515e-06	--++-----	38.3	12.969	8	0.1129	8999	9	CTA-929C8.8	NA	NA	no
8KHz	rs6005389	22	27756110	t	c	0.6789	0.0399	0.0182	0.004	4.188e-06	-+--+++++	39.3	13.186	8	0.1056	9003	9	CTA-929C8.8	NA	NA	no
8KHz	rs13057789	22	27759691	t	c	0.7044	0.0348	0.0182	0.004	5.98e-06	-+--+++++	29.6	11.37	8	0.1816	9003	9	CTA-929C8.8	NA	NA	no
8KHz	rs2342938	22	27760856	t	c	0.7043	0.0376	0.0186	0.0042	9.608e-06	-+--?++++	36.9	11.089	7	0.1348	7911	8	CTA-929C8.8	NA	NA	no
8KHz	rs13055765	22	27762996	a	g	0.705	0.0349	0.0182	0.004	5.567e-06	-+--+++++	31.7	11.705	8	0.1649	9003	9	CTA-929C8.8	NA	NA	no
8KHz	rs5997238	22	27765064	t	c	0.7053	0.0349	0.0183	0.004	5.184e-06	-+--+++++	32	11.761	8	0.1622	9003	9	CTA-929C8.8	NA	NA	no
8KHz	rs4822871	22	27766075	a	g	0.2944	0.035	-0.0183	0.004	4.989e-06	+-++-----	31.8	11736	8	0.1634	9003	9	CTA-929C8.8	NA	NA	no
8KHz	rs6005405	22	27767093	a	g	0.2949	0.0347	-0.0183	0.004	6.246e-06	+-++-----	33.8	12085	8	0.1474	9003	9	CTA-929C8.8	NA	NA	no
8KHz	rs2092078	22	27768007	c	g	0.7032	0.0345	0.0189	0.0041	3.788e-06	-+--+++++	30.5	11.511	8	0.1744	9003	9	CTA-929C8.8	NA	NA	no
8KHz	rs760592	22	27768787	a	g	0.7036	0.0338	0.0193	0.0041	3.224e-06	-+--+++++	32.4	11.84	8	0.1585	9003	9	CTA-929C8.8	NA	NA	no
8KHz	rs2342929	22	27769029	t	c	0.2943	0.0342	-0.0196	0.0042	2.804e-06	+-++-----	36.4	12.575	8	0.1274	9003	9	CTA-929C8.8	NA	NA	no
8KHz	rs2092082	22	27769412	c	g	0.705	0.0348	0.0196	0.0042	3.106e-06	-+--+++++	36.8	12.655	8	0.1243	9003	9	CTA-929C8.8	NA	NA	no
8KHz	rs12484219	22	27769630	a	g	0.7056	0.0345	0.0198	0.0042	2.675e-06	-+--+++++	36.4	12.578	8	0.1272	9003	9	CTA-929C8.8	NA	NA	no
8KHz	rs12484185	22	27769677	a	c	0.2948	0.0345	-0.0199	0.0042	2.403e-06	+-++-----	36.5	12.608	8	0.1261	9003	9	CTA-929C8.8	NA	NA	no
8KHz	rs11704447	22	27771156	a	g	0.2942	0.0347	-0.0204	0.0043	2.397e-06	+-++-----	37.6	12.813	8	0.1184	9003	9	CTA-929C8.8	NA	NA	no
1KHz	rs3788504	22	33160397	t	c	0.1128	0.0199	-0.0325	0.0073	8.877e-06	--+------	0	6.733	8	0.5657	8991	9	SYN3	0.38159	0.68824	no
PTAL	rs117946472	22	33579681	c	g	0.0316	0.0068	-0.0618	0.0138	7.251e-06	----?-+-?	29.7	8.54	6	0.2011	6798	7	LARGE	0.2513	0.14226	no
2KHz	rs180766103	22	38008550	a	g	0.3879	0.0761	-0.0315	0.0069	4.651e-06	---??---?	0	0.472	5	0.9931	6164	6	GGA1	0.83783	0.84022	no
2KHz	rs71328611	22	38008545	a	g	0.6096	0.0749	0.0313	0.0069	4.95e-06	+++??+++?	0	0.499	5	0.9922	6164	6	GGA1	0.83783	0.84022	no
2KHz	rs188301992	22	38008549	t	c	0.6116	0.0754	0.0311	0.0069	5.863e-06	+++??+++?	0	0.643	5	0.9859	6164	6	GGA1	0.83783	0.84022	no
250Hz	rs138879842	22	49392141	t	g	0.0145	0.001	-0.1278	0.0282	5.913e-06	-?????---	42.7	5.233	3	0.1555	5879	4	WI2-81516E3.1	NA	NA	no
8KHz	rs8136492	22	49683658	t	c	0.0612	0.0097	-0.0393	0.0078	5.191e-07	-+++-----	0	5.666	8	0.6846	9003	9	RPL35P8	NA	NA	no
8KHz	rs6520098	22	49683687	c	g	0.1017	0.075	-0.0386	0.007	3.225e-08	-++------	0	5.191	8	0.737	9003	9	RPL35P8	NA	NA	no
8KHz	rs7290877	22	49684418	a	g	0.0629	0.0103	-0.039	0.0077	3.87e-07	-++------	0	5.42	8	0.7119	9003	9	RPL35P8	NA	NA	no
8KHz	rs76223225	22	49684733	t	g	0.9369	0.0103	0.039	0.0077	4.205e-07	+--++++++	0	5.323	8	0.7226	9003	9	RPL35P8	NA	NA	no
8KHz	rs77221595	22	49684995	t	c	0.0629	0.0102	-0.0393	0.0077	3.763e-07	-++------	0	5.53	8	0.6998	9003	9	RPL35P8	NA	NA	no
8KHz	rs1961240	22	49685400	a	c	0.937	0.0102	0.0391	0.0078	5.013e-07	+--++++++	0	5.732	8	0.6772	9003	9	RPL35P8	NA	NA	no
8KHz	rs719267	22	49685425	a	t	0.0633	0.0109	-0.039	0.0078	5.143e-07	-++------	0	6.581	8	0.5825	9003	9	RPL35P8	NA	NA	no
8KHz	rs35431849	22	49685818	t	c	0.0626	0.0088	-0.0379	0.0079	1.648e-06	-++------	0	4.58	8	0.8014	9003	9	RPL35P8	NA	NA	no
8KHz	rs7292252	22	49686549	a	g	0.0511	0.0091	-0.0446	0.0097	4.262e-06	-+-------	28.6	11.211	8	0.19	9003	9	RPL35P8	NA	NA	no

## Sheet: Table S4
Table S4: VEP annotation
Trait(s)	Chromosome	Position	#Uploaded_variation	Location	Allele	Consequence	IMPACT	SYMBOL	Gene	Feature_type	Feature	BIOTYPE	EXON	INTRON	HGVSc	HGVSp	cDNA_position	CDS_position	Protein_position	Amino_acids	Codons	Existing_variation	DISTANCE	STRAND	FLAGS	SYMBOL_SOURCE	HGNC_ID	MANE_SELECT	MANE_PLUS_CLINICAL	TSL	APPRIS	SIFT	PolyPhen	AF	CLIN_SIG	SOMATIC	PHENO	PUBMED	MOTIF_NAME	MOTIF_POS	HIGH_INF_POS	MOTIF_SCORE_CHANGE	TRANSCRIPTION_FACTORS
4KHz	1	2970621	rs115843581	1:2970621-2970621	A	downstream_gene_variant	MODIFIER	AL008733.1	ENSG00000256761	Transcript	ENST00000420957.1	pseudogene	-	-	-	-	-	-	-	-	-	rs115843581	7902	-1	-	Clone_based_ensembl_gene	-	-	-	-	-	-	-	0.0066	-	-	-	-	-	-	-	-	-
4KHz	1	2970621	rs115843581	1:2970621-2970621	A	downstream_gene_variant	MODIFIER	LINC00982	ENSG00000177133	Transcript	ENST00000321399.3	antisense	-	-	-	-	-	-	-	-	-	rs115843581	5558	-1	-	HGNC	48664	-	-	-	-	-	-	0.0066	-	-	-	-	-	-	-	-	-
4KHz	1	2970621	rs115843581	1:2970621-2970621	A	downstream_gene_variant	MODIFIER	LINC00982	ENSG00000177133	Transcript	ENST00000413472.1	antisense	-	-	-	-	-	-	-	-	-	rs115843581	5560	-1	-	HGNC	48664	-	-	-	-	-	-	0.0066	-	-	-	-	-	-	-	-	-
4KHz	1	2970621	rs115843581	1:2970621-2970621	A	downstream_gene_variant	MODIFIER	LINC00982	ENSG00000177133	Transcript	ENST00000415573.1	antisense	-	-	-	-	-	-	-	-	-	rs115843581	7232	-1	-	HGNC	48664	-	-	-	-	-	-	0.0066	-	-	-	-	-	-	-	-	-
4KHz	1	2970621	rs115843581	1:2970621-2970621	A	downstream_gene_variant	MODIFIER	LINC00982	ENSG00000177133	Transcript	ENST00000445317.1	antisense	-	-	-	-	-	-	-	-	-	rs115843581	5560	-1	-	HGNC	48664	-	-	-	-	-	-	0.0066	-	-	-	-	-	-	-	-	-
4KHz	1	2970621	rs115843581	1:2970621-2970621	A	downstream_gene_variant	MODIFIER	LINC00982	ENSG00000177133	Transcript	ENST00000453118.1	antisense	-	-	-	-	-	-	-	-	-	rs115843581	5560	-1	-	HGNC	48664	-	-	-	-	-	-	0.0066	-	-	-	-	-	-	-	-	-
4KHz	1	2970621	rs115843581	1:2970621-2970621	A	downstream_gene_variant	MODIFIER	LINC00982	ENSG00000177133	Transcript	ENST00000606861.1	antisense	-	-	-	-	-	-	-	-	-	rs115843581	5558	-1	-	HGNC	48664	-	-	-	-	-	-	0.0066	-	-	-	-	-	-	-	-	-
2KHz	1	8608253	rs79938927	1:8608253-8608253	C	regulatory_region_variant	MODIFIER	-	-	RegulatoryFeature	ENSR00001491973	promoter_flanking_region	-	-	-	-	-	-	-	-	-	rs79938927	-	-	-	-	-	-	-	-	-	-	-	0.0246	-	-	-	-	-	-	-	-	-
2KHz	1	8608253	rs79938927	1:8608253-8608253	C	intron_variant	MODIFIER	RERE	ENSG00000142599	Transcript	ENST00000337907.3	protein_coding	-	7/23	-	-	-	-	-	-	-	rs79938927	-	-1	-	HGNC	9965	-	-	-	-	-	-	0.0246	-	-	-	-	-	-	-	-	-
2KHz	1	8608253	rs79938927	1:8608253-8608253	C	intron_variant	MODIFIER	RERE	ENSG00000142599	Transcript	ENST00000400907.2	protein_coding	-	5/14	-	-	-	-	-	-	-	rs79938927	-	-1	-	HGNC	9965	-	-	-	-	-	-	0.0246	-	-	-	-	-	-	-	-	-
2KHz	1	8608253	rs79938927	1:8608253-8608253	C	intron_variant	MODIFIER	RERE	ENSG00000142599	Transcript	ENST00000400908.2	protein_coding	-	6/22	-	-	-	-	-	-	-	rs79938927	-	-1	-	HGNC	9965	-	-	-	-	-	-	0.0246	-	-	-	-	-	-	-	-	-
2KHz	1	8608253	rs79938927	1:8608253-8608253	C	intron_variant,non_coding_transcript_variant	MODIFIER	RERE	ENSG00000142599	Transcript	ENST00000469251.1	processed_transcript	-	3/3	-	-	-	-	-	-	-	rs79938927	-	-1	-	HGNC	9965	-	-	-	-	-	-	0.0246	-	-	-	-	-	-	-	-	-
2KHz	1	8608253	rs79938927	1:8608253-8608253	C	intron_variant,non_coding_transcript_variant	MODIFIER	RERE	ENSG00000142599	Transcript	ENST00000480342.1	retained_intron	-	6/10	-	-	-	-	-	-	-	rs79938927	-	-1	-	HGNC	9965	-	-	-	-	-	-	0.0246	-	-	-	-	-	-	-	-	-
4KHz	1	18736202	rs1547552	1:18736202-18736202	A	downstream_gene_variant	MODIFIER	RP11-422P22.1	ENSG00000225387	Transcript	ENST00000420211.1	lincRNA	-	-	-	-	-	-	-	-	-	rs1547552	21194	1	-	Clone_based_vega_gene	-	-	-	-	-	-	-	0.7512	-	-	-	-	-	-	-	-	-
1KHz	1	38429194	rs74613148	1:38429194-38429194	A	intron_variant	MODIFIER	SF3A3	ENSG00000183431	Transcript	ENST00000373019.4	protein_coding	-	15/16	-	-	-	-	-	-	-	rs74613148	-	-1	-	HGNC	10767	-	-	-	-	-	-	0.0691	-	-	-	-	-	-	-	-	-
1KHz	1	38429194	rs74613148	1:38429194-38429194	A	intron_variant	MODIFIER	SF3A3	ENSG00000183431	Transcript	ENST00000448721.2	protein_coding	-	13/14	-	-	-	-	-	-	-	rs74613148	-	-1	-	HGNC	10767	-	-	-	-	-	-	0.0691	-	-	-	-	-	-	-	-	-
1KHz	1	38429194	rs74613148	1:38429194-38429194	A	upstream_gene_variant	MODIFIER	SF3A3	ENSG00000183431	Transcript	ENST00000487062.1	processed_transcript	-	-	-	-	-	-	-	-	-	rs74613148	2829	-1	-	HGNC	10767	-	-	-	-	-	-	0.0691	-	-	-	-	-	-	-	-	-
2KHz	1	48699059	rs200271629	1:48699059-48699059	A	upstream_gene_variant	MODIFIER	RP5-1024N4.4	ENSG00000272491	Transcript	ENST00000606809.1	antisense	-	-	-	-	-	-	-	-	-	rs200271629	3826	-1	-	Clone_based_vega_gene	-	-	-	-	-	-	-	0.1725	-	-	-	-	-	-	-	-	-
2KHz	1	48699059	rs200271629	1:48699059-48699059	A	intron_variant	MODIFIER	SLC5A9	ENSG00000117834	Transcript	ENST00000236495.5	protein_coding	-	9/14	-	-	-	-	-	-	-	rs200271629	-	1	-	HGNC	22146	-	-	-	-	-	-	0.1725	-	-	-	-	-	-	-	-	-
2KHz	1	48699059	rs200271629	1:48699059-48699059	A	intron_variant	MODIFIER	SLC5A9	ENSG00000117834	Transcript	ENST00000420136.2	protein_coding	-	7/9	-	-	-	-	-	-	-	rs200271629	-	1	-	HGNC	22146	-	-	-	-	-	-	0.1725	-	-	-	-	-	-	-	-	-
2KHz	1	48699059	rs200271629	1:48699059-48699059	A	intron_variant,NMD_transcript_variant	MODIFIER	SLC5A9	ENSG00000117834	Transcript	ENST00000425816.1	nonsense_mediated_decay	-	7/12	-	-	-	-	-	-	-	rs200271629	-	1	-	HGNC	22146	-	-	-	-	-	-	0.1725	-	-	-	-	-	-	-	-	-
2KHz	1	48699059	rs200271629	1:48699059-48699059	A	intron_variant	MODIFIER	SLC5A9	ENSG00000117834	Transcript	ENST00000438567.2	protein_coding	-	8/13	-	-	-	-	-	-	-	rs200271629	-	1	-	HGNC	22146	-	-	-	-	-	-	0.1725	-	-	-	-	-	-	-	-	-
2KHz	1	48699059	rs200271629	1:48699059-48699059	A	intron_variant,NMD_transcript_variant	MODIFIER	SLC5A9	ENSG00000117834	Transcript	ENST00000441260.2	nonsense_mediated_decay	-	7/9	-	-	-	-	-	-	-	rs200271629	-	1	cds_start_NF	HGNC	22146	-	-	-	-	-	-	0.1725	-	-	-	-	-	-	-	-	-
2KHz	1	48699059	rs200271629	1:48699059-48699059	A	intron_variant,non_coding_transcript_variant	MODIFIER	SLC5A9	ENSG00000117834	Transcript	ENST00000493837.2	retained_intron	-	6/11	-	-	-	-	-	-	-	rs200271629	-	1	-	HGNC	22146	-	-	-	-	-	-	0.1725	-	-	-	-	-	-	-	-	-
2KHz	1	48699059	rs200271629	1:48699059-48699059	A	downstream_gene_variant	MODIFIER	SLC5A9	ENSG00000117834	Transcript	ENST00000527929.1	retained_intron	-	-	-	-	-	-	-	-	-	rs200271629	1809	1	-	HGNC	22146	-	-	-	-	-	-	0.1725	-	-	-	-	-	-	-	-	-
2KHz	1	48699059	rs200271629	1:48699059-48699059	A	intron_variant	MODIFIER	SLC5A9	ENSG00000117834	Transcript	ENST00000533824.1	protein_coding	-	9/14	-	-	-	-	-	-	-	rs200271629	-	1	-	HGNC	22146	-	-	-	-	-	-	0.1725	-	-	-	-	-	-	-	-	-
PTAH	1	54273279	rs35265457	1:54273279-54273279	C	intron_variant	MODIFIER	NDC1	ENSG00000058804	Transcript	ENST00000234725.8	protein_coding	-	7/16	-	-	-	-	-	-	-	rs35265457	-	-1	-	HGNC	25525	-	-	-	-	-	-	0.0046	-	-	1	27622933	-	-	-	-	-
PTAH	1	54273279	rs35265457	1:54273279-54273279	C	intron_variant	MODIFIER	NDC1	ENSG00000058804	Transcript	ENST00000371429.3	protein_coding	-	8/17	-	-	-	-	-	-	-	rs35265457	-	-1	-	HGNC	25525	-	-	-	-	-	-	0.0046	-	-	1	27622933	-	-	-	-	-
PTAH	1	54273279	rs35265457	1:54273279-54273279	C	intron_variant	MODIFIER	NDC1	ENSG00000058804	Transcript	ENST00000537333.1	protein_coding	-	6/15	-	-	-	-	-	-	-	rs35265457	-	-1	-	HGNC	25525	-	-	-	-	-	-	0.0046	-	-	1	27622933	-	-	-	-	-
PTAH	1	54273279	rs35265457	1:54273279-54273279	C	intron_variant	MODIFIER	NDC1	ENSG00000058804	Transcript	ENST00000540001.1	protein_coding	-	8/16	-	-	-	-	-	-	-	rs35265457	-	-1	-	HGNC	25525	-	-	-	-	-	-	0.0046	-	-	1	27622933	-	-	-	-	-
PTAM	1	67798445	rs72678531	1:67798445-67798445	C	regulatory_region_variant	MODIFIER	-	-	RegulatoryFeature	ENSR00000934644	promoter_flanking_region	-	-	-	-	-	-	-	-	-	rs72678531	-	-	-	-	-	-	-	-	-	-	-	0.1454	-	-	1	22936693,30643196,29263835	-	-	-	-	-
PTAM	1	67798445	rs72678531	1:67798445-67798445	C	intron_variant	MODIFIER	IL12RB2	ENSG00000081985	Transcript	ENST00000262345.1	protein_coding	-	7/15	-	-	-	-	-	-	-	rs72678531	-	1	cds_start_NF,cds_end_NF	HGNC	5972	-	-	-	-	-	-	0.1454	-	-	1	22936693,30643196,29263835	-	-	-	-	-
PTAM	1	67798445	rs72678531	1:67798445-67798445	C	intron_variant	MODIFIER	IL12RB2	ENSG00000081985	Transcript	ENST00000371000.1	protein_coding	-	7/14	-	-	-	-	-	-	-	rs72678531	-	1	-	HGNC	5972	-	-	-	-	-	-	0.1454	-	-	1	22936693,30643196,29263835	-	-	-	-	-
PTAM	1	67798445	rs72678531	1:67798445-67798445	C	intron_variant	MODIFIER	IL12RB2	ENSG00000081985	Transcript	ENST00000441640.1	protein_coding	-	4/4	-	-	-	-	-	-	-	rs72678531	-	1	cds_start_NF,cds_end_NF	HGNC	5972	-	-	-	-	-	-	0.1454	-	-	1	22936693,30643196,29263835	-	-	-	-	-
PTAM	1	67798445	rs72678531	1:67798445-67798445	C	intron_variant	MODIFIER	IL12RB2	ENSG00000081985	Transcript	ENST00000541374.1	protein_coding	-	8/15	-	-	-	-	-	-	-	rs72678531	-	1	-	HGNC	5972	-	-	-	-	-	-	0.1454	-	-	1	22936693,30643196,29263835	-	-	-	-	-
PTAM	1	67798445	rs72678531	1:67798445-67798445	C	intron_variant	MODIFIER	IL12RB2	ENSG00000081985	Transcript	ENST00000544434.1	protein_coding	-	7/13	-	-	-	-	-	-	-	rs72678531	-	1	-	HGNC	5972	-	-	-	-	-	-	0.1454	-	-	1	22936693,30643196,29263835	-	-	-	-	-
500Hz	1	104018310	rs6663215	1:104018310-104018310	G	intron_variant,non_coding_transcript_variant	MODIFIER	RP11-153F1.1	ENSG00000224613	Transcript	ENST00000444810.1	antisense	-	1/3	-	-	-	-	-	-	-	rs6663215	-	-1	-	Clone_based_vega_gene	-	-	-	-	-	-	-	0.6302	-	-	-	-	-	-	-	-	-
500Hz	1	104018310	rs6663215	1:104018310-104018310	G	intron_variant,non_coding_transcript_variant	MODIFIER	RP11-153F1.1	ENSG00000224613	Transcript	ENST00000447322.2	antisense	-	1/4	-	-	-	-	-	-	-	rs6663215	-	-1	-	Clone_based_vega_gene	-	-	-	-	-	-	-	0.6302	-	-	-	-	-	-	-	-	-
500Hz	1	104026573	rs12061189	1:104026573-104026573	A	intron_variant,non_coding_transcript_variant	MODIFIER	RP11-153F1.1	ENSG00000224613	Transcript	ENST00000444810.1	antisense	-	1/3	-	-	-	-	-	-	-	rs12061189	-	-1	-	Clone_based_vega_gene	-	-	-	-	-	-	-	0.6298	-	-	-	-	-	-	-	-	-
500Hz	1	104026573	rs12061189	1:104026573-104026573	A	intron_variant,non_coding_transcript_variant	MODIFIER	RP11-153F1.1	ENSG00000224613	Transcript	ENST00000447322.2	antisense	-	1/4	-	-	-	-	-	-	-	rs12061189	-	-1	-	Clone_based_vega_gene	-	-	-	-	-	-	-	0.6298	-	-	-	-	-	-	-	-	-
500Hz	1	104027213	rs12945461	1:104027213-104027213	G	intron_variant,non_coding_transcript_variant	MODIFIER	RP11-153F1.1	ENSG00000224613	Transcript	ENST00000444810.1	antisense	-	1/3	-	-	-	-	-	-	-	rs12945461	-	-1	-	Clone_based_vega_gene	-	-	-	-	-	-	-	0.6194	-	-	-	-	-	-	-	-	-
500Hz	1	104027213	rs12945461	1:104027213-104027213	G	intron_variant,non_coding_transcript_variant	MODIFIER	RP11-153F1.1	ENSG00000224613	Transcript	ENST00000447322.2	antisense	-	1/4	-	-	-	-	-	-	-	rs12945461	-	-1	-	Clone_based_vega_gene	-	-	-	-	-	-	-	0.6194	-	-	-	-	-	-	-	-	-
500Hz	1	104027277	rs75729251	1:104027277-104027277	A	intron_variant,non_coding_transcript_variant	MODIFIER	RP11-153F1.1	ENSG00000224613	Transcript	ENST00000444810.1	antisense	-	1/3	-	-	-	-	-	-	-	rs75729251	-	-1	-	Clone_based_vega_gene	-	-	-	-	-	-	-	0.6298	-	-	-	-	-	-	-	-	-
500Hz	1	104027277	rs75729251	1:104027277-104027277	A	intron_variant,non_coding_transcript_variant	MODIFIER	RP11-153F1.1	ENSG00000224613	Transcript	ENST00000447322.2	antisense	-	1/4	-	-	-	-	-	-	-	rs75729251	-	-1	-	Clone_based_vega_gene	-	-	-	-	-	-	-	0.6298	-	-	-	-	-	-	-	-	-
500Hz	1	104030621	rs10158225	1:104030621-104030621	C	intron_variant,non_coding_transcript_variant	MODIFIER	RP11-153F1.1	ENSG00000224613	Transcript	ENST00000444810.1	antisense	-	1/3	-	-	-	-	-	-	-	rs10158225	-	-1	-	Clone_based_vega_gene	-	-	-	-	-	-	-	0.6296	-	-	-	-	-	-	-	-	-
500Hz	1	104030621	rs10158225	1:104030621-104030621	C	intron_variant,non_coding_transcript_variant	MODIFIER	RP11-153F1.1	ENSG00000224613	Transcript	ENST00000447322.2	antisense	-	1/4	-	-	-	-	-	-	-	rs10158225	-	-1	-	Clone_based_vega_gene	-	-	-	-	-	-	-	0.6296	-	-	-	-	-	-	-	-	-
500Hz	1	104032552	rs10881166	1:104032552-104032552	A	intron_variant,non_coding_transcript_variant	MODIFIER	RP11-153F1.1	ENSG00000224613	Transcript	ENST00000444810.1	antisense	-	1/3	-	-	-	-	-	-	-	rs10881166	-	-1	-	Clone_based_vega_gene	-	-	-	-	-	-	-	0.6322	-	-	-	-	-	-	-	-	-
500Hz	1	104032552	rs10881166	1:104032552-104032552	A	intron_variant,non_coding_transcript_variant	MODIFIER	RP11-153F1.1	ENSG00000224613	Transcript	ENST00000447322.2	antisense	-	1/4	-	-	-	-	-	-	-	rs10881166	-	-1	-	Clone_based_vega_gene	-	-	-	-	-	-	-	0.6322	-	-	-	-	-	-	-	-	-
500Hz	1	104038503	rs7535259	1:104038503-104038503	A	intron_variant,non_coding_transcript_variant	MODIFIER	RP11-153F1.1	ENSG00000224613	Transcript	ENST00000444810.1	antisense	-	1/3	-	-	-	-	-	-	-	rs7535259	-	-1	-	Clone_based_vega_gene	-	-	-	-	-	-	-	0.6078	-	-	-	-	-	-	-	-	-
500Hz	1	104038503	rs7535259	1:104038503-104038503	A	intron_variant,non_coding_transcript_variant	MODIFIER	RP11-153F1.1	ENSG00000224613	Transcript	ENST00000447322.2	antisense	-	1/4	-	-	-	-	-	-	-	rs7535259	-	-1	-	Clone_based_vega_gene	-	-	-	-	-	-	-	0.6078	-	-	-	-	-	-	-	-	-
500Hz	1	104039683	rs4447018	1:104039683-104039683	G	intron_variant,non_coding_transcript_variant	MODIFIER	RP11-153F1.1	ENSG00000224613	Transcript	ENST00000444810.1	antisense	-	1/3	-	-	-	-	-	-	-	rs4447018	-	-1	-	Clone_based_vega_gene	-	-	-	-	-	-	-	-	-	-	-	-	-	-	-	-	-
500Hz	1	104039683	rs4447018	1:104039683-104039683	T	intron_variant,non_coding_transcript_variant	MODIFIER	RP11-153F1.1	ENSG00000224613	Transcript	ENST00000444810.1	antisense	-	1/3	-	-	-	-	-	-	-	rs4447018	-	-1	-	Clone_based_vega_gene	-	-	-	-	-	-	-	-	-	-	-	-	-	-	-	-	-
500Hz	1	104039683	rs4447018	1:104039683-104039683	G	intron_variant,non_coding_transcript_variant	MODIFIER	RP11-153F1.1	ENSG00000224613	Transcript	ENST00000447322.2	antisense	-	1/4	-	-	-	-	-	-	-	rs4447018	-	-1	-	Clone_based_vega_gene	-	-	-	-	-	-	-	-	-	-	-	-	-	-	-	-	-
500Hz	1	104039683	rs4447018	1:104039683-104039683	T	intron_variant,non_coding_transcript_variant	MODIFIER	RP11-153F1.1	ENSG00000224613	Transcript	ENST00000447322.2	antisense	-	1/4	-	-	-	-	-	-	-	rs4447018	-	-1	-	Clone_based_vega_gene	-	-	-	-	-	-	-	-	-	-	-	-	-	-	-	-	-
500Hz	1	104054343	rs11184270	1:104054343-104054343	A	intron_variant,non_coding_transcript_variant	MODIFIER	RP11-153F1.1	ENSG00000224613	Transcript	ENST00000444810.1	antisense	-	1/3	-	-	-	-	-	-	-	rs11184270	-	-1	-	Clone_based_vega_gene	-	-	-	-	-	-	-	0.603	-	-	-	-	-	-	-	-	-
500Hz	1	104054343	rs11184270	1:104054343-104054343	A	intron_variant,non_coding_transcript_variant	MODIFIER	RP11-153F1.1	ENSG00000224613	Transcript	ENST00000447322.2	antisense	-	1/4	-	-	-	-	-	-	-	rs11184270	-	-1	-	Clone_based_vega_gene	-	-	-	-	-	-	-	0.603	-	-	-	-	-	-	-	-	-
500Hz	1	104054985	rs6671663	1:104054985-104054985	A	intron_variant,non_coding_transcript_variant	MODIFIER	RP11-153F1.1	ENSG00000224613	Transcript	ENST00000444810.1	antisense	-	1/3	-	-	-	-	-	-	-	rs6671663	-	-1	-	Clone_based_vega_gene	-	-	-	-	-	-	-	-	-	-	-	-	-	-	-	-	-
500Hz	1	104054985	rs6671663	1:104054985-104054985	T	intron_variant,non_coding_transcript_variant	MODIFIER	RP11-153F1.1	ENSG00000224613	Transcript	ENST00000444810.1	antisense	-	1/3	-	-	-	-	-	-	-	rs6671663	-	-1	-	Clone_based_vega_gene	-	-	-	-	-	-	-	-	-	-	-	-	-	-	-	-	-
500Hz	1	104054985	rs6671663	1:104054985-104054985	A	intron_variant,non_coding_transcript_variant	MODIFIER	RP11-153F1.1	ENSG00000224613	Transcript	ENST00000447322.2	antisense	-	1/4	-	-	-	-	-	-	-	rs6671663	-	-1	-	Clone_based_vega_gene	-	-	-	-	-	-	-	-	-	-	-	-	-	-	-	-	-
500Hz	1	104054985	rs6671663	1:104054985-104054985	T	intron_variant,non_coding_transcript_variant	MODIFIER	RP11-153F1.1	ENSG00000224613	Transcript	ENST00000447322.2	antisense	-	1/4	-	-	-	-	-	-	-	rs6671663	-	-1	-	Clone_based_vega_gene	-	-	-	-	-	-	-	-	-	-	-	-	-	-	-	-	-
500Hz	1	104056846	rs10785714	1:104056846-104056846	T	intron_variant,non_coding_transcript_variant	MODIFIER	RP11-153F1.1	ENSG00000224613	Transcript	ENST00000444810.1	antisense	-	1/3	-	-	-	-	-	-	-	rs10785714	-	-1	-	Clone_based_vega_gene	-	-	-	-	-	-	-	0.6462	-	-	-	-	-	-	-	-	-
500Hz	1	104056846	rs10785714	1:104056846-104056846	T	intron_variant,non_coding_transcript_variant	MODIFIER	RP11-153F1.1	ENSG00000224613	Transcript	ENST00000447322.2	antisense	-	1/4	-	-	-	-	-	-	-	rs10785714	-	-1	-	Clone_based_vega_gene	-	-	-	-	-	-	-	0.6462	-	-	-	-	-	-	-	-	-
500Hz	1	104057790	rs11184298	1:104057790-104057790	A	regulatory_region_variant	MODIFIER	-	-	RegulatoryFeature	ENSR00001503055	promoter_flanking_region	-	-	-	-	-	-	-	-	-	rs11184298	-	-	-	-	-	-	-	-	-	-	-	0.6028	-	-	-	-	-	-	-	-	-
500Hz	1	104057790	rs11184298	1:104057790-104057790	A	intron_variant,non_coding_transcript_variant	MODIFIER	RP11-153F1.1	ENSG00000224613	Transcript	ENST00000444810.1	antisense	-	1/3	-	-	-	-	-	-	-	rs11184298	-	-1	-	Clone_based_vega_gene	-	-	-	-	-	-	-	0.6028	-	-	-	-	-	-	-	-	-
500Hz	1	104057790	rs11184298	1:104057790-104057790	A	intron_variant,non_coding_transcript_variant	MODIFIER	RP11-153F1.1	ENSG00000224613	Transcript	ENST00000447322.2	antisense	-	1/4	-	-	-	-	-	-	-	rs11184298	-	-1	-	Clone_based_vega_gene	-	-	-	-	-	-	-	0.6028	-	-	-	-	-	-	-	-	-
500Hz	1	104096692	rs11184430	1:104096692-104096692	C	upstream_gene_variant	MODIFIER	AMY2B	ENSG00000240038	Transcript	ENST00000361355.4	protein_coding	-	-	-	-	-	-	-	-	-	rs11184430	630	1	-	HGNC	478	-	-	-	-	-	-	0.6024	-	-	-	-	-	-	-	-	-
500Hz	1	104096692	rs11184430	1:104096692-104096692	C	5_prime_UTR_variant,NMD_transcript_variant	MODIFIER	AMY2B	ENSG00000240038	Transcript	ENST00000477657.1	nonsense_mediated_decay	1/10	-	-	-	256	-	-	-	-	rs11184430	-	1	-	HGNC	478	-	-	-	-	-	-	0.6024	-	-	-	-	-	-	-	-	-
500Hz	1	104096692	rs11184430	1:104096692-104096692	C	intron_variant	MODIFIER	RNPC3	ENSG00000185946	Transcript	ENST00000423855.2	protein_coding	-	14/14	-	-	-	-	-	-	-	rs11184430	-	1	-	HGNC	18666	-	-	-	-	-	-	0.6024	-	-	-	-	-	-	-	-	-
500Hz	1	104096692	rs11184430	1:104096692-104096692	C	downstream_gene_variant	MODIFIER	RNPC3	ENSG00000185946	Transcript	ENST00000524631.1	protein_coding	-	-	-	-	-	-	-	-	-	rs11184430	727	1	-	HGNC	18666	-	-	-	-	-	-	0.6024	-	-	-	-	-	-	-	-	-
500Hz	1	104096692	rs11184430	1:104096692-104096692	C	downstream_gene_variant	MODIFIER	RNPC3	ENSG00000185946	Transcript	ENST00000525323.1	retained_intron	-	-	-	-	-	-	-	-	-	rs11184430	2807	1	-	HGNC	18666	-	-	-	-	-	-	0.6024	-	-	-	-	-	-	-	-	-
500Hz	1	104096692	rs11184430	1:104096692-104096692	C	downstream_gene_variant	MODIFIER	RNPC3	ENSG00000185946	Transcript	ENST00000532117.1	nonsense_mediated_decay	-	-	-	-	-	-	-	-	-	rs11184430	356	1	cds_start_NF	HGNC	18666	-	-	-	-	-	-	0.6024	-	-	-	-	-	-	-	-	-
500Hz	1	104096692	rs11184430	1:104096692-104096692	C	3_prime_UTR_variant	MODIFIER	RNPC3	ENSG00000185946	Transcript	ENST00000533099.1	protein_coding	16/16	-	-	-	2599	-	-	-	-	rs11184430	-	1	-	HGNC	18666	-	-	-	-	-	-	0.6024	-	-	-	-	-	-	-	-	-
500Hz	1	104096692	rs11184430	1:104096692-104096692	C	downstream_gene_variant	MODIFIER	RNPC3	ENSG00000185946	Transcript	ENST00000533834.1	retained_intron	-	-	-	-	-	-	-	-	-	rs11184430	1292	1	-	HGNC	18666	-	-	-	-	-	-	0.6024	-	-	-	-	-	-	-	-	-
4KHz	1	112078745	rs10489796	1:112078745-112078745	C	regulatory_region_variant	MODIFIER	-	-	RegulatoryFeature	ENSR00000942502	promoter_flanking_region	-	-	-	-	-	-	-	-	-	rs10489796	-	-	-	-	-	-	-	-	-	-	-	0.2604	-	-	-	-	-	-	-	-	-
4KHz	1	112078745	rs10489796	1:112078745-112078745	C	intron_variant	MODIFIER	ADORA3	ENSG00000121933	Transcript	ENST00000369717.4	protein_coding	-	1/5	-	-	-	-	-	-	-	rs10489796	-	-1	-	HGNC	268	-	-	-	-	-	-	0.2604	-	-	-	-	-	-	-	-	-
4KHz	1	112078745	rs10489796	1:112078745-112078745	C	intron_variant	MODIFIER	ADORA3	ENSG00000121933	Transcript	ENST00000443498.1	protein_coding	-	1/4	-	-	-	-	-	-	-	rs10489796	-	-1	cds_start_NF	HGNC	268	-	-	-	-	-	-	0.2604	-	-	-	-	-	-	-	-	-
8KHz	1	160012270	rs115466046	1:160012270-160012270	T	missense_variant	MODERATE	KCNJ10	ENSG00000177807	Transcript	ENST00000368089.3	protein_coding	2/2	-	-	-	280	53	18	R/Q	cGg/cAg	rs115466046,CM113101	-	-1	-	HGNC	6256	-	-	-	-	tolerated(0.37)	benign(0.058)	0.0044	likely_benign,benign,benign/likely_benign	-	1,1	25741868	-	-	-	-	-
8KHz	1	160012270	rs115466046	1:160012270-160012270	T	upstream_gene_variant	MODIFIER	KCNJ10	ENSG00000177807	Transcript	ENST00000509700.1	processed_transcript	-	-	-	-	-	-	-	-	-	rs115466046,CM113101	185	-1	-	HGNC	6256	-	-	-	-	-	-	0.0044	likely_benign,benign,benign/likely_benign	-	1,1	25741868	-	-	-	-	-
8KHz	1	218502090	rs17558084	1:218502090-218502090	T	intron_variant	MODIFIER	RRP15	ENSG00000067533	Transcript	ENST00000366932.3	protein_coding	-	4/4	-	-	-	-	-	-	-	rs17558084	-	1	cds_start_NF,cds_end_NF	HGNC	24255	-	-	-	-	-	-	0.0106	-	-	-	-	-	-	-	-	-
8KHz	1	218546474	rs149269977	1:218546474-218546474	G	regulatory_region_variant	MODIFIER	-	-	RegulatoryFeature	ENSR00000020137	promoter_flanking_region	-	-	-	-	-	-	-	-	-	rs149269977	-	-	-	-	-	-	-	-	-	-	-	-	-	-	-	-	-	-	-	-	-
8KHz	1	218546474	rs149269977	1:218546474-218546474	T	regulatory_region_variant	MODIFIER	-	-	RegulatoryFeature	ENSR00000020137	promoter_flanking_region	-	-	-	-	-	-	-	-	-	rs149269977	-	-	-	-	-	-	-	-	-	-	-	0.0134	-	-	-	-	-	-	-	-	-
8KHz	1	218546474	rs149269977	1:218546474-218546474	G	intron_variant	MODIFIER	TGFB2	ENSG00000092969	Transcript	ENST00000366929.4	protein_coding	-	2/7	-	-	-	-	-	-	-	rs149269977	-	1	-	HGNC	11768	-	-	-	-	-	-	-	-	-	-	-	-	-	-	-	-
8KHz	1	218546474	rs149269977	1:218546474-218546474	T	intron_variant	MODIFIER	TGFB2	ENSG00000092969	Transcript	ENST00000366929.4	protein_coding	-	2/7	-	-	-	-	-	-	-	rs149269977	-	1	-	HGNC	11768	-	-	-	-	-	-	0.0134	-	-	-	-	-	-	-	-	-
8KHz	1	218546474	rs149269977	1:218546474-218546474	G	intron_variant	MODIFIER	TGFB2	ENSG00000092969	Transcript	ENST00000366930.4	protein_coding	-	1/6	-	-	-	-	-	-	-	rs149269977	-	1	-	HGNC	11768	-	-	-	-	-	-	-	-	-	-	-	-	-	-	-	-
8KHz	1	218546474	rs149269977	1:218546474-218546474	T	intron_variant	MODIFIER	TGFB2	ENSG00000092969	Transcript	ENST00000366930.4	protein_coding	-	1/6	-	-	-	-	-	-	-	rs149269977	-	1	-	HGNC	11768	-	-	-	-	-	-	0.0134	-	-	-	-	-	-	-	-	-
8KHz	1	218546474	rs149269977	1:218546474-218546474	G	intron_variant,non_coding_transcript_variant	MODIFIER	TGFB2	ENSG00000092969	Transcript	ENST00000488793.1	processed_transcript	-	1/2	-	-	-	-	-	-	-	rs149269977	-	1	-	HGNC	11768	-	-	-	-	-	-	-	-	-	-	-	-	-	-	-	-
8KHz	1	218546474	rs149269977	1:218546474-218546474	T	intron_variant,non_coding_transcript_variant	MODIFIER	TGFB2	ENSG00000092969	Transcript	ENST00000488793.1	processed_transcript	-	1/2	-	-	-	-	-	-	-	rs149269977	-	1	-	HGNC	11768	-	-	-	-	-	-	0.0134	-	-	-	-	-	-	-	-	-
2KHz	1	220112963	rs147058518	1:220112963-220112963	C	intron_variant,non_coding_transcript_variant	MODIFIER	SLC30A10	ENSG00000196660	Transcript	ENST00000484239.1	processed_transcript	-	1/8	-	-	-	-	-	-	-	rs147058518	-	-1	-	HGNC	25355	-	-	-	-	-	-	0.0084	-	-	-	-	-	-	-	-	-
2KHz	1	220112963	rs147058518	1:220112963-220112963	C	intron_variant	MODIFIER	SLC30A10	ENSG00000196660	Transcript	ENST00000536446.1	protein_coding	-	1/3	-	-	-	-	-	-	-	rs147058518	-	-1	-	HGNC	25355	-	-	-	-	-	-	0.0084	-	-	-	-	-	-	-	-	-
2KHz	1	221089639	rs138465415	1:221089639-221089639	T	regulatory_region_variant	MODIFIER	-	-	RegulatoryFeature	ENSR00001513274	promoter_flanking_region	-	-	-	-	-	-	-	-	-	rs138465415	-	-	-	-	-	-	-	-	-	-	-	0.0144	-	-	-	-	-	-	-	-	-
2KHz	1	221089639	rs138465415	1:221089639-221089639	T	upstream_gene_variant	MODIFIER	HLA-AS1	ENSG00000257551	Transcript	ENST00000552026.1	antisense	-	-	-	-	-	-	-	-	-	rs138465415	36157	-1	-	HGNC	42509	-	-	-	-	-	-	0.0144	-	-	-	-	-	-	-	-	-
2KHz	1	221089639	rs138465415	1:221089639-221089639	T	downstream_gene_variant	MODIFIER	HLX	ENSG00000136630	Transcript	ENST00000366903.6	protein_coding	-	-	-	-	-	-	-	-	-	rs138465415	31238	1	-	HGNC	4978	-	-	-	-	-	-	0.0144	-	-	-	-	-	-	-	-	-
2KHz	1	221089639	rs138465415	1:221089639-221089639	T	downstream_gene_variant	MODIFIER	HLX	ENSG00000136630	Transcript	ENST00000427693.1	protein_coding	-	-	-	-	-	-	-	-	-	rs138465415	31804	1	cds_end_NF	HGNC	4978	-	-	-	-	-	-	0.0144	-	-	-	-	-	-	-	-	-
2KHz	1	221089639	rs138465415	1:221089639-221089639	T	downstream_gene_variant	MODIFIER	HLX	ENSG00000136630	Transcript	ENST00000549319.1	protein_coding	-	-	-	-	-	-	-	-	-	rs138465415	31522	1	-	HGNC	4978	-	-	-	-	-	-	0.0144	-	-	-	-	-	-	-	-	-
2KHz	1	221109918	rs144653133	1:221109918-221109918	A	upstream_gene_variant	MODIFIER	HLA-AS1	ENSG00000257551	Transcript	ENST00000552026.1	antisense	-	-	-	-	-	-	-	-	-	rs144653133	56436	-1	-	HGNC	42509	-	-	-	-	-	-	0.0144	-	-	-	-	-	-	-	-	-
2KHz	1	221109918	rs144653133	1:221109918-221109918	A	downstream_gene_variant	MODIFIER	HLX	ENSG00000136630	Transcript	ENST00000366903.6	protein_coding	-	-	-	-	-	-	-	-	-	rs144653133	51517	1	-	HGNC	4978	-	-	-	-	-	-	0.0144	-	-	-	-	-	-	-	-	-
2KHz	1	221109918	rs144653133	1:221109918-221109918	A	downstream_gene_variant	MODIFIER	HLX	ENSG00000136630	Transcript	ENST00000427693.1	protein_coding	-	-	-	-	-	-	-	-	-	rs144653133	52083	1	cds_end_NF	HGNC	4978	-	-	-	-	-	-	0.0144	-	-	-	-	-	-	-	-	-
2KHz	1	221109918	rs144653133	1:221109918-221109918	A	downstream_gene_variant	MODIFIER	HLX	ENSG00000136630	Transcript	ENST00000549319.1	protein_coding	-	-	-	-	-	-	-	-	-	rs144653133	51801	1	-	HGNC	4978	-	-	-	-	-	-	0.0144	-	-	-	-	-	-	-	-	-
250Hz	1	241628648	rs7532965	1:241628648-241628648	T	downstream_gene_variant	MODIFIER	FH	ENSG00000091483	Transcript	ENST00000366560.3	protein_coding	-	-	-	-	-	-	-	-	-	rs7532965	32255	-1	-	HGNC	3700	-	-	-	-	-	-	0.1971	-	-	-	-	-	-	-	-	-
250Hz	1	241628648	rs7532965	1:241628648-241628648	T	downstream_gene_variant	MODIFIER	FH	ENSG00000091483	Transcript	ENST00000493477.1	processed_transcript	-	-	-	-	-	-	-	-	-	rs7532965	48332	-1	-	HGNC	3700	-	-	-	-	-	-	0.1971	-	-	-	-	-	-	-	-	-
250Hz	1	241628648	rs7532965	1:241628648-241628648	T	downstream_gene_variant	MODIFIER	FH	ENSG00000091483	Transcript	ENST00000497042.1	processed_transcript	-	-	-	-	-	-	-	-	-	rs7532965	46519	-1	-	HGNC	3700	-	-	-	-	-	-	0.1971	-	-	-	-	-	-	-	-	-
250Hz	1	241628648	rs7532965	1:241628648-241628648	T	downstream_gene_variant	MODIFIER	RP11-527D7.1	ENSG00000225554	Transcript	ENST00000413994.1	lincRNA	-	-	-	-	-	-	-	-	-	rs7532965	31856	1	-	Clone_based_vega_gene	-	-	-	-	-	-	-	0.1971	-	-	-	-	-	-	-	-	-
250Hz	1	241628648	rs7532965	1:241628648-241628648	T	downstream_gene_variant	MODIFIER	RP11-527D7.1	ENSG00000225554	Transcript	ENST00000444330.1	lincRNA	-	-	-	-	-	-	-	-	-	rs7532965	32020	1	-	Clone_based_vega_gene	-	-	-	-	-	-	-	0.1971	-	-	-	-	-	-	-	-	-
8KHz	1	242706206	rs1503797	1:242706206-242706206	G	upstream_gene_variant	MODIFIER	PLD5	ENSG00000180287	Transcript	ENST00000366545.4	nonsense_mediated_decay	-	-	-	-	-	-	-	-	-	rs1503797	18208	-1	-	HGNC	26879	-	-	-	-	-	-	-	-	-	-	-	-	-	-	-	-
8KHz	1	242706206	rs1503797	1:242706206-242706206	T	upstream_gene_variant	MODIFIER	PLD5	ENSG00000180287	Transcript	ENST00000366545.4	nonsense_mediated_decay	-	-	-	-	-	-	-	-	-	rs1503797	18208	-1	-	HGNC	26879	-	-	-	-	-	-	-	-	-	-	-	-	-	-	-	-
8KHz	1	242706206	rs1503797	1:242706206-242706206	G	upstream_gene_variant	MODIFIER	PLD5	ENSG00000180287	Transcript	ENST00000442594.2	protein_coding	-	-	-	-	-	-	-	-	-	rs1503797	18208	-1	-	HGNC	26879	-	-	-	-	-	-	-	-	-	-	-	-	-	-	-	-
8KHz	1	242706206	rs1503797	1:242706206-242706206	T	upstream_gene_variant	MODIFIER	PLD5	ENSG00000180287	Transcript	ENST00000442594.2	protein_coding	-	-	-	-	-	-	-	-	-	rs1503797	18208	-1	-	HGNC	26879	-	-	-	-	-	-	-	-	-	-	-	-	-	-	-	-
8KHz	1	242706206	rs1503797	1:242706206-242706206	G	upstream_gene_variant	MODIFIER	PLD5	ENSG00000180287	Transcript	ENST00000467561.1	nonsense_mediated_decay	-	-	-	-	-	-	-	-	-	rs1503797	18233	-1	-	HGNC	26879	-	-	-	-	-	-	-	-	-	-	-	-	-	-	-	-
8KHz	1	242706206	rs1503797	1:242706206-242706206	T	upstream_gene_variant	MODIFIER	PLD5	ENSG00000180287	Transcript	ENST00000467561.1	nonsense_mediated_decay	-	-	-	-	-	-	-	-	-	rs1503797	18233	-1	-	HGNC	26879	-	-	-	-	-	-	-	-	-	-	-	-	-	-	-	-
8KHz	1	242706206	rs1503797	1:242706206-242706206	G	upstream_gene_variant	MODIFIER	PLD5	ENSG00000180287	Transcript	ENST00000536534.2	protein_coding	-	-	-	-	-	-	-	-	-	rs1503797	18386	-1	-	HGNC	26879	-	-	-	-	-	-	-	-	-	-	-	-	-	-	-	-
8KHz	1	242706206	rs1503797	1:242706206-242706206	T	upstream_gene_variant	MODIFIER	PLD5	ENSG00000180287	Transcript	ENST00000536534.2	protein_coding	-	-	-	-	-	-	-	-	-	rs1503797	18386	-1	-	HGNC	26879	-	-	-	-	-	-	-	-	-	-	-	-	-	-	-	-
8KHz	1	242706443	rs12403816	1:242706443-242706443	G	upstream_gene_variant	MODIFIER	PLD5	ENSG00000180287	Transcript	ENST00000366545.4	nonsense_mediated_decay	-	-	-	-	-	-	-	-	-	rs12403816	18445	-1	-	HGNC	26879	-	-	-	-	-	-	0.5557	-	-	-	-	-	-	-	-	-
8KHz	1	242706443	rs12403816	1:242706443-242706443	G	upstream_gene_variant	MODIFIER	PLD5	ENSG00000180287	Transcript	ENST00000442594.2	protein_coding	-	-	-	-	-	-	-	-	-	rs12403816	18445	-1	-	HGNC	26879	-	-	-	-	-	-	0.5557	-	-	-	-	-	-	-	-	-
8KHz	1	242706443	rs12403816	1:242706443-242706443	G	upstream_gene_variant	MODIFIER	PLD5	ENSG00000180287	Transcript	ENST00000467561.1	nonsense_mediated_decay	-	-	-	-	-	-	-	-	-	rs12403816	18470	-1	-	HGNC	26879	-	-	-	-	-	-	0.5557	-	-	-	-	-	-	-	-	-
8KHz	1	242706443	rs12403816	1:242706443-242706443	G	upstream_gene_variant	MODIFIER	PLD5	ENSG00000180287	Transcript	ENST00000536534.2	protein_coding	-	-	-	-	-	-	-	-	-	rs12403816	18623	-1	-	HGNC	26879	-	-	-	-	-	-	0.5557	-	-	-	-	-	-	-	-	-
PTAM	1	244884026	rs10927305	1:244884026-244884026	C	downstream_gene_variant	MODIFIER	DESI2	ENSG00000121644	Transcript	ENST00000263831.7	protein_coding	-	-	-	-	-	-	-	-	-	rs10927305	14773	1	-	HGNC	24264	-	-	-	-	-	-	0.377	-	-	-	-	-	-	-	-	-
PTAM	1	244884026	rs10927305	1:244884026-244884026	C	downstream_gene_variant	MODIFIER	DESI2	ENSG00000121644	Transcript	ENST00000302550.11	protein_coding	-	-	-	-	-	-	-	-	-	rs10927305	11691	1	-	HGNC	24264	-	-	-	-	-	-	0.377	-	-	-	-	-	-	-	-	-
500Hz	2	15032805	rs79961853	2:15032805-15032805	C	intron_variant,non_coding_transcript_variant	MODIFIER	AC068286.1	ENSG00000235127	Transcript	ENST00000416173.1	lincRNA	-	1/2	-	-	-	-	-	-	-	rs79961853	-	-1	-	Clone_based_vega_gene	-	-	-	-	-	-	-	0.028	-	-	-	-	-	-	-	-	-
PTAL	2	18656330	rs11677622	2:18656330-18656330	C	downstream_gene_variant	MODIFIER	NT5C1B	ENSG00000185013	Transcript	ENST00000304081.4	protein_coding	-	-	-	-	-	-	-	-	-	rs11677622	87808	-1	-	HGNC	17818	-	-	-	-	-	-	0.0996	-	-	-	-	-	-	-	-	-
PTAL	2	18656330	rs11677622	2:18656330-18656330	C	downstream_gene_variant	MODIFIER	NT5C1B	ENSG00000185013	Transcript	ENST00000359846.2	protein_coding	-	-	-	-	-	-	-	-	-	rs11677622	88168	-1	-	HGNC	17818	-	-	-	-	-	-	0.0996	-	-	-	-	-	-	-	-	-
PTAL	2	18656330	rs11677622	2:18656330-18656330	C	downstream_gene_variant	MODIFIER	NT5C1B	ENSG00000185013	Transcript	ENST00000406971.2	nonsense_mediated_decay	-	-	-	-	-	-	-	-	-	rs11677622	87868	-1	-	HGNC	17818	-	-	-	-	-	-	0.0996	-	-	-	-	-	-	-	-	-
PTAL	2	18656330	rs11677622	2:18656330-18656330	C	downstream_gene_variant	MODIFIER	NT5C1B	ENSG00000185013	Transcript	ENST00000418427.1	protein_coding	-	-	-	-	-	-	-	-	-	rs11677622	88614	-1	cds_start_NF	HGNC	17818	-	-	-	-	-	-	0.0996	-	-	-	-	-	-	-	-	-
PTAL	2	18656330	rs11677622	2:18656330-18656330	C	downstream_gene_variant	MODIFIER	NT5C1B	ENSG00000185013	Transcript	ENST00000600945.1	protein_coding	-	-	-	-	-	-	-	-	-	rs11677622	80720	-1	-	HGNC	17818	-	-	-	-	-	-	0.0996	-	-	-	-	-	-	-	-	-
PTAL	2	18656330	rs11677622	2:18656330-18656330	C	downstream_gene_variant	MODIFIER	NT5C1B-RDH14	ENSG00000250741	Transcript	ENST00000444297.2	protein_coding	-	-	-	-	-	-	-	-	-	rs11677622	80481	-1	cds_end_NF	HGNC	38831	-	-	-	-	-	-	0.0996	-	-	-	-	-	-	-	-	-
PTAL	2	18656330	rs11677622	2:18656330-18656330	C	downstream_gene_variant	MODIFIER	NT5C1B-RDH14	ENSG00000250741	Transcript	ENST00000532967.1	protein_coding	-	-	-	-	-	-	-	-	-	rs11677622	80481	-1	-	HGNC	38831	-	-	-	-	-	-	0.0996	-	-	-	-	-	-	-	-	-
PTAL	2	18656330	rs11677622	2:18656330-18656330	C	downstream_gene_variant	MODIFIER	RDH14	ENSG00000240857	Transcript	ENST00000381249.3	protein_coding	-	-	-	-	-	-	-	-	-	rs11677622	79659	-1	-	HGNC	19979	-	-	-	-	-	-	0.0996	-	-	-	-	-	-	-	-	-
PTAL	2	18656330	rs11677622	2:18656330-18656330	C	downstream_gene_variant	MODIFIER	RDH14	ENSG00000240857	Transcript	ENST00000468071.1	processed_transcript	-	-	-	-	-	-	-	-	-	rs11677622	80058	-1	-	HGNC	19979	-	-	-	-	-	-	0.0996	-	-	-	-	-	-	-	-	-
PTAL	2	18656330	rs11677622	2:18656330-18656330	C	downstream_gene_variant	MODIFIER	RP11-111J6.2	ENSG00000260331	Transcript	ENST00000565944.1	lincRNA	-	-	-	-	-	-	-	-	-	rs11677622	72322	-1	-	Clone_based_vega_gene	-	-	-	-	-	-	-	0.0996	-	-	-	-	-	-	-	-	-
PTAL	2	18658202	rs11687995	2:18658202-18658202	G	downstream_gene_variant	MODIFIER	NT5C1B	ENSG00000185013	Transcript	ENST00000304081.4	protein_coding	-	-	-	-	-	-	-	-	-	rs11687995	85936	-1	-	HGNC	17818	-	-	-	-	-	-	0.1054	-	-	-	-	-	-	-	-	-
PTAL	2	18658202	rs11687995	2:18658202-18658202	G	downstream_gene_variant	MODIFIER	NT5C1B	ENSG00000185013	Transcript	ENST00000359846.2	protein_coding	-	-	-	-	-	-	-	-	-	rs11687995	86296	-1	-	HGNC	17818	-	-	-	-	-	-	0.1054	-	-	-	-	-	-	-	-	-
PTAL	2	18658202	rs11687995	2:18658202-18658202	G	downstream_gene_variant	MODIFIER	NT5C1B	ENSG00000185013	Transcript	ENST00000406971.2	nonsense_mediated_decay	-	-	-	-	-	-	-	-	-	rs11687995	85996	-1	-	HGNC	17818	-	-	-	-	-	-	0.1054	-	-	-	-	-	-	-	-	-
PTAL	2	18658202	rs11687995	2:18658202-18658202	G	downstream_gene_variant	MODIFIER	NT5C1B	ENSG00000185013	Transcript	ENST00000418427.1	protein_coding	-	-	-	-	-	-	-	-	-	rs11687995	86742	-1	cds_start_NF	HGNC	17818	-	-	-	-	-	-	0.1054	-	-	-	-	-	-	-	-	-
PTAL	2	18658202	rs11687995	2:18658202-18658202	G	downstream_gene_variant	MODIFIER	NT5C1B	ENSG00000185013	Transcript	ENST00000600945.1	protein_coding	-	-	-	-	-	-	-	-	-	rs11687995	78848	-1	-	HGNC	17818	-	-	-	-	-	-	0.1054	-	-	-	-	-	-	-	-	-
PTAL	2	18658202	rs11687995	2:18658202-18658202	G	downstream_gene_variant	MODIFIER	NT5C1B-RDH14	ENSG00000250741	Transcript	ENST00000444297.2	protein_coding	-	-	-	-	-	-	-	-	-	rs11687995	78609	-1	cds_end_NF	HGNC	38831	-	-	-	-	-	-	0.1054	-	-	-	-	-	-	-	-	-
PTAL	2	18658202	rs11687995	2:18658202-18658202	G	downstream_gene_variant	MODIFIER	NT5C1B-RDH14	ENSG00000250741	Transcript	ENST00000532967.1	protein_coding	-	-	-	-	-	-	-	-	-	rs11687995	78609	-1	-	HGNC	38831	-	-	-	-	-	-	0.1054	-	-	-	-	-	-	-	-	-
PTAL	2	18658202	rs11687995	2:18658202-18658202	G	downstream_gene_variant	MODIFIER	RDH14	ENSG00000240857	Transcript	ENST00000381249.3	protein_coding	-	-	-	-	-	-	-	-	-	rs11687995	77787	-1	-	HGNC	19979	-	-	-	-	-	-	0.1054	-	-	-	-	-	-	-	-	-
PTAL	2	18658202	rs11687995	2:18658202-18658202	G	downstream_gene_variant	MODIFIER	RDH14	ENSG00000240857	Transcript	ENST00000468071.1	processed_transcript	-	-	-	-	-	-	-	-	-	rs11687995	78186	-1	-	HGNC	19979	-	-	-	-	-	-	0.1054	-	-	-	-	-	-	-	-	-
PTAL	2	18658202	rs11687995	2:18658202-18658202	G	downstream_gene_variant	MODIFIER	RP11-111J6.2	ENSG00000260331	Transcript	ENST00000565944.1	lincRNA	-	-	-	-	-	-	-	-	-	rs11687995	70450	-1	-	Clone_based_vega_gene	-	-	-	-	-	-	-	0.1054	-	-	-	-	-	-	-	-	-
PTAL	2	18658452	rs13424072	2:18658452-18658452	A	downstream_gene_variant	MODIFIER	NT5C1B	ENSG00000185013	Transcript	ENST00000304081.4	protein_coding	-	-	-	-	-	-	-	-	-	rs13424072	85686	-1	-	HGNC	17818	-	-	-	-	-	-	0.1078	-	-	-	-	-	-	-	-	-
PTAL	2	18658452	rs13424072	2:18658452-18658452	A	downstream_gene_variant	MODIFIER	NT5C1B	ENSG00000185013	Transcript	ENST00000359846.2	protein_coding	-	-	-	-	-	-	-	-	-	rs13424072	86046	-1	-	HGNC	17818	-	-	-	-	-	-	0.1078	-	-	-	-	-	-	-	-	-
PTAL	2	18658452	rs13424072	2:18658452-18658452	A	downstream_gene_variant	MODIFIER	NT5C1B	ENSG00000185013	Transcript	ENST00000406971.2	nonsense_mediated_decay	-	-	-	-	-	-	-	-	-	rs13424072	85746	-1	-	HGNC	17818	-	-	-	-	-	-	0.1078	-	-	-	-	-	-	-	-	-
PTAL	2	18658452	rs13424072	2:18658452-18658452	A	downstream_gene_variant	MODIFIER	NT5C1B	ENSG00000185013	Transcript	ENST00000418427.1	protein_coding	-	-	-	-	-	-	-	-	-	rs13424072	86492	-1	cds_start_NF	HGNC	17818	-	-	-	-	-	-	0.1078	-	-	-	-	-	-	-	-	-
PTAL	2	18658452	rs13424072	2:18658452-18658452	A	downstream_gene_variant	MODIFIER	NT5C1B	ENSG00000185013	Transcript	ENST00000600945.1	protein_coding	-	-	-	-	-	-	-	-	-	rs13424072	78598	-1	-	HGNC	17818	-	-	-	-	-	-	0.1078	-	-	-	-	-	-	-	-	-
PTAL	2	18658452	rs13424072	2:18658452-18658452	A	downstream_gene_variant	MODIFIER	NT5C1B-RDH14	ENSG00000250741	Transcript	ENST00000444297.2	protein_coding	-	-	-	-	-	-	-	-	-	rs13424072	78359	-1	cds_end_NF	HGNC	38831	-	-	-	-	-	-	0.1078	-	-	-	-	-	-	-	-	-
PTAL	2	18658452	rs13424072	2:18658452-18658452	A	downstream_gene_variant	MODIFIER	NT5C1B-RDH14	ENSG00000250741	Transcript	ENST00000532967.1	protein_coding	-	-	-	-	-	-	-	-	-	rs13424072	78359	-1	-	HGNC	38831	-	-	-	-	-	-	0.1078	-	-	-	-	-	-	-	-	-
PTAL	2	18658452	rs13424072	2:18658452-18658452	A	downstream_gene_variant	MODIFIER	RDH14	ENSG00000240857	Transcript	ENST00000381249.3	protein_coding	-	-	-	-	-	-	-	-	-	rs13424072	77537	-1	-	HGNC	19979	-	-	-	-	-	-	0.1078	-	-	-	-	-	-	-	-	-
PTAL	2	18658452	rs13424072	2:18658452-18658452	A	downstream_gene_variant	MODIFIER	RDH14	ENSG00000240857	Transcript	ENST00000468071.1	processed_transcript	-	-	-	-	-	-	-	-	-	rs13424072	77936	-1	-	HGNC	19979	-	-	-	-	-	-	0.1078	-	-	-	-	-	-	-	-	-
PTAL	2	18658452	rs13424072	2:18658452-18658452	A	downstream_gene_variant	MODIFIER	RP11-111J6.2	ENSG00000260331	Transcript	ENST00000565944.1	lincRNA	-	-	-	-	-	-	-	-	-	rs13424072	70200	-1	-	Clone_based_vega_gene	-	-	-	-	-	-	-	0.1078	-	-	-	-	-	-	-	-	-
PTAL	2	18658628	rs13399644	2:18658628-18658628	A	downstream_gene_variant	MODIFIER	NT5C1B	ENSG00000185013	Transcript	ENST00000304081.4	protein_coding	-	-	-	-	-	-	-	-	-	rs13399644	85510	-1	-	HGNC	17818	-	-	-	-	-	-	0.105	-	-	-	-	-	-	-	-	-
PTAL	2	18658628	rs13399644	2:18658628-18658628	A	downstream_gene_variant	MODIFIER	NT5C1B	ENSG00000185013	Transcript	ENST00000359846.2	protein_coding	-	-	-	-	-	-	-	-	-	rs13399644	85870	-1	-	HGNC	17818	-	-	-	-	-	-	0.105	-	-	-	-	-	-	-	-	-
PTAL	2	18658628	rs13399644	2:18658628-18658628	A	downstream_gene_variant	MODIFIER	NT5C1B	ENSG00000185013	Transcript	ENST00000406971.2	nonsense_mediated_decay	-	-	-	-	-	-	-	-	-	rs13399644	85570	-1	-	HGNC	17818	-	-	-	-	-	-	0.105	-	-	-	-	-	-	-	-	-
PTAL	2	18658628	rs13399644	2:18658628-18658628	A	downstream_gene_variant	MODIFIER	NT5C1B	ENSG00000185013	Transcript	ENST00000418427.1	protein_coding	-	-	-	-	-	-	-	-	-	rs13399644	86316	-1	cds_start_NF	HGNC	17818	-	-	-	-	-	-	0.105	-	-	-	-	-	-	-	-	-
PTAL	2	18658628	rs13399644	2:18658628-18658628	A	downstream_gene_variant	MODIFIER	NT5C1B	ENSG00000185013	Transcript	ENST00000600945.1	protein_coding	-	-	-	-	-	-	-	-	-	rs13399644	78422	-1	-	HGNC	17818	-	-	-	-	-	-	0.105	-	-	-	-	-	-	-	-	-
PTAL	2	18658628	rs13399644	2:18658628-18658628	A	downstream_gene_variant	MODIFIER	NT5C1B-RDH14	ENSG00000250741	Transcript	ENST00000444297.2	protein_coding	-	-	-	-	-	-	-	-	-	rs13399644	78183	-1	cds_end_NF	HGNC	38831	-	-	-	-	-	-	0.105	-	-	-	-	-	-	-	-	-
PTAL	2	18658628	rs13399644	2:18658628-18658628	A	downstream_gene_variant	MODIFIER	NT5C1B-RDH14	ENSG00000250741	Transcript	ENST00000532967.1	protein_coding	-	-	-	-	-	-	-	-	-	rs13399644	78183	-1	-	HGNC	38831	-	-	-	-	-	-	0.105	-	-	-	-	-	-	-	-	-
PTAL	2	18658628	rs13399644	2:18658628-18658628	A	downstream_gene_variant	MODIFIER	RDH14	ENSG00000240857	Transcript	ENST00000381249.3	protein_coding	-	-	-	-	-	-	-	-	-	rs13399644	77361	-1	-	HGNC	19979	-	-	-	-	-	-	0.105	-	-	-	-	-	-	-	-	-
PTAL	2	18658628	rs13399644	2:18658628-18658628	A	downstream_gene_variant	MODIFIER	RDH14	ENSG00000240857	Transcript	ENST00000468071.1	processed_transcript	-	-	-	-	-	-	-	-	-	rs13399644	77760	-1	-	HGNC	19979	-	-	-	-	-	-	0.105	-	-	-	-	-	-	-	-	-
PTAL	2	18658628	rs13399644	2:18658628-18658628	A	downstream_gene_variant	MODIFIER	RP11-111J6.2	ENSG00000260331	Transcript	ENST00000565944.1	lincRNA	-	-	-	-	-	-	-	-	-	rs13399644	70024	-1	-	Clone_based_vega_gene	-	-	-	-	-	-	-	0.105	-	-	-	-	-	-	-	-	-
PTAL	2	18658819	rs13412924	2:18658819-18658819	G	downstream_gene_variant	MODIFIER	NT5C1B	ENSG00000185013	Transcript	ENST00000304081.4	protein_coding	-	-	-	-	-	-	-	-	-	rs13412924	85319	-1	-	HGNC	17818	-	-	-	-	-	-	0.0891	-	-	-	-	-	-	-	-	-
PTAL	2	18658819	rs13412924	2:18658819-18658819	G	downstream_gene_variant	MODIFIER	NT5C1B	ENSG00000185013	Transcript	ENST00000359846.2	protein_coding	-	-	-	-	-	-	-	-	-	rs13412924	85679	-1	-	HGNC	17818	-	-	-	-	-	-	0.0891	-	-	-	-	-	-	-	-	-
PTAL	2	18658819	rs13412924	2:18658819-18658819	G	downstream_gene_variant	MODIFIER	NT5C1B	ENSG00000185013	Transcript	ENST00000406971.2	nonsense_mediated_decay	-	-	-	-	-	-	-	-	-	rs13412924	85379	-1	-	HGNC	17818	-	-	-	-	-	-	0.0891	-	-	-	-	-	-	-	-	-
PTAL	2	18658819	rs13412924	2:18658819-18658819	G	downstream_gene_variant	MODIFIER	NT5C1B	ENSG00000185013	Transcript	ENST00000418427.1	protein_coding	-	-	-	-	-	-	-	-	-	rs13412924	86125	-1	cds_start_NF	HGNC	17818	-	-	-	-	-	-	0.0891	-	-	-	-	-	-	-	-	-
PTAL	2	18658819	rs13412924	2:18658819-18658819	G	downstream_gene_variant	MODIFIER	NT5C1B	ENSG00000185013	Transcript	ENST00000600945.1	protein_coding	-	-	-	-	-	-	-	-	-	rs13412924	78231	-1	-	HGNC	17818	-	-	-	-	-	-	0.0891	-	-	-	-	-	-	-	-	-
PTAL	2	18658819	rs13412924	2:18658819-18658819	G	downstream_gene_variant	MODIFIER	NT5C1B-RDH14	ENSG00000250741	Transcript	ENST00000444297.2	protein_coding	-	-	-	-	-	-	-	-	-	rs13412924	77992	-1	cds_end_NF	HGNC	38831	-	-	-	-	-	-	0.0891	-	-	-	-	-	-	-	-	-
PTAL	2	18658819	rs13412924	2:18658819-18658819	G	downstream_gene_variant	MODIFIER	NT5C1B-RDH14	ENSG00000250741	Transcript	ENST00000532967.1	protein_coding	-	-	-	-	-	-	-	-	-	rs13412924	77992	-1	-	HGNC	38831	-	-	-	-	-	-	0.0891	-	-	-	-	-	-	-	-	-
PTAL	2	18658819	rs13412924	2:18658819-18658819	G	downstream_gene_variant	MODIFIER	RDH14	ENSG00000240857	Transcript	ENST00000381249.3	protein_coding	-	-	-	-	-	-	-	-	-	rs13412924	77170	-1	-	HGNC	19979	-	-	-	-	-	-	0.0891	-	-	-	-	-	-	-	-	-
PTAL	2	18658819	rs13412924	2:18658819-18658819	G	downstream_gene_variant	MODIFIER	RDH14	ENSG00000240857	Transcript	ENST00000468071.1	processed_transcript	-	-	-	-	-	-	-	-	-	rs13412924	77569	-1	-	HGNC	19979	-	-	-	-	-	-	0.0891	-	-	-	-	-	-	-	-	-
PTAL	2	18658819	rs13412924	2:18658819-18658819	G	downstream_gene_variant	MODIFIER	RP11-111J6.2	ENSG00000260331	Transcript	ENST00000565944.1	lincRNA	-	-	-	-	-	-	-	-	-	rs13412924	69833	-1	-	Clone_based_vega_gene	-	-	-	-	-	-	-	0.0891	-	-	-	-	-	-	-	-	-
PTAL	2	18659030	rs13415675	2:18659030-18659030	G	downstream_gene_variant	MODIFIER	NT5C1B	ENSG00000185013	Transcript	ENST00000304081.4	protein_coding	-	-	-	-	-	-	-	-	-	rs13415675	85108	-1	-	HGNC	17818	-	-	-	-	-	-	-	-	-	-	-	-	-	-	-	-
PTAL	2	18659030	rs13415675	2:18659030-18659030	T	downstream_gene_variant	MODIFIER	NT5C1B	ENSG00000185013	Transcript	ENST00000304081.4	protein_coding	-	-	-	-	-	-	-	-	-	rs13415675	85108	-1	-	HGNC	17818	-	-	-	-	-	-	0.105	-	-	-	-	-	-	-	-	-
PTAL	2	18659030	rs13415675	2:18659030-18659030	G	downstream_gene_variant	MODIFIER	NT5C1B	ENSG00000185013	Transcript	ENST00000359846.2	protein_coding	-	-	-	-	-	-	-	-	-	rs13415675	85468	-1	-	HGNC	17818	-	-	-	-	-	-	-	-	-	-	-	-	-	-	-	-
PTAL	2	18659030	rs13415675	2:18659030-18659030	T	downstream_gene_variant	MODIFIER	NT5C1B	ENSG00000185013	Transcript	ENST00000359846.2	protein_coding	-	-	-	-	-	-	-	-	-	rs13415675	85468	-1	-	HGNC	17818	-	-	-	-	-	-	0.105	-	-	-	-	-	-	-	-	-
PTAL	2	18659030	rs13415675	2:18659030-18659030	G	downstream_gene_variant	MODIFIER	NT5C1B	ENSG00000185013	Transcript	ENST00000406971.2	nonsense_mediated_decay	-	-	-	-	-	-	-	-	-	rs13415675	85168	-1	-	HGNC	17818	-	-	-	-	-	-	-	-	-	-	-	-	-	-	-	-
PTAL	2	18659030	rs13415675	2:18659030-18659030	T	downstream_gene_variant	MODIFIER	NT5C1B	ENSG00000185013	Transcript	ENST00000406971.2	nonsense_mediated_decay	-	-	-	-	-	-	-	-	-	rs13415675	85168	-1	-	HGNC	17818	-	-	-	-	-	-	0.105	-	-	-	-	-	-	-	-	-
PTAL	2	18659030	rs13415675	2:18659030-18659030	G	downstream_gene_variant	MODIFIER	NT5C1B	ENSG00000185013	Transcript	ENST00000418427.1	protein_coding	-	-	-	-	-	-	-	-	-	rs13415675	85914	-1	cds_start_NF	HGNC	17818	-	-	-	-	-	-	-	-	-	-	-	-	-	-	-	-
PTAL	2	18659030	rs13415675	2:18659030-18659030	T	downstream_gene_variant	MODIFIER	NT5C1B	ENSG00000185013	Transcript	ENST00000418427.1	protein_coding	-	-	-	-	-	-	-	-	-	rs13415675	85914	-1	cds_start_NF	HGNC	17818	-	-	-	-	-	-	0.105	-	-	-	-	-	-	-	-	-
PTAL	2	18659030	rs13415675	2:18659030-18659030	G	downstream_gene_variant	MODIFIER	NT5C1B	ENSG00000185013	Transcript	ENST00000600945.1	protein_coding	-	-	-	-	-	-	-	-	-	rs13415675	78020	-1	-	HGNC	17818	-	-	-	-	-	-	-	-	-	-	-	-	-	-	-	-
PTAL	2	18659030	rs13415675	2:18659030-18659030	T	downstream_gene_variant	MODIFIER	NT5C1B	ENSG00000185013	Transcript	ENST00000600945.1	protein_coding	-	-	-	-	-	-	-	-	-	rs13415675	78020	-1	-	HGNC	17818	-	-	-	-	-	-	0.105	-	-	-	-	-	-	-	-	-
PTAL	2	18659030	rs13415675	2:18659030-18659030	G	downstream_gene_variant	MODIFIER	NT5C1B-RDH14	ENSG00000250741	Transcript	ENST00000444297.2	protein_coding	-	-	-	-	-	-	-	-	-	rs13415675	77781	-1	cds_end_NF	HGNC	38831	-	-	-	-	-	-	-	-	-	-	-	-	-	-	-	-
PTAL	2	18659030	rs13415675	2:18659030-18659030	T	downstream_gene_variant	MODIFIER	NT5C1B-RDH14	ENSG00000250741	Transcript	ENST00000444297.2	protein_coding	-	-	-	-	-	-	-	-	-	rs13415675	77781	-1	cds_end_NF	HGNC	38831	-	-	-	-	-	-	0.105	-	-	-	-	-	-	-	-	-
PTAL	2	18659030	rs13415675	2:18659030-18659030	G	downstream_gene_variant	MODIFIER	NT5C1B-RDH14	ENSG00000250741	Transcript	ENST00000532967.1	protein_coding	-	-	-	-	-	-	-	-	-	rs13415675	77781	-1	-	HGNC	38831	-	-	-	-	-	-	-	-	-	-	-	-	-	-	-	-
PTAL	2	18659030	rs13415675	2:18659030-18659030	T	downstream_gene_variant	MODIFIER	NT5C1B-RDH14	ENSG00000250741	Transcript	ENST00000532967.1	protein_coding	-	-	-	-	-	-	-	-	-	rs13415675	77781	-1	-	HGNC	38831	-	-	-	-	-	-	0.105	-	-	-	-	-	-	-	-	-
PTAL	2	18659030	rs13415675	2:18659030-18659030	G	downstream_gene_variant	MODIFIER	RDH14	ENSG00000240857	Transcript	ENST00000381249.3	protein_coding	-	-	-	-	-	-	-	-	-	rs13415675	76959	-1	-	HGNC	19979	-	-	-	-	-	-	-	-	-	-	-	-	-	-	-	-
PTAL	2	18659030	rs13415675	2:18659030-18659030	T	downstream_gene_variant	MODIFIER	RDH14	ENSG00000240857	Transcript	ENST00000381249.3	protein_coding	-	-	-	-	-	-	-	-	-	rs13415675	76959	-1	-	HGNC	19979	-	-	-	-	-	-	0.105	-	-	-	-	-	-	-	-	-
PTAL	2	18659030	rs13415675	2:18659030-18659030	G	downstream_gene_variant	MODIFIER	RDH14	ENSG00000240857	Transcript	ENST00000468071.1	processed_transcript	-	-	-	-	-	-	-	-	-	rs13415675	77358	-1	-	HGNC	19979	-	-	-	-	-	-	-	-	-	-	-	-	-	-	-	-
PTAL	2	18659030	rs13415675	2:18659030-18659030	T	downstream_gene_variant	MODIFIER	RDH14	ENSG00000240857	Transcript	ENST00000468071.1	processed_transcript	-	-	-	-	-	-	-	-	-	rs13415675	77358	-1	-	HGNC	19979	-	-	-	-	-	-	0.105	-	-	-	-	-	-	-	-	-
PTAL	2	18659030	rs13415675	2:18659030-18659030	G	downstream_gene_variant	MODIFIER	RP11-111J6.2	ENSG00000260331	Transcript	ENST00000565944.1	lincRNA	-	-	-	-	-	-	-	-	-	rs13415675	69622	-1	-	Clone_based_vega_gene	-	-	-	-	-	-	-	-	-	-	-	-	-	-	-	-	-
PTAL	2	18659030	rs13415675	2:18659030-18659030	T	downstream_gene_variant	MODIFIER	RP11-111J6.2	ENSG00000260331	Transcript	ENST00000565944.1	lincRNA	-	-	-	-	-	-	-	-	-	rs13415675	69622	-1	-	Clone_based_vega_gene	-	-	-	-	-	-	-	0.105	-	-	-	-	-	-	-	-	-
PTAL	2	18659219	rs11693584	2:18659219-18659219	A	downstream_gene_variant	MODIFIER	NT5C1B	ENSG00000185013	Transcript	ENST00000304081.4	protein_coding	-	-	-	-	-	-	-	-	-	rs11693584	84919	-1	-	HGNC	17818	-	-	-	-	-	-	0.1026	-	-	-	-	-	-	-	-	-
PTAL	2	18659219	rs11693584	2:18659219-18659219	A	downstream_gene_variant	MODIFIER	NT5C1B	ENSG00000185013	Transcript	ENST00000359846.2	protein_coding	-	-	-	-	-	-	-	-	-	rs11693584	85279	-1	-	HGNC	17818	-	-	-	-	-	-	0.1026	-	-	-	-	-	-	-	-	-
PTAL	2	18659219	rs11693584	2:18659219-18659219	A	downstream_gene_variant	MODIFIER	NT5C1B	ENSG00000185013	Transcript	ENST00000406971.2	nonsense_mediated_decay	-	-	-	-	-	-	-	-	-	rs11693584	84979	-1	-	HGNC	17818	-	-	-	-	-	-	0.1026	-	-	-	-	-	-	-	-	-
PTAL	2	18659219	rs11693584	2:18659219-18659219	A	downstream_gene_variant	MODIFIER	NT5C1B	ENSG00000185013	Transcript	ENST00000418427.1	protein_coding	-	-	-	-	-	-	-	-	-	rs11693584	85725	-1	cds_start_NF	HGNC	17818	-	-	-	-	-	-	0.1026	-	-	-	-	-	-	-	-	-
PTAL	2	18659219	rs11693584	2:18659219-18659219	A	downstream_gene_variant	MODIFIER	NT5C1B	ENSG00000185013	Transcript	ENST00000600945.1	protein_coding	-	-	-	-	-	-	-	-	-	rs11693584	77831	-1	-	HGNC	17818	-	-	-	-	-	-	0.1026	-	-	-	-	-	-	-	-	-
PTAL	2	18659219	rs11693584	2:18659219-18659219	A	downstream_gene_variant	MODIFIER	NT5C1B-RDH14	ENSG00000250741	Transcript	ENST00000444297.2	protein_coding	-	-	-	-	-	-	-	-	-	rs11693584	77592	-1	cds_end_NF	HGNC	38831	-	-	-	-	-	-	0.1026	-	-	-	-	-	-	-	-	-
PTAL	2	18659219	rs11693584	2:18659219-18659219	A	downstream_gene_variant	MODIFIER	NT5C1B-RDH14	ENSG00000250741	Transcript	ENST00000532967.1	protein_coding	-	-	-	-	-	-	-	-	-	rs11693584	77592	-1	-	HGNC	38831	-	-	-	-	-	-	0.1026	-	-	-	-	-	-	-	-	-
PTAL	2	18659219	rs11693584	2:18659219-18659219	A	downstream_gene_variant	MODIFIER	RDH14	ENSG00000240857	Transcript	ENST00000381249.3	protein_coding	-	-	-	-	-	-	-	-	-	rs11693584	76770	-1	-	HGNC	19979	-	-	-	-	-	-	0.1026	-	-	-	-	-	-	-	-	-
PTAL	2	18659219	rs11693584	2:18659219-18659219	A	downstream_gene_variant	MODIFIER	RDH14	ENSG00000240857	Transcript	ENST00000468071.1	processed_transcript	-	-	-	-	-	-	-	-	-	rs11693584	77169	-1	-	HGNC	19979	-	-	-	-	-	-	0.1026	-	-	-	-	-	-	-	-	-
PTAL	2	18659219	rs11693584	2:18659219-18659219	A	downstream_gene_variant	MODIFIER	RP11-111J6.2	ENSG00000260331	Transcript	ENST00000565944.1	lincRNA	-	-	-	-	-	-	-	-	-	rs11693584	69433	-1	-	Clone_based_vega_gene	-	-	-	-	-	-	-	0.1026	-	-	-	-	-	-	-	-	-
PTAL	2	18659380	rs1387604	2:18659380-18659380	A	downstream_gene_variant	MODIFIER	NT5C1B	ENSG00000185013	Transcript	ENST00000304081.4	protein_coding	-	-	-	-	-	-	-	-	-	rs1387604	84758	-1	-	HGNC	17818	-	-	-	-	-	-	0.1024	-	-	-	-	-	-	-	-	-
PTAL	2	18659380	rs1387604	2:18659380-18659380	A	downstream_gene_variant	MODIFIER	NT5C1B	ENSG00000185013	Transcript	ENST00000359846.2	protein_coding	-	-	-	-	-	-	-	-	-	rs1387604	85118	-1	-	HGNC	17818	-	-	-	-	-	-	0.1024	-	-	-	-	-	-	-	-	-
PTAL	2	18659380	rs1387604	2:18659380-18659380	A	downstream_gene_variant	MODIFIER	NT5C1B	ENSG00000185013	Transcript	ENST00000406971.2	nonsense_mediated_decay	-	-	-	-	-	-	-	-	-	rs1387604	84818	-1	-	HGNC	17818	-	-	-	-	-	-	0.1024	-	-	-	-	-	-	-	-	-
PTAL	2	18659380	rs1387604	2:18659380-18659380	A	downstream_gene_variant	MODIFIER	NT5C1B	ENSG00000185013	Transcript	ENST00000418427.1	protein_coding	-	-	-	-	-	-	-	-	-	rs1387604	85564	-1	cds_start_NF	HGNC	17818	-	-	-	-	-	-	0.1024	-	-	-	-	-	-	-	-	-
PTAL	2	18659380	rs1387604	2:18659380-18659380	A	downstream_gene_variant	MODIFIER	NT5C1B	ENSG00000185013	Transcript	ENST00000600945.1	protein_coding	-	-	-	-	-	-	-	-	-	rs1387604	77670	-1	-	HGNC	17818	-	-	-	-	-	-	0.1024	-	-	-	-	-	-	-	-	-
PTAL	2	18659380	rs1387604	2:18659380-18659380	A	downstream_gene_variant	MODIFIER	NT5C1B-RDH14	ENSG00000250741	Transcript	ENST00000444297.2	protein_coding	-	-	-	-	-	-	-	-	-	rs1387604	77431	-1	cds_end_NF	HGNC	38831	-	-	-	-	-	-	0.1024	-	-	-	-	-	-	-	-	-
PTAL	2	18659380	rs1387604	2:18659380-18659380	A	downstream_gene_variant	MODIFIER	NT5C1B-RDH14	ENSG00000250741	Transcript	ENST00000532967.1	protein_coding	-	-	-	-	-	-	-	-	-	rs1387604	77431	-1	-	HGNC	38831	-	-	-	-	-	-	0.1024	-	-	-	-	-	-	-	-	-
PTAL	2	18659380	rs1387604	2:18659380-18659380	A	downstream_gene_variant	MODIFIER	RDH14	ENSG00000240857	Transcript	ENST00000381249.3	protein_coding	-	-	-	-	-	-	-	-	-	rs1387604	76609	-1	-	HGNC	19979	-	-	-	-	-	-	0.1024	-	-	-	-	-	-	-	-	-
PTAL	2	18659380	rs1387604	2:18659380-18659380	A	downstream_gene_variant	MODIFIER	RDH14	ENSG00000240857	Transcript	ENST00000468071.1	processed_transcript	-	-	-	-	-	-	-	-	-	rs1387604	77008	-1	-	HGNC	19979	-	-	-	-	-	-	0.1024	-	-	-	-	-	-	-	-	-
PTAL	2	18659380	rs1387604	2:18659380-18659380	A	downstream_gene_variant	MODIFIER	RP11-111J6.2	ENSG00000260331	Transcript	ENST00000565944.1	lincRNA	-	-	-	-	-	-	-	-	-	rs1387604	69272	-1	-	Clone_based_vega_gene	-	-	-	-	-	-	-	0.1024	-	-	-	-	-	-	-	-	-
PTAL	2	18659453	rs1387603	2:18659453-18659453	C	downstream_gene_variant	MODIFIER	NT5C1B	ENSG00000185013	Transcript	ENST00000304081.4	protein_coding	-	-	-	-	-	-	-	-	-	rs1387603	84685	-1	-	HGNC	17818	-	-	-	-	-	-	0.1024	-	-	-	-	-	-	-	-	-
PTAL	2	18659453	rs1387603	2:18659453-18659453	C	downstream_gene_variant	MODIFIER	NT5C1B	ENSG00000185013	Transcript	ENST00000359846.2	protein_coding	-	-	-	-	-	-	-	-	-	rs1387603	85045	-1	-	HGNC	17818	-	-	-	-	-	-	0.1024	-	-	-	-	-	-	-	-	-
PTAL	2	18659453	rs1387603	2:18659453-18659453	C	downstream_gene_variant	MODIFIER	NT5C1B	ENSG00000185013	Transcript	ENST00000406971.2	nonsense_mediated_decay	-	-	-	-	-	-	-	-	-	rs1387603	84745	-1	-	HGNC	17818	-	-	-	-	-	-	0.1024	-	-	-	-	-	-	-	-	-
PTAL	2	18659453	rs1387603	2:18659453-18659453	C	downstream_gene_variant	MODIFIER	NT5C1B	ENSG00000185013	Transcript	ENST00000418427.1	protein_coding	-	-	-	-	-	-	-	-	-	rs1387603	85491	-1	cds_start_NF	HGNC	17818	-	-	-	-	-	-	0.1024	-	-	-	-	-	-	-	-	-
PTAL	2	18659453	rs1387603	2:18659453-18659453	C	downstream_gene_variant	MODIFIER	NT5C1B	ENSG00000185013	Transcript	ENST00000600945.1	protein_coding	-	-	-	-	-	-	-	-	-	rs1387603	77597	-1	-	HGNC	17818	-	-	-	-	-	-	0.1024	-	-	-	-	-	-	-	-	-
PTAL	2	18659453	rs1387603	2:18659453-18659453	C	downstream_gene_variant	MODIFIER	NT5C1B-RDH14	ENSG00000250741	Transcript	ENST00000444297.2	protein_coding	-	-	-	-	-	-	-	-	-	rs1387603	77358	-1	cds_end_NF	HGNC	38831	-	-	-	-	-	-	0.1024	-	-	-	-	-	-	-	-	-
PTAL	2	18659453	rs1387603	2:18659453-18659453	C	downstream_gene_variant	MODIFIER	NT5C1B-RDH14	ENSG00000250741	Transcript	ENST00000532967.1	protein_coding	-	-	-	-	-	-	-	-	-	rs1387603	77358	-1	-	HGNC	38831	-	-	-	-	-	-	0.1024	-	-	-	-	-	-	-	-	-
PTAL	2	18659453	rs1387603	2:18659453-18659453	C	downstream_gene_variant	MODIFIER	RDH14	ENSG00000240857	Transcript	ENST00000381249.3	protein_coding	-	-	-	-	-	-	-	-	-	rs1387603	76536	-1	-	HGNC	19979	-	-	-	-	-	-	0.1024	-	-	-	-	-	-	-	-	-
PTAL	2	18659453	rs1387603	2:18659453-18659453	C	downstream_gene_variant	MODIFIER	RDH14	ENSG00000240857	Transcript	ENST00000468071.1	processed_transcript	-	-	-	-	-	-	-	-	-	rs1387603	76935	-1	-	HGNC	19979	-	-	-	-	-	-	0.1024	-	-	-	-	-	-	-	-	-
PTAL	2	18659453	rs1387603	2:18659453-18659453	C	downstream_gene_variant	MODIFIER	RP11-111J6.2	ENSG00000260331	Transcript	ENST00000565944.1	lincRNA	-	-	-	-	-	-	-	-	-	rs1387603	69199	-1	-	Clone_based_vega_gene	-	-	-	-	-	-	-	0.1024	-	-	-	-	-	-	-	-	-
PTAL	2	18659587	rs1387602	2:18659587-18659587	A	downstream_gene_variant	MODIFIER	NT5C1B	ENSG00000185013	Transcript	ENST00000304081.4	protein_coding	-	-	-	-	-	-	-	-	-	rs1387602	84551	-1	-	HGNC	17818	-	-	-	-	-	-	0.1024	-	-	-	-	-	-	-	-	-
PTAL	2	18659587	rs1387602	2:18659587-18659587	A	downstream_gene_variant	MODIFIER	NT5C1B	ENSG00000185013	Transcript	ENST00000359846.2	protein_coding	-	-	-	-	-	-	-	-	-	rs1387602	84911	-1	-	HGNC	17818	-	-	-	-	-	-	0.1024	-	-	-	-	-	-	-	-	-
PTAL	2	18659587	rs1387602	2:18659587-18659587	A	downstream_gene_variant	MODIFIER	NT5C1B	ENSG00000185013	Transcript	ENST00000406971.2	nonsense_mediated_decay	-	-	-	-	-	-	-	-	-	rs1387602	84611	-1	-	HGNC	17818	-	-	-	-	-	-	0.1024	-	-	-	-	-	-	-	-	-
PTAL	2	18659587	rs1387602	2:18659587-18659587	A	downstream_gene_variant	MODIFIER	NT5C1B	ENSG00000185013	Transcript	ENST00000418427.1	protein_coding	-	-	-	-	-	-	-	-	-	rs1387602	85357	-1	cds_start_NF	HGNC	17818	-	-	-	-	-	-	0.1024	-	-	-	-	-	-	-	-	-
PTAL	2	18659587	rs1387602	2:18659587-18659587	A	downstream_gene_variant	MODIFIER	NT5C1B	ENSG00000185013	Transcript	ENST00000600945.1	protein_coding	-	-	-	-	-	-	-	-	-	rs1387602	77463	-1	-	HGNC	17818	-	-	-	-	-	-	0.1024	-	-	-	-	-	-	-	-	-
PTAL	2	18659587	rs1387602	2:18659587-18659587	A	downstream_gene_variant	MODIFIER	NT5C1B-RDH14	ENSG00000250741	Transcript	ENST00000444297.2	protein_coding	-	-	-	-	-	-	-	-	-	rs1387602	77224	-1	cds_end_NF	HGNC	38831	-	-	-	-	-	-	0.1024	-	-	-	-	-	-	-	-	-
PTAL	2	18659587	rs1387602	2:18659587-18659587	A	downstream_gene_variant	MODIFIER	NT5C1B-RDH14	ENSG00000250741	Transcript	ENST00000532967.1	protein_coding	-	-	-	-	-	-	-	-	-	rs1387602	77224	-1	-	HGNC	38831	-	-	-	-	-	-	0.1024	-	-	-	-	-	-	-	-	-
PTAL	2	18659587	rs1387602	2:18659587-18659587	A	downstream_gene_variant	MODIFIER	RDH14	ENSG00000240857	Transcript	ENST00000381249.3	protein_coding	-	-	-	-	-	-	-	-	-	rs1387602	76402	-1	-	HGNC	19979	-	-	-	-	-	-	0.1024	-	-	-	-	-	-	-	-	-
PTAL	2	18659587	rs1387602	2:18659587-18659587	A	downstream_gene_variant	MODIFIER	RDH14	ENSG00000240857	Transcript	ENST00000468071.1	processed_transcript	-	-	-	-	-	-	-	-	-	rs1387602	76801	-1	-	HGNC	19979	-	-	-	-	-	-	0.1024	-	-	-	-	-	-	-	-	-
PTAL	2	18659587	rs1387602	2:18659587-18659587	A	downstream_gene_variant	MODIFIER	RP11-111J6.2	ENSG00000260331	Transcript	ENST00000565944.1	lincRNA	-	-	-	-	-	-	-	-	-	rs1387602	69065	-1	-	Clone_based_vega_gene	-	-	-	-	-	-	-	0.1024	-	-	-	-	-	-	-	-	-
PTAL	2	18659588	rs1387601	2:18659588-18659588	A	downstream_gene_variant	MODIFIER	NT5C1B	ENSG00000185013	Transcript	ENST00000304081.4	protein_coding	-	-	-	-	-	-	-	-	-	rs1387601	84550	-1	-	HGNC	17818	-	-	-	-	-	-	0.103	-	-	-	-	-	-	-	-	-
PTAL	2	18659588	rs1387601	2:18659588-18659588	A	downstream_gene_variant	MODIFIER	NT5C1B	ENSG00000185013	Transcript	ENST00000359846.2	protein_coding	-	-	-	-	-	-	-	-	-	rs1387601	84910	-1	-	HGNC	17818	-	-	-	-	-	-	0.103	-	-	-	-	-	-	-	-	-
PTAL	2	18659588	rs1387601	2:18659588-18659588	A	downstream_gene_variant	MODIFIER	NT5C1B	ENSG00000185013	Transcript	ENST00000406971.2	nonsense_mediated_decay	-	-	-	-	-	-	-	-	-	rs1387601	84610	-1	-	HGNC	17818	-	-	-	-	-	-	0.103	-	-	-	-	-	-	-	-	-
PTAL	2	18659588	rs1387601	2:18659588-18659588	A	downstream_gene_variant	MODIFIER	NT5C1B	ENSG00000185013	Transcript	ENST00000418427.1	protein_coding	-	-	-	-	-	-	-	-	-	rs1387601	85356	-1	cds_start_NF	HGNC	17818	-	-	-	-	-	-	0.103	-	-	-	-	-	-	-	-	-
PTAL	2	18659588	rs1387601	2:18659588-18659588	A	downstream_gene_variant	MODIFIER	NT5C1B	ENSG00000185013	Transcript	ENST00000600945.1	protein_coding	-	-	-	-	-	-	-	-	-	rs1387601	77462	-1	-	HGNC	17818	-	-	-	-	-	-	0.103	-	-	-	-	-	-	-	-	-
PTAL	2	18659588	rs1387601	2:18659588-18659588	A	downstream_gene_variant	MODIFIER	NT5C1B-RDH14	ENSG00000250741	Transcript	ENST00000444297.2	protein_coding	-	-	-	-	-	-	-	-	-	rs1387601	77223	-1	cds_end_NF	HGNC	38831	-	-	-	-	-	-	0.103	-	-	-	-	-	-	-	-	-
PTAL	2	18659588	rs1387601	2:18659588-18659588	A	downstream_gene_variant	MODIFIER	NT5C1B-RDH14	ENSG00000250741	Transcript	ENST00000532967.1	protein_coding	-	-	-	-	-	-	-	-	-	rs1387601	77223	-1	-	HGNC	38831	-	-	-	-	-	-	0.103	-	-	-	-	-	-	-	-	-
PTAL	2	18659588	rs1387601	2:18659588-18659588	A	downstream_gene_variant	MODIFIER	RDH14	ENSG00000240857	Transcript	ENST00000381249.3	protein_coding	-	-	-	-	-	-	-	-	-	rs1387601	76401	-1	-	HGNC	19979	-	-	-	-	-	-	0.103	-	-	-	-	-	-	-	-	-
PTAL	2	18659588	rs1387601	2:18659588-18659588	A	downstream_gene_variant	MODIFIER	RDH14	ENSG00000240857	Transcript	ENST00000468071.1	processed_transcript	-	-	-	-	-	-	-	-	-	rs1387601	76800	-1	-	HGNC	19979	-	-	-	-	-	-	0.103	-	-	-	-	-	-	-	-	-
PTAL	2	18659588	rs1387601	2:18659588-18659588	A	downstream_gene_variant	MODIFIER	RP11-111J6.2	ENSG00000260331	Transcript	ENST00000565944.1	lincRNA	-	-	-	-	-	-	-	-	-	rs1387601	69064	-1	-	Clone_based_vega_gene	-	-	-	-	-	-	-	0.103	-	-	-	-	-	-	-	-	-
PTAL	2	18659801	rs1873203	2:18659801-18659801	C	downstream_gene_variant	MODIFIER	NT5C1B	ENSG00000185013	Transcript	ENST00000304081.4	protein_coding	-	-	-	-	-	-	-	-	-	rs1873203	84337	-1	-	HGNC	17818	-	-	-	-	-	-	0.103	-	-	-	-	-	-	-	-	-
PTAL	2	18659801	rs1873203	2:18659801-18659801	C	downstream_gene_variant	MODIFIER	NT5C1B	ENSG00000185013	Transcript	ENST00000359846.2	protein_coding	-	-	-	-	-	-	-	-	-	rs1873203	84697	-1	-	HGNC	17818	-	-	-	-	-	-	0.103	-	-	-	-	-	-	-	-	-
PTAL	2	18659801	rs1873203	2:18659801-18659801	C	downstream_gene_variant	MODIFIER	NT5C1B	ENSG00000185013	Transcript	ENST00000406971.2	nonsense_mediated_decay	-	-	-	-	-	-	-	-	-	rs1873203	84397	-1	-	HGNC	17818	-	-	-	-	-	-	0.103	-	-	-	-	-	-	-	-	-
PTAL	2	18659801	rs1873203	2:18659801-18659801	C	downstream_gene_variant	MODIFIER	NT5C1B	ENSG00000185013	Transcript	ENST00000418427.1	protein_coding	-	-	-	-	-	-	-	-	-	rs1873203	85143	-1	cds_start_NF	HGNC	17818	-	-	-	-	-	-	0.103	-	-	-	-	-	-	-	-	-
PTAL	2	18659801	rs1873203	2:18659801-18659801	C	downstream_gene_variant	MODIFIER	NT5C1B	ENSG00000185013	Transcript	ENST00000600945.1	protein_coding	-	-	-	-	-	-	-	-	-	rs1873203	77249	-1	-	HGNC	17818	-	-	-	-	-	-	0.103	-	-	-	-	-	-	-	-	-
PTAL	2	18659801	rs1873203	2:18659801-18659801	C	downstream_gene_variant	MODIFIER	NT5C1B-RDH14	ENSG00000250741	Transcript	ENST00000444297.2	protein_coding	-	-	-	-	-	-	-	-	-	rs1873203	77010	-1	cds_end_NF	HGNC	38831	-	-	-	-	-	-	0.103	-	-	-	-	-	-	-	-	-
PTAL	2	18659801	rs1873203	2:18659801-18659801	C	downstream_gene_variant	MODIFIER	NT5C1B-RDH14	ENSG00000250741	Transcript	ENST00000532967.1	protein_coding	-	-	-	-	-	-	-	-	-	rs1873203	77010	-1	-	HGNC	38831	-	-	-	-	-	-	0.103	-	-	-	-	-	-	-	-	-
PTAL	2	18659801	rs1873203	2:18659801-18659801	C	downstream_gene_variant	MODIFIER	RDH14	ENSG00000240857	Transcript	ENST00000381249.3	protein_coding	-	-	-	-	-	-	-	-	-	rs1873203	76188	-1	-	HGNC	19979	-	-	-	-	-	-	0.103	-	-	-	-	-	-	-	-	-
PTAL	2	18659801	rs1873203	2:18659801-18659801	C	downstream_gene_variant	MODIFIER	RDH14	ENSG00000240857	Transcript	ENST00000468071.1	processed_transcript	-	-	-	-	-	-	-	-	-	rs1873203	76587	-1	-	HGNC	19979	-	-	-	-	-	-	0.103	-	-	-	-	-	-	-	-	-
PTAL	2	18659801	rs1873203	2:18659801-18659801	C	downstream_gene_variant	MODIFIER	RP11-111J6.2	ENSG00000260331	Transcript	ENST00000565944.1	lincRNA	-	-	-	-	-	-	-	-	-	rs1873203	68851	-1	-	Clone_based_vega_gene	-	-	-	-	-	-	-	0.103	-	-	-	-	-	-	-	-	-
PTAL	2	18659907	rs1873202	2:18659907-18659907	A	downstream_gene_variant	MODIFIER	NT5C1B	ENSG00000185013	Transcript	ENST00000304081.4	protein_coding	-	-	-	-	-	-	-	-	-	rs1873202	84231	-1	-	HGNC	17818	-	-	-	-	-	-	0.1036	-	-	-	-	-	-	-	-	-
PTAL	2	18659907	rs1873202	2:18659907-18659907	A	downstream_gene_variant	MODIFIER	NT5C1B	ENSG00000185013	Transcript	ENST00000359846.2	protein_coding	-	-	-	-	-	-	-	-	-	rs1873202	84591	-1	-	HGNC	17818	-	-	-	-	-	-	0.1036	-	-	-	-	-	-	-	-	-
PTAL	2	18659907	rs1873202	2:18659907-18659907	A	downstream_gene_variant	MODIFIER	NT5C1B	ENSG00000185013	Transcript	ENST00000406971.2	nonsense_mediated_decay	-	-	-	-	-	-	-	-	-	rs1873202	84291	-1	-	HGNC	17818	-	-	-	-	-	-	0.1036	-	-	-	-	-	-	-	-	-
PTAL	2	18659907	rs1873202	2:18659907-18659907	A	downstream_gene_variant	MODIFIER	NT5C1B	ENSG00000185013	Transcript	ENST00000418427.1	protein_coding	-	-	-	-	-	-	-	-	-	rs1873202	85037	-1	cds_start_NF	HGNC	17818	-	-	-	-	-	-	0.1036	-	-	-	-	-	-	-	-	-
PTAL	2	18659907	rs1873202	2:18659907-18659907	A	downstream_gene_variant	MODIFIER	NT5C1B	ENSG00000185013	Transcript	ENST00000600945.1	protein_coding	-	-	-	-	-	-	-	-	-	rs1873202	77143	-1	-	HGNC	17818	-	-	-	-	-	-	0.1036	-	-	-	-	-	-	-	-	-
PTAL	2	18659907	rs1873202	2:18659907-18659907	A	downstream_gene_variant	MODIFIER	NT5C1B-RDH14	ENSG00000250741	Transcript	ENST00000444297.2	protein_coding	-	-	-	-	-	-	-	-	-	rs1873202	76904	-1	cds_end_NF	HGNC	38831	-	-	-	-	-	-	0.1036	-	-	-	-	-	-	-	-	-
PTAL	2	18659907	rs1873202	2:18659907-18659907	A	downstream_gene_variant	MODIFIER	NT5C1B-RDH14	ENSG00000250741	Transcript	ENST00000532967.1	protein_coding	-	-	-	-	-	-	-	-	-	rs1873202	76904	-1	-	HGNC	38831	-	-	-	-	-	-	0.1036	-	-	-	-	-	-	-	-	-
PTAL	2	18659907	rs1873202	2:18659907-18659907	A	downstream_gene_variant	MODIFIER	RDH14	ENSG00000240857	Transcript	ENST00000381249.3	protein_coding	-	-	-	-	-	-	-	-	-	rs1873202	76082	-1	-	HGNC	19979	-	-	-	-	-	-	0.1036	-	-	-	-	-	-	-	-	-
PTAL	2	18659907	rs1873202	2:18659907-18659907	A	downstream_gene_variant	MODIFIER	RDH14	ENSG00000240857	Transcript	ENST00000468071.1	processed_transcript	-	-	-	-	-	-	-	-	-	rs1873202	76481	-1	-	HGNC	19979	-	-	-	-	-	-	0.1036	-	-	-	-	-	-	-	-	-
PTAL	2	18659907	rs1873202	2:18659907-18659907	A	downstream_gene_variant	MODIFIER	RP11-111J6.2	ENSG00000260331	Transcript	ENST00000565944.1	lincRNA	-	-	-	-	-	-	-	-	-	rs1873202	68745	-1	-	Clone_based_vega_gene	-	-	-	-	-	-	-	0.1036	-	-	-	-	-	-	-	-	-
PTAL	2	18660316	rs13422249	2:18660316-18660316	A	downstream_gene_variant	MODIFIER	NT5C1B	ENSG00000185013	Transcript	ENST00000304081.4	protein_coding	-	-	-	-	-	-	-	-	-	rs13422249	83822	-1	-	HGNC	17818	-	-	-	-	-	-	0.0483	-	-	-	-	-	-	-	-	-
PTAL	2	18660316	rs13422249	2:18660316-18660316	A	downstream_gene_variant	MODIFIER	NT5C1B	ENSG00000185013	Transcript	ENST00000359846.2	protein_coding	-	-	-	-	-	-	-	-	-	rs13422249	84182	-1	-	HGNC	17818	-	-	-	-	-	-	0.0483	-	-	-	-	-	-	-	-	-
PTAL	2	18660316	rs13422249	2:18660316-18660316	A	downstream_gene_variant	MODIFIER	NT5C1B	ENSG00000185013	Transcript	ENST00000406971.2	nonsense_mediated_decay	-	-	-	-	-	-	-	-	-	rs13422249	83882	-1	-	HGNC	17818	-	-	-	-	-	-	0.0483	-	-	-	-	-	-	-	-	-
PTAL	2	18660316	rs13422249	2:18660316-18660316	A	downstream_gene_variant	MODIFIER	NT5C1B	ENSG00000185013	Transcript	ENST00000418427.1	protein_coding	-	-	-	-	-	-	-	-	-	rs13422249	84628	-1	cds_start_NF	HGNC	17818	-	-	-	-	-	-	0.0483	-	-	-	-	-	-	-	-	-
PTAL	2	18660316	rs13422249	2:18660316-18660316	A	downstream_gene_variant	MODIFIER	NT5C1B	ENSG00000185013	Transcript	ENST00000600945.1	protein_coding	-	-	-	-	-	-	-	-	-	rs13422249	76734	-1	-	HGNC	17818	-	-	-	-	-	-	0.0483	-	-	-	-	-	-	-	-	-
PTAL	2	18660316	rs13422249	2:18660316-18660316	A	downstream_gene_variant	MODIFIER	NT5C1B-RDH14	ENSG00000250741	Transcript	ENST00000444297.2	protein_coding	-	-	-	-	-	-	-	-	-	rs13422249	76495	-1	cds_end_NF	HGNC	38831	-	-	-	-	-	-	0.0483	-	-	-	-	-	-	-	-	-
PTAL	2	18660316	rs13422249	2:18660316-18660316	A	downstream_gene_variant	MODIFIER	NT5C1B-RDH14	ENSG00000250741	Transcript	ENST00000532967.1	protein_coding	-	-	-	-	-	-	-	-	-	rs13422249	76495	-1	-	HGNC	38831	-	-	-	-	-	-	0.0483	-	-	-	-	-	-	-	-	-
PTAL	2	18660316	rs13422249	2:18660316-18660316	A	downstream_gene_variant	MODIFIER	RDH14	ENSG00000240857	Transcript	ENST00000381249.3	protein_coding	-	-	-	-	-	-	-	-	-	rs13422249	75673	-1	-	HGNC	19979	-	-	-	-	-	-	0.0483	-	-	-	-	-	-	-	-	-
PTAL	2	18660316	rs13422249	2:18660316-18660316	A	downstream_gene_variant	MODIFIER	RDH14	ENSG00000240857	Transcript	ENST00000468071.1	processed_transcript	-	-	-	-	-	-	-	-	-	rs13422249	76072	-1	-	HGNC	19979	-	-	-	-	-	-	0.0483	-	-	-	-	-	-	-	-	-
PTAL	2	18660316	rs13422249	2:18660316-18660316	A	downstream_gene_variant	MODIFIER	RP11-111J6.2	ENSG00000260331	Transcript	ENST00000565944.1	lincRNA	-	-	-	-	-	-	-	-	-	rs13422249	68336	-1	-	Clone_based_vega_gene	-	-	-	-	-	-	-	0.0483	-	-	-	-	-	-	-	-	-
PTAL	2	18660424	rs13406581	2:18660424-18660424	T	downstream_gene_variant	MODIFIER	NT5C1B	ENSG00000185013	Transcript	ENST00000304081.4	protein_coding	-	-	-	-	-	-	-	-	-	rs13406581	83714	-1	-	HGNC	17818	-	-	-	-	-	-	0.0994	-	-	-	-	-	-	-	-	-
PTAL	2	18660424	rs13406581	2:18660424-18660424	T	downstream_gene_variant	MODIFIER	NT5C1B	ENSG00000185013	Transcript	ENST00000359846.2	protein_coding	-	-	-	-	-	-	-	-	-	rs13406581	84074	-1	-	HGNC	17818	-	-	-	-	-	-	0.0994	-	-	-	-	-	-	-	-	-
PTAL	2	18660424	rs13406581	2:18660424-18660424	T	downstream_gene_variant	MODIFIER	NT5C1B	ENSG00000185013	Transcript	ENST00000406971.2	nonsense_mediated_decay	-	-	-	-	-	-	-	-	-	rs13406581	83774	-1	-	HGNC	17818	-	-	-	-	-	-	0.0994	-	-	-	-	-	-	-	-	-
PTAL	2	18660424	rs13406581	2:18660424-18660424	T	downstream_gene_variant	MODIFIER	NT5C1B	ENSG00000185013	Transcript	ENST00000418427.1	protein_coding	-	-	-	-	-	-	-	-	-	rs13406581	84520	-1	cds_start_NF	HGNC	17818	-	-	-	-	-	-	0.0994	-	-	-	-	-	-	-	-	-
PTAL	2	18660424	rs13406581	2:18660424-18660424	T	downstream_gene_variant	MODIFIER	NT5C1B	ENSG00000185013	Transcript	ENST00000600945.1	protein_coding	-	-	-	-	-	-	-	-	-	rs13406581	76626	-1	-	HGNC	17818	-	-	-	-	-	-	0.0994	-	-	-	-	-	-	-	-	-
PTAL	2	18660424	rs13406581	2:18660424-18660424	T	downstream_gene_variant	MODIFIER	NT5C1B-RDH14	ENSG00000250741	Transcript	ENST00000444297.2	protein_coding	-	-	-	-	-	-	-	-	-	rs13406581	76387	-1	cds_end_NF	HGNC	38831	-	-	-	-	-	-	0.0994	-	-	-	-	-	-	-	-	-
PTAL	2	18660424	rs13406581	2:18660424-18660424	T	downstream_gene_variant	MODIFIER	NT5C1B-RDH14	ENSG00000250741	Transcript	ENST00000532967.1	protein_coding	-	-	-	-	-	-	-	-	-	rs13406581	76387	-1	-	HGNC	38831	-	-	-	-	-	-	0.0994	-	-	-	-	-	-	-	-	-
PTAL	2	18660424	rs13406581	2:18660424-18660424	T	downstream_gene_variant	MODIFIER	RDH14	ENSG00000240857	Transcript	ENST00000381249.3	protein_coding	-	-	-	-	-	-	-	-	-	rs13406581	75565	-1	-	HGNC	19979	-	-	-	-	-	-	0.0994	-	-	-	-	-	-	-	-	-
PTAL	2	18660424	rs13406581	2:18660424-18660424	T	downstream_gene_variant	MODIFIER	RDH14	ENSG00000240857	Transcript	ENST00000468071.1	processed_transcript	-	-	-	-	-	-	-	-	-	rs13406581	75964	-1	-	HGNC	19979	-	-	-	-	-	-	0.0994	-	-	-	-	-	-	-	-	-
PTAL	2	18660424	rs13406581	2:18660424-18660424	T	downstream_gene_variant	MODIFIER	RP11-111J6.2	ENSG00000260331	Transcript	ENST00000565944.1	lincRNA	-	-	-	-	-	-	-	-	-	rs13406581	68228	-1	-	Clone_based_vega_gene	-	-	-	-	-	-	-	0.0994	-	-	-	-	-	-	-	-	-
PTAL	2	18660528	rs13406675	2:18660528-18660528	T	downstream_gene_variant	MODIFIER	NT5C1B	ENSG00000185013	Transcript	ENST00000304081.4	protein_coding	-	-	-	-	-	-	-	-	-	rs13406675	83610	-1	-	HGNC	17818	-	-	-	-	-	-	0.1014	-	-	-	-	-	-	-	-	-
PTAL	2	18660528	rs13406675	2:18660528-18660528	T	downstream_gene_variant	MODIFIER	NT5C1B	ENSG00000185013	Transcript	ENST00000359846.2	protein_coding	-	-	-	-	-	-	-	-	-	rs13406675	83970	-1	-	HGNC	17818	-	-	-	-	-	-	0.1014	-	-	-	-	-	-	-	-	-
PTAL	2	18660528	rs13406675	2:18660528-18660528	T	downstream_gene_variant	MODIFIER	NT5C1B	ENSG00000185013	Transcript	ENST00000406971.2	nonsense_mediated_decay	-	-	-	-	-	-	-	-	-	rs13406675	83670	-1	-	HGNC	17818	-	-	-	-	-	-	0.1014	-	-	-	-	-	-	-	-	-
PTAL	2	18660528	rs13406675	2:18660528-18660528	T	downstream_gene_variant	MODIFIER	NT5C1B	ENSG00000185013	Transcript	ENST00000418427.1	protein_coding	-	-	-	-	-	-	-	-	-	rs13406675	84416	-1	cds_start_NF	HGNC	17818	-	-	-	-	-	-	0.1014	-	-	-	-	-	-	-	-	-
PTAL	2	18660528	rs13406675	2:18660528-18660528	T	downstream_gene_variant	MODIFIER	NT5C1B	ENSG00000185013	Transcript	ENST00000600945.1	protein_coding	-	-	-	-	-	-	-	-	-	rs13406675	76522	-1	-	HGNC	17818	-	-	-	-	-	-	0.1014	-	-	-	-	-	-	-	-	-
PTAL	2	18660528	rs13406675	2:18660528-18660528	T	downstream_gene_variant	MODIFIER	NT5C1B-RDH14	ENSG00000250741	Transcript	ENST00000444297.2	protein_coding	-	-	-	-	-	-	-	-	-	rs13406675	76283	-1	cds_end_NF	HGNC	38831	-	-	-	-	-	-	0.1014	-	-	-	-	-	-	-	-	-
PTAL	2	18660528	rs13406675	2:18660528-18660528	T	downstream_gene_variant	MODIFIER	NT5C1B-RDH14	ENSG00000250741	Transcript	ENST00000532967.1	protein_coding	-	-	-	-	-	-	-	-	-	rs13406675	76283	-1	-	HGNC	38831	-	-	-	-	-	-	0.1014	-	-	-	-	-	-	-	-	-
PTAL	2	18660528	rs13406675	2:18660528-18660528	T	downstream_gene_variant	MODIFIER	RDH14	ENSG00000240857	Transcript	ENST00000381249.3	protein_coding	-	-	-	-	-	-	-	-	-	rs13406675	75461	-1	-	HGNC	19979	-	-	-	-	-	-	0.1014	-	-	-	-	-	-	-	-	-
PTAL	2	18660528	rs13406675	2:18660528-18660528	T	downstream_gene_variant	MODIFIER	RDH14	ENSG00000240857	Transcript	ENST00000468071.1	processed_transcript	-	-	-	-	-	-	-	-	-	rs13406675	75860	-1	-	HGNC	19979	-	-	-	-	-	-	0.1014	-	-	-	-	-	-	-	-	-
PTAL	2	18660528	rs13406675	2:18660528-18660528	T	downstream_gene_variant	MODIFIER	RP11-111J6.2	ENSG00000260331	Transcript	ENST00000565944.1	lincRNA	-	-	-	-	-	-	-	-	-	rs13406675	68124	-1	-	Clone_based_vega_gene	-	-	-	-	-	-	-	0.1014	-	-	-	-	-	-	-	-	-
PTAL	2	18661041	rs2635618	2:18661041-18661041	G	regulatory_region_variant	MODIFIER	-	-	RegulatoryFeature	ENSR00001616131	enhancer	-	-	-	-	-	-	-	-	-	rs2635618	-	-	-	-	-	-	-	-	-	-	-	0.2145	-	-	-	-	-	-	-	-	-
PTAL	2	18661041	rs2635618	2:18661041-18661041	G	downstream_gene_variant	MODIFIER	NT5C1B	ENSG00000185013	Transcript	ENST00000304081.4	protein_coding	-	-	-	-	-	-	-	-	-	rs2635618	83097	-1	-	HGNC	17818	-	-	-	-	-	-	0.2145	-	-	-	-	-	-	-	-	-
PTAL	2	18661041	rs2635618	2:18661041-18661041	G	downstream_gene_variant	MODIFIER	NT5C1B	ENSG00000185013	Transcript	ENST00000359846.2	protein_coding	-	-	-	-	-	-	-	-	-	rs2635618	83457	-1	-	HGNC	17818	-	-	-	-	-	-	0.2145	-	-	-	-	-	-	-	-	-
PTAL	2	18661041	rs2635618	2:18661041-18661041	G	downstream_gene_variant	MODIFIER	NT5C1B	ENSG00000185013	Transcript	ENST00000406971.2	nonsense_mediated_decay	-	-	-	-	-	-	-	-	-	rs2635618	83157	-1	-	HGNC	17818	-	-	-	-	-	-	0.2145	-	-	-	-	-	-	-	-	-
PTAL	2	18661041	rs2635618	2:18661041-18661041	G	downstream_gene_variant	MODIFIER	NT5C1B	ENSG00000185013	Transcript	ENST00000418427.1	protein_coding	-	-	-	-	-	-	-	-	-	rs2635618	83903	-1	cds_start_NF	HGNC	17818	-	-	-	-	-	-	0.2145	-	-	-	-	-	-	-	-	-
PTAL	2	18661041	rs2635618	2:18661041-18661041	G	downstream_gene_variant	MODIFIER	NT5C1B	ENSG00000185013	Transcript	ENST00000600945.1	protein_coding	-	-	-	-	-	-	-	-	-	rs2635618	76009	-1	-	HGNC	17818	-	-	-	-	-	-	0.2145	-	-	-	-	-	-	-	-	-
PTAL	2	18661041	rs2635618	2:18661041-18661041	G	downstream_gene_variant	MODIFIER	NT5C1B-RDH14	ENSG00000250741	Transcript	ENST00000444297.2	protein_coding	-	-	-	-	-	-	-	-	-	rs2635618	75770	-1	cds_end_NF	HGNC	38831	-	-	-	-	-	-	0.2145	-	-	-	-	-	-	-	-	-
PTAL	2	18661041	rs2635618	2:18661041-18661041	G	downstream_gene_variant	MODIFIER	NT5C1B-RDH14	ENSG00000250741	Transcript	ENST00000532967.1	protein_coding	-	-	-	-	-	-	-	-	-	rs2635618	75770	-1	-	HGNC	38831	-	-	-	-	-	-	0.2145	-	-	-	-	-	-	-	-	-
PTAL	2	18661041	rs2635618	2:18661041-18661041	G	downstream_gene_variant	MODIFIER	RDH14	ENSG00000240857	Transcript	ENST00000381249.3	protein_coding	-	-	-	-	-	-	-	-	-	rs2635618	74948	-1	-	HGNC	19979	-	-	-	-	-	-	0.2145	-	-	-	-	-	-	-	-	-
PTAL	2	18661041	rs2635618	2:18661041-18661041	G	downstream_gene_variant	MODIFIER	RDH14	ENSG00000240857	Transcript	ENST00000468071.1	processed_transcript	-	-	-	-	-	-	-	-	-	rs2635618	75347	-1	-	HGNC	19979	-	-	-	-	-	-	0.2145	-	-	-	-	-	-	-	-	-
PTAL	2	18661041	rs2635618	2:18661041-18661041	G	downstream_gene_variant	MODIFIER	RP11-111J6.2	ENSG00000260331	Transcript	ENST00000565944.1	lincRNA	-	-	-	-	-	-	-	-	-	rs2635618	67611	-1	-	Clone_based_vega_gene	-	-	-	-	-	-	-	0.2145	-	-	-	-	-	-	-	-	-
PTAL	2	18661083	rs11685748	2:18661083-18661083	T	regulatory_region_variant	MODIFIER	-	-	RegulatoryFeature	ENSR00001616131	enhancer	-	-	-	-	-	-	-	-	-	rs11685748	-	-	-	-	-	-	-	-	-	-	-	0.1006	-	-	-	-	-	-	-	-	-
PTAL	2	18661083	rs11685748	2:18661083-18661083	T	downstream_gene_variant	MODIFIER	NT5C1B	ENSG00000185013	Transcript	ENST00000304081.4	protein_coding	-	-	-	-	-	-	-	-	-	rs11685748	83055	-1	-	HGNC	17818	-	-	-	-	-	-	0.1006	-	-	-	-	-	-	-	-	-
PTAL	2	18661083	rs11685748	2:18661083-18661083	T	downstream_gene_variant	MODIFIER	NT5C1B	ENSG00000185013	Transcript	ENST00000359846.2	protein_coding	-	-	-	-	-	-	-	-	-	rs11685748	83415	-1	-	HGNC	17818	-	-	-	-	-	-	0.1006	-	-	-	-	-	-	-	-	-
PTAL	2	18661083	rs11685748	2:18661083-18661083	T	downstream_gene_variant	MODIFIER	NT5C1B	ENSG00000185013	Transcript	ENST00000406971.2	nonsense_mediated_decay	-	-	-	-	-	-	-	-	-	rs11685748	83115	-1	-	HGNC	17818	-	-	-	-	-	-	0.1006	-	-	-	-	-	-	-	-	-
PTAL	2	18661083	rs11685748	2:18661083-18661083	T	downstream_gene_variant	MODIFIER	NT5C1B	ENSG00000185013	Transcript	ENST00000418427.1	protein_coding	-	-	-	-	-	-	-	-	-	rs11685748	83861	-1	cds_start_NF	HGNC	17818	-	-	-	-	-	-	0.1006	-	-	-	-	-	-	-	-	-
PTAL	2	18661083	rs11685748	2:18661083-18661083	T	downstream_gene_variant	MODIFIER	NT5C1B	ENSG00000185013	Transcript	ENST00000600945.1	protein_coding	-	-	-	-	-	-	-	-	-	rs11685748	75967	-1	-	HGNC	17818	-	-	-	-	-	-	0.1006	-	-	-	-	-	-	-	-	-
PTAL	2	18661083	rs11685748	2:18661083-18661083	T	downstream_gene_variant	MODIFIER	NT5C1B-RDH14	ENSG00000250741	Transcript	ENST00000444297.2	protein_coding	-	-	-	-	-	-	-	-	-	rs11685748	75728	-1	cds_end_NF	HGNC	38831	-	-	-	-	-	-	0.1006	-	-	-	-	-	-	-	-	-
PTAL	2	18661083	rs11685748	2:18661083-18661083	T	downstream_gene_variant	MODIFIER	NT5C1B-RDH14	ENSG00000250741	Transcript	ENST00000532967.1	protein_coding	-	-	-	-	-	-	-	-	-	rs11685748	75728	-1	-	HGNC	38831	-	-	-	-	-	-	0.1006	-	-	-	-	-	-	-	-	-
PTAL	2	18661083	rs11685748	2:18661083-18661083	T	downstream_gene_variant	MODIFIER	RDH14	ENSG00000240857	Transcript	ENST00000381249.3	protein_coding	-	-	-	-	-	-	-	-	-	rs11685748	74906	-1	-	HGNC	19979	-	-	-	-	-	-	0.1006	-	-	-	-	-	-	-	-	-
PTAL	2	18661083	rs11685748	2:18661083-18661083	T	downstream_gene_variant	MODIFIER	RDH14	ENSG00000240857	Transcript	ENST00000468071.1	processed_transcript	-	-	-	-	-	-	-	-	-	rs11685748	75305	-1	-	HGNC	19979	-	-	-	-	-	-	0.1006	-	-	-	-	-	-	-	-	-
PTAL	2	18661083	rs11685748	2:18661083-18661083	T	downstream_gene_variant	MODIFIER	RP11-111J6.2	ENSG00000260331	Transcript	ENST00000565944.1	lincRNA	-	-	-	-	-	-	-	-	-	rs11685748	67569	-1	-	Clone_based_vega_gene	-	-	-	-	-	-	-	0.1006	-	-	-	-	-	-	-	-	-
PTAL	2	18661220	rs11674395	2:18661220-18661220	A	regulatory_region_variant	MODIFIER	-	-	RegulatoryFeature	ENSR00001616131	enhancer	-	-	-	-	-	-	-	-	-	rs11674395	-	-	-	-	-	-	-	-	-	-	-	0.0485	-	-	-	-	-	-	-	-	-
PTAL	2	18661220	rs11674395	2:18661220-18661220	A	downstream_gene_variant	MODIFIER	NT5C1B	ENSG00000185013	Transcript	ENST00000304081.4	protein_coding	-	-	-	-	-	-	-	-	-	rs11674395	82918	-1	-	HGNC	17818	-	-	-	-	-	-	0.0485	-	-	-	-	-	-	-	-	-
PTAL	2	18661220	rs11674395	2:18661220-18661220	A	downstream_gene_variant	MODIFIER	NT5C1B	ENSG00000185013	Transcript	ENST00000359846.2	protein_coding	-	-	-	-	-	-	-	-	-	rs11674395	83278	-1	-	HGNC	17818	-	-	-	-	-	-	0.0485	-	-	-	-	-	-	-	-	-
PTAL	2	18661220	rs11674395	2:18661220-18661220	A	downstream_gene_variant	MODIFIER	NT5C1B	ENSG00000185013	Transcript	ENST00000406971.2	nonsense_mediated_decay	-	-	-	-	-	-	-	-	-	rs11674395	82978	-1	-	HGNC	17818	-	-	-	-	-	-	0.0485	-	-	-	-	-	-	-	-	-
PTAL	2	18661220	rs11674395	2:18661220-18661220	A	downstream_gene_variant	MODIFIER	NT5C1B	ENSG00000185013	Transcript	ENST00000418427.1	protein_coding	-	-	-	-	-	-	-	-	-	rs11674395	83724	-1	cds_start_NF	HGNC	17818	-	-	-	-	-	-	0.0485	-	-	-	-	-	-	-	-	-
PTAL	2	18661220	rs11674395	2:18661220-18661220	A	downstream_gene_variant	MODIFIER	NT5C1B	ENSG00000185013	Transcript	ENST00000600945.1	protein_coding	-	-	-	-	-	-	-	-	-	rs11674395	75830	-1	-	HGNC	17818	-	-	-	-	-	-	0.0485	-	-	-	-	-	-	-	-	-
PTAL	2	18661220	rs11674395	2:18661220-18661220	A	downstream_gene_variant	MODIFIER	NT5C1B-RDH14	ENSG00000250741	Transcript	ENST00000444297.2	protein_coding	-	-	-	-	-	-	-	-	-	rs11674395	75591	-1	cds_end_NF	HGNC	38831	-	-	-	-	-	-	0.0485	-	-	-	-	-	-	-	-	-
PTAL	2	18661220	rs11674395	2:18661220-18661220	A	downstream_gene_variant	MODIFIER	NT5C1B-RDH14	ENSG00000250741	Transcript	ENST00000532967.1	protein_coding	-	-	-	-	-	-	-	-	-	rs11674395	75591	-1	-	HGNC	38831	-	-	-	-	-	-	0.0485	-	-	-	-	-	-	-	-	-
PTAL	2	18661220	rs11674395	2:18661220-18661220	A	downstream_gene_variant	MODIFIER	RDH14	ENSG00000240857	Transcript	ENST00000381249.3	protein_coding	-	-	-	-	-	-	-	-	-	rs11674395	74769	-1	-	HGNC	19979	-	-	-	-	-	-	0.0485	-	-	-	-	-	-	-	-	-
PTAL	2	18661220	rs11674395	2:18661220-18661220	A	downstream_gene_variant	MODIFIER	RDH14	ENSG00000240857	Transcript	ENST00000468071.1	processed_transcript	-	-	-	-	-	-	-	-	-	rs11674395	75168	-1	-	HGNC	19979	-	-	-	-	-	-	0.0485	-	-	-	-	-	-	-	-	-
PTAL	2	18661220	rs11674395	2:18661220-18661220	A	downstream_gene_variant	MODIFIER	RP11-111J6.2	ENSG00000260331	Transcript	ENST00000565944.1	lincRNA	-	-	-	-	-	-	-	-	-	rs11674395	67432	-1	-	Clone_based_vega_gene	-	-	-	-	-	-	-	0.0485	-	-	-	-	-	-	-	-	-
PTAL	2	18661858	rs2345718	2:18661858-18661858	C	downstream_gene_variant	MODIFIER	NT5C1B	ENSG00000185013	Transcript	ENST00000304081.4	protein_coding	-	-	-	-	-	-	-	-	-	rs2345718	82280	-1	-	HGNC	17818	-	-	-	-	-	-	0.1032	-	-	-	-	-	-	-	-	-
PTAL	2	18661858	rs2345718	2:18661858-18661858	C	downstream_gene_variant	MODIFIER	NT5C1B	ENSG00000185013	Transcript	ENST00000359846.2	protein_coding	-	-	-	-	-	-	-	-	-	rs2345718	82640	-1	-	HGNC	17818	-	-	-	-	-	-	0.1032	-	-	-	-	-	-	-	-	-
PTAL	2	18661858	rs2345718	2:18661858-18661858	C	downstream_gene_variant	MODIFIER	NT5C1B	ENSG00000185013	Transcript	ENST00000406971.2	nonsense_mediated_decay	-	-	-	-	-	-	-	-	-	rs2345718	82340	-1	-	HGNC	17818	-	-	-	-	-	-	0.1032	-	-	-	-	-	-	-	-	-
PTAL	2	18661858	rs2345718	2:18661858-18661858	C	downstream_gene_variant	MODIFIER	NT5C1B	ENSG00000185013	Transcript	ENST00000418427.1	protein_coding	-	-	-	-	-	-	-	-	-	rs2345718	83086	-1	cds_start_NF	HGNC	17818	-	-	-	-	-	-	0.1032	-	-	-	-	-	-	-	-	-
PTAL	2	18661858	rs2345718	2:18661858-18661858	C	downstream_gene_variant	MODIFIER	NT5C1B	ENSG00000185013	Transcript	ENST00000600945.1	protein_coding	-	-	-	-	-	-	-	-	-	rs2345718	75192	-1	-	HGNC	17818	-	-	-	-	-	-	0.1032	-	-	-	-	-	-	-	-	-
PTAL	2	18661858	rs2345718	2:18661858-18661858	C	downstream_gene_variant	MODIFIER	NT5C1B-RDH14	ENSG00000250741	Transcript	ENST00000444297.2	protein_coding	-	-	-	-	-	-	-	-	-	rs2345718	74953	-1	cds_end_NF	HGNC	38831	-	-	-	-	-	-	0.1032	-	-	-	-	-	-	-	-	-
PTAL	2	18661858	rs2345718	2:18661858-18661858	C	downstream_gene_variant	MODIFIER	NT5C1B-RDH14	ENSG00000250741	Transcript	ENST00000532967.1	protein_coding	-	-	-	-	-	-	-	-	-	rs2345718	74953	-1	-	HGNC	38831	-	-	-	-	-	-	0.1032	-	-	-	-	-	-	-	-	-
PTAL	2	18661858	rs2345718	2:18661858-18661858	C	downstream_gene_variant	MODIFIER	RDH14	ENSG00000240857	Transcript	ENST00000381249.3	protein_coding	-	-	-	-	-	-	-	-	-	rs2345718	74131	-1	-	HGNC	19979	-	-	-	-	-	-	0.1032	-	-	-	-	-	-	-	-	-
PTAL	2	18661858	rs2345718	2:18661858-18661858	C	downstream_gene_variant	MODIFIER	RDH14	ENSG00000240857	Transcript	ENST00000468071.1	processed_transcript	-	-	-	-	-	-	-	-	-	rs2345718	74530	-1	-	HGNC	19979	-	-	-	-	-	-	0.1032	-	-	-	-	-	-	-	-	-
PTAL	2	18661858	rs2345718	2:18661858-18661858	C	downstream_gene_variant	MODIFIER	RP11-111J6.2	ENSG00000260331	Transcript	ENST00000565944.1	lincRNA	-	-	-	-	-	-	-	-	-	rs2345718	66794	-1	-	Clone_based_vega_gene	-	-	-	-	-	-	-	0.1032	-	-	-	-	-	-	-	-	-
PTAL	2	18661913	rs2345719	2:18661913-18661913	C	downstream_gene_variant	MODIFIER	NT5C1B	ENSG00000185013	Transcript	ENST00000304081.4	protein_coding	-	-	-	-	-	-	-	-	-	rs2345719	82225	-1	-	HGNC	17818	-	-	-	-	-	-	-	-	-	-	-	-	-	-	-	-
PTAL	2	18661913	rs2345719	2:18661913-18661913	G	downstream_gene_variant	MODIFIER	NT5C1B	ENSG00000185013	Transcript	ENST00000304081.4	protein_coding	-	-	-	-	-	-	-	-	-	rs2345719	82225	-1	-	HGNC	17818	-	-	-	-	-	-	0.1006	-	-	-	-	-	-	-	-	-
PTAL	2	18661913	rs2345719	2:18661913-18661913	C	downstream_gene_variant	MODIFIER	NT5C1B	ENSG00000185013	Transcript	ENST00000359846.2	protein_coding	-	-	-	-	-	-	-	-	-	rs2345719	82585	-1	-	HGNC	17818	-	-	-	-	-	-	-	-	-	-	-	-	-	-	-	-
PTAL	2	18661913	rs2345719	2:18661913-18661913	G	downstream_gene_variant	MODIFIER	NT5C1B	ENSG00000185013	Transcript	ENST00000359846.2	protein_coding	-	-	-	-	-	-	-	-	-	rs2345719	82585	-1	-	HGNC	17818	-	-	-	-	-	-	0.1006	-	-	-	-	-	-	-	-	-
PTAL	2	18661913	rs2345719	2:18661913-18661913	C	downstream_gene_variant	MODIFIER	NT5C1B	ENSG00000185013	Transcript	ENST00000406971.2	nonsense_mediated_decay	-	-	-	-	-	-	-	-	-	rs2345719	82285	-1	-	HGNC	17818	-	-	-	-	-	-	-	-	-	-	-	-	-	-	-	-
PTAL	2	18661913	rs2345719	2:18661913-18661913	G	downstream_gene_variant	MODIFIER	NT5C1B	ENSG00000185013	Transcript	ENST00000406971.2	nonsense_mediated_decay	-	-	-	-	-	-	-	-	-	rs2345719	82285	-1	-	HGNC	17818	-	-	-	-	-	-	0.1006	-	-	-	-	-	-	-	-	-
PTAL	2	18661913	rs2345719	2:18661913-18661913	C	downstream_gene_variant	MODIFIER	NT5C1B	ENSG00000185013	Transcript	ENST00000418427.1	protein_coding	-	-	-	-	-	-	-	-	-	rs2345719	83031	-1	cds_start_NF	HGNC	17818	-	-	-	-	-	-	-	-	-	-	-	-	-	-	-	-
PTAL	2	18661913	rs2345719	2:18661913-18661913	G	downstream_gene_variant	MODIFIER	NT5C1B	ENSG00000185013	Transcript	ENST00000418427.1	protein_coding	-	-	-	-	-	-	-	-	-	rs2345719	83031	-1	cds_start_NF	HGNC	17818	-	-	-	-	-	-	0.1006	-	-	-	-	-	-	-	-	-
PTAL	2	18661913	rs2345719	2:18661913-18661913	C	downstream_gene_variant	MODIFIER	NT5C1B	ENSG00000185013	Transcript	ENST00000600945.1	protein_coding	-	-	-	-	-	-	-	-	-	rs2345719	75137	-1	-	HGNC	17818	-	-	-	-	-	-	-	-	-	-	-	-	-	-	-	-
PTAL	2	18661913	rs2345719	2:18661913-18661913	G	downstream_gene_variant	MODIFIER	NT5C1B	ENSG00000185013	Transcript	ENST00000600945.1	protein_coding	-	-	-	-	-	-	-	-	-	rs2345719	75137	-1	-	HGNC	17818	-	-	-	-	-	-	0.1006	-	-	-	-	-	-	-	-	-
PTAL	2	18661913	rs2345719	2:18661913-18661913	C	downstream_gene_variant	MODIFIER	NT5C1B-RDH14	ENSG00000250741	Transcript	ENST00000444297.2	protein_coding	-	-	-	-	-	-	-	-	-	rs2345719	74898	-1	cds_end_NF	HGNC	38831	-	-	-	-	-	-	-	-	-	-	-	-	-	-	-	-
PTAL	2	18661913	rs2345719	2:18661913-18661913	G	downstream_gene_variant	MODIFIER	NT5C1B-RDH14	ENSG00000250741	Transcript	ENST00000444297.2	protein_coding	-	-	-	-	-	-	-	-	-	rs2345719	74898	-1	cds_end_NF	HGNC	38831	-	-	-	-	-	-	0.1006	-	-	-	-	-	-	-	-	-
PTAL	2	18661913	rs2345719	2:18661913-18661913	C	downstream_gene_variant	MODIFIER	NT5C1B-RDH14	ENSG00000250741	Transcript	ENST00000532967.1	protein_coding	-	-	-	-	-	-	-	-	-	rs2345719	74898	-1	-	HGNC	38831	-	-	-	-	-	-	-	-	-	-	-	-	-	-	-	-
PTAL	2	18661913	rs2345719	2:18661913-18661913	G	downstream_gene_variant	MODIFIER	NT5C1B-RDH14	ENSG00000250741	Transcript	ENST00000532967.1	protein_coding	-	-	-	-	-	-	-	-	-	rs2345719	74898	-1	-	HGNC	38831	-	-	-	-	-	-	0.1006	-	-	-	-	-	-	-	-	-
PTAL	2	18661913	rs2345719	2:18661913-18661913	C	downstream_gene_variant	MODIFIER	RDH14	ENSG00000240857	Transcript	ENST00000381249.3	protein_coding	-	-	-	-	-	-	-	-	-	rs2345719	74076	-1	-	HGNC	19979	-	-	-	-	-	-	-	-	-	-	-	-	-	-	-	-
PTAL	2	18661913	rs2345719	2:18661913-18661913	G	downstream_gene_variant	MODIFIER	RDH14	ENSG00000240857	Transcript	ENST00000381249.3	protein_coding	-	-	-	-	-	-	-	-	-	rs2345719	74076	-1	-	HGNC	19979	-	-	-	-	-	-	0.1006	-	-	-	-	-	-	-	-	-
PTAL	2	18661913	rs2345719	2:18661913-18661913	C	downstream_gene_variant	MODIFIER	RDH14	ENSG00000240857	Transcript	ENST00000468071.1	processed_transcript	-	-	-	-	-	-	-	-	-	rs2345719	74475	-1	-	HGNC	19979	-	-	-	-	-	-	-	-	-	-	-	-	-	-	-	-
PTAL	2	18661913	rs2345719	2:18661913-18661913	G	downstream_gene_variant	MODIFIER	RDH14	ENSG00000240857	Transcript	ENST00000468071.1	processed_transcript	-	-	-	-	-	-	-	-	-	rs2345719	74475	-1	-	HGNC	19979	-	-	-	-	-	-	0.1006	-	-	-	-	-	-	-	-	-
PTAL	2	18661913	rs2345719	2:18661913-18661913	C	downstream_gene_variant	MODIFIER	RP11-111J6.2	ENSG00000260331	Transcript	ENST00000565944.1	lincRNA	-	-	-	-	-	-	-	-	-	rs2345719	66739	-1	-	Clone_based_vega_gene	-	-	-	-	-	-	-	-	-	-	-	-	-	-	-	-	-
PTAL	2	18661913	rs2345719	2:18661913-18661913	G	downstream_gene_variant	MODIFIER	RP11-111J6.2	ENSG00000260331	Transcript	ENST00000565944.1	lincRNA	-	-	-	-	-	-	-	-	-	rs2345719	66739	-1	-	Clone_based_vega_gene	-	-	-	-	-	-	-	0.1006	-	-	-	-	-	-	-	-	-
PTAL	2	18661917	rs2345720	2:18661917-18661917	A	downstream_gene_variant	MODIFIER	NT5C1B	ENSG00000185013	Transcript	ENST00000304081.4	protein_coding	-	-	-	-	-	-	-	-	-	rs2345720	82221	-1	-	HGNC	17818	-	-	-	-	-	-	0.0994	-	-	-	-	-	-	-	-	-
PTAL	2	18661917	rs2345720	2:18661917-18661917	A	downstream_gene_variant	MODIFIER	NT5C1B	ENSG00000185013	Transcript	ENST00000359846.2	protein_coding	-	-	-	-	-	-	-	-	-	rs2345720	82581	-1	-	HGNC	17818	-	-	-	-	-	-	0.0994	-	-	-	-	-	-	-	-	-
PTAL	2	18661917	rs2345720	2:18661917-18661917	A	downstream_gene_variant	MODIFIER	NT5C1B	ENSG00000185013	Transcript	ENST00000406971.2	nonsense_mediated_decay	-	-	-	-	-	-	-	-	-	rs2345720	82281	-1	-	HGNC	17818	-	-	-	-	-	-	0.0994	-	-	-	-	-	-	-	-	-
PTAL	2	18661917	rs2345720	2:18661917-18661917	A	downstream_gene_variant	MODIFIER	NT5C1B	ENSG00000185013	Transcript	ENST00000418427.1	protein_coding	-	-	-	-	-	-	-	-	-	rs2345720	83027	-1	cds_start_NF	HGNC	17818	-	-	-	-	-	-	0.0994	-	-	-	-	-	-	-	-	-
PTAL	2	18661917	rs2345720	2:18661917-18661917	A	downstream_gene_variant	MODIFIER	NT5C1B	ENSG00000185013	Transcript	ENST00000600945.1	protein_coding	-	-	-	-	-	-	-	-	-	rs2345720	75133	-1	-	HGNC	17818	-	-	-	-	-	-	0.0994	-	-	-	-	-	-	-	-	-
PTAL	2	18661917	rs2345720	2:18661917-18661917	A	downstream_gene_variant	MODIFIER	NT5C1B-RDH14	ENSG00000250741	Transcript	ENST00000444297.2	protein_coding	-	-	-	-	-	-	-	-	-	rs2345720	74894	-1	cds_end_NF	HGNC	38831	-	-	-	-	-	-	0.0994	-	-	-	-	-	-	-	-	-
PTAL	2	18661917	rs2345720	2:18661917-18661917	A	downstream_gene_variant	MODIFIER	NT5C1B-RDH14	ENSG00000250741	Transcript	ENST00000532967.1	protein_coding	-	-	-	-	-	-	-	-	-	rs2345720	74894	-1	-	HGNC	38831	-	-	-	-	-	-	0.0994	-	-	-	-	-	-	-	-	-
PTAL	2	18661917	rs2345720	2:18661917-18661917	A	downstream_gene_variant	MODIFIER	RDH14	ENSG00000240857	Transcript	ENST00000381249.3	protein_coding	-	-	-	-	-	-	-	-	-	rs2345720	74072	-1	-	HGNC	19979	-	-	-	-	-	-	0.0994	-	-	-	-	-	-	-	-	-
PTAL	2	18661917	rs2345720	2:18661917-18661917	A	downstream_gene_variant	MODIFIER	RDH14	ENSG00000240857	Transcript	ENST00000468071.1	processed_transcript	-	-	-	-	-	-	-	-	-	rs2345720	74471	-1	-	HGNC	19979	-	-	-	-	-	-	0.0994	-	-	-	-	-	-	-	-	-
PTAL	2	18661917	rs2345720	2:18661917-18661917	A	downstream_gene_variant	MODIFIER	RP11-111J6.2	ENSG00000260331	Transcript	ENST00000565944.1	lincRNA	-	-	-	-	-	-	-	-	-	rs2345720	66735	-1	-	Clone_based_vega_gene	-	-	-	-	-	-	-	0.0994	-	-	-	-	-	-	-	-	-
PTAL	2	18661939	rs2881205	2:18661939-18661939	G	downstream_gene_variant	MODIFIER	NT5C1B	ENSG00000185013	Transcript	ENST00000304081.4	protein_coding	-	-	-	-	-	-	-	-	-	rs2881205	82199	-1	-	HGNC	17818	-	-	-	-	-	-	0.103	-	-	-	-	-	-	-	-	-
PTAL	2	18661939	rs2881205	2:18661939-18661939	G	downstream_gene_variant	MODIFIER	NT5C1B	ENSG00000185013	Transcript	ENST00000359846.2	protein_coding	-	-	-	-	-	-	-	-	-	rs2881205	82559	-1	-	HGNC	17818	-	-	-	-	-	-	0.103	-	-	-	-	-	-	-	-	-
PTAL	2	18661939	rs2881205	2:18661939-18661939	G	downstream_gene_variant	MODIFIER	NT5C1B	ENSG00000185013	Transcript	ENST00000406971.2	nonsense_mediated_decay	-	-	-	-	-	-	-	-	-	rs2881205	82259	-1	-	HGNC	17818	-	-	-	-	-	-	0.103	-	-	-	-	-	-	-	-	-
PTAL	2	18661939	rs2881205	2:18661939-18661939	G	downstream_gene_variant	MODIFIER	NT5C1B	ENSG00000185013	Transcript	ENST00000418427.1	protein_coding	-	-	-	-	-	-	-	-	-	rs2881205	83005	-1	cds_start_NF	HGNC	17818	-	-	-	-	-	-	0.103	-	-	-	-	-	-	-	-	-
PTAL	2	18661939	rs2881205	2:18661939-18661939	G	downstream_gene_variant	MODIFIER	NT5C1B	ENSG00000185013	Transcript	ENST00000600945.1	protein_coding	-	-	-	-	-	-	-	-	-	rs2881205	75111	-1	-	HGNC	17818	-	-	-	-	-	-	0.103	-	-	-	-	-	-	-	-	-
PTAL	2	18661939	rs2881205	2:18661939-18661939	G	downstream_gene_variant	MODIFIER	NT5C1B-RDH14	ENSG00000250741	Transcript	ENST00000444297.2	protein_coding	-	-	-	-	-	-	-	-	-	rs2881205	74872	-1	cds_end_NF	HGNC	38831	-	-	-	-	-	-	0.103	-	-	-	-	-	-	-	-	-
PTAL	2	18661939	rs2881205	2:18661939-18661939	G	downstream_gene_variant	MODIFIER	NT5C1B-RDH14	ENSG00000250741	Transcript	ENST00000532967.1	protein_coding	-	-	-	-	-	-	-	-	-	rs2881205	74872	-1	-	HGNC	38831	-	-	-	-	-	-	0.103	-	-	-	-	-	-	-	-	-
PTAL	2	18661939	rs2881205	2:18661939-18661939	G	downstream_gene_variant	MODIFIER	RDH14	ENSG00000240857	Transcript	ENST00000381249.3	protein_coding	-	-	-	-	-	-	-	-	-	rs2881205	74050	-1	-	HGNC	19979	-	-	-	-	-	-	0.103	-	-	-	-	-	-	-	-	-
PTAL	2	18661939	rs2881205	2:18661939-18661939	G	downstream_gene_variant	MODIFIER	RDH14	ENSG00000240857	Transcript	ENST00000468071.1	processed_transcript	-	-	-	-	-	-	-	-	-	rs2881205	74449	-1	-	HGNC	19979	-	-	-	-	-	-	0.103	-	-	-	-	-	-	-	-	-
PTAL	2	18661939	rs2881205	2:18661939-18661939	G	downstream_gene_variant	MODIFIER	RP11-111J6.2	ENSG00000260331	Transcript	ENST00000565944.1	lincRNA	-	-	-	-	-	-	-	-	-	rs2881205	66713	-1	-	Clone_based_vega_gene	-	-	-	-	-	-	-	0.103	-	-	-	-	-	-	-	-	-
PTAL	2	18661982	rs1489689	2:18661982-18661982	C	downstream_gene_variant	MODIFIER	NT5C1B	ENSG00000185013	Transcript	ENST00000304081.4	protein_coding	-	-	-	-	-	-	-	-	-	rs1489689	82156	-1	-	HGNC	17818	-	-	-	-	-	-	0.2175	-	-	-	-	-	-	-	-	-
PTAL	2	18661982	rs1489689	2:18661982-18661982	C	downstream_gene_variant	MODIFIER	NT5C1B	ENSG00000185013	Transcript	ENST00000359846.2	protein_coding	-	-	-	-	-	-	-	-	-	rs1489689	82516	-1	-	HGNC	17818	-	-	-	-	-	-	0.2175	-	-	-	-	-	-	-	-	-
PTAL	2	18661982	rs1489689	2:18661982-18661982	C	downstream_gene_variant	MODIFIER	NT5C1B	ENSG00000185013	Transcript	ENST00000406971.2	nonsense_mediated_decay	-	-	-	-	-	-	-	-	-	rs1489689	82216	-1	-	HGNC	17818	-	-	-	-	-	-	0.2175	-	-	-	-	-	-	-	-	-
PTAL	2	18661982	rs1489689	2:18661982-18661982	C	downstream_gene_variant	MODIFIER	NT5C1B	ENSG00000185013	Transcript	ENST00000418427.1	protein_coding	-	-	-	-	-	-	-	-	-	rs1489689	82962	-1	cds_start_NF	HGNC	17818	-	-	-	-	-	-	0.2175	-	-	-	-	-	-	-	-	-
PTAL	2	18661982	rs1489689	2:18661982-18661982	C	downstream_gene_variant	MODIFIER	NT5C1B	ENSG00000185013	Transcript	ENST00000600945.1	protein_coding	-	-	-	-	-	-	-	-	-	rs1489689	75068	-1	-	HGNC	17818	-	-	-	-	-	-	0.2175	-	-	-	-	-	-	-	-	-
PTAL	2	18661982	rs1489689	2:18661982-18661982	C	downstream_gene_variant	MODIFIER	NT5C1B-RDH14	ENSG00000250741	Transcript	ENST00000444297.2	protein_coding	-	-	-	-	-	-	-	-	-	rs1489689	74829	-1	cds_end_NF	HGNC	38831	-	-	-	-	-	-	0.2175	-	-	-	-	-	-	-	-	-
PTAL	2	18661982	rs1489689	2:18661982-18661982	C	downstream_gene_variant	MODIFIER	NT5C1B-RDH14	ENSG00000250741	Transcript	ENST00000532967.1	protein_coding	-	-	-	-	-	-	-	-	-	rs1489689	74829	-1	-	HGNC	38831	-	-	-	-	-	-	0.2175	-	-	-	-	-	-	-	-	-
PTAL	2	18661982	rs1489689	2:18661982-18661982	C	downstream_gene_variant	MODIFIER	RDH14	ENSG00000240857	Transcript	ENST00000381249.3	protein_coding	-	-	-	-	-	-	-	-	-	rs1489689	74007	-1	-	HGNC	19979	-	-	-	-	-	-	0.2175	-	-	-	-	-	-	-	-	-
PTAL	2	18661982	rs1489689	2:18661982-18661982	C	downstream_gene_variant	MODIFIER	RDH14	ENSG00000240857	Transcript	ENST00000468071.1	processed_transcript	-	-	-	-	-	-	-	-	-	rs1489689	74406	-1	-	HGNC	19979	-	-	-	-	-	-	0.2175	-	-	-	-	-	-	-	-	-
PTAL	2	18661982	rs1489689	2:18661982-18661982	C	downstream_gene_variant	MODIFIER	RP11-111J6.2	ENSG00000260331	Transcript	ENST00000565944.1	lincRNA	-	-	-	-	-	-	-	-	-	rs1489689	66670	-1	-	Clone_based_vega_gene	-	-	-	-	-	-	-	0.2175	-	-	-	-	-	-	-	-	-
PTAL	2	18662008	rs13387111	2:18662008-18662008	A	downstream_gene_variant	MODIFIER	NT5C1B	ENSG00000185013	Transcript	ENST00000304081.4	protein_coding	-	-	-	-	-	-	-	-	-	rs13387111	82130	-1	-	HGNC	17818	-	-	-	-	-	-	0.0511	-	-	-	-	-	-	-	-	-
PTAL	2	18662008	rs13387111	2:18662008-18662008	A	downstream_gene_variant	MODIFIER	NT5C1B	ENSG00000185013	Transcript	ENST00000359846.2	protein_coding	-	-	-	-	-	-	-	-	-	rs13387111	82490	-1	-	HGNC	17818	-	-	-	-	-	-	0.0511	-	-	-	-	-	-	-	-	-
PTAL	2	18662008	rs13387111	2:18662008-18662008	A	downstream_gene_variant	MODIFIER	NT5C1B	ENSG00000185013	Transcript	ENST00000406971.2	nonsense_mediated_decay	-	-	-	-	-	-	-	-	-	rs13387111	82190	-1	-	HGNC	17818	-	-	-	-	-	-	0.0511	-	-	-	-	-	-	-	-	-
PTAL	2	18662008	rs13387111	2:18662008-18662008	A	downstream_gene_variant	MODIFIER	NT5C1B	ENSG00000185013	Transcript	ENST00000418427.1	protein_coding	-	-	-	-	-	-	-	-	-	rs13387111	82936	-1	cds_start_NF	HGNC	17818	-	-	-	-	-	-	0.0511	-	-	-	-	-	-	-	-	-
PTAL	2	18662008	rs13387111	2:18662008-18662008	A	downstream_gene_variant	MODIFIER	NT5C1B	ENSG00000185013	Transcript	ENST00000600945.1	protein_coding	-	-	-	-	-	-	-	-	-	rs13387111	75042	-1	-	HGNC	17818	-	-	-	-	-	-	0.0511	-	-	-	-	-	-	-	-	-
PTAL	2	18662008	rs13387111	2:18662008-18662008	A	downstream_gene_variant	MODIFIER	NT5C1B-RDH14	ENSG00000250741	Transcript	ENST00000444297.2	protein_coding	-	-	-	-	-	-	-	-	-	rs13387111	74803	-1	cds_end_NF	HGNC	38831	-	-	-	-	-	-	0.0511	-	-	-	-	-	-	-	-	-
PTAL	2	18662008	rs13387111	2:18662008-18662008	A	downstream_gene_variant	MODIFIER	NT5C1B-RDH14	ENSG00000250741	Transcript	ENST00000532967.1	protein_coding	-	-	-	-	-	-	-	-	-	rs13387111	74803	-1	-	HGNC	38831	-	-	-	-	-	-	0.0511	-	-	-	-	-	-	-	-	-
PTAL	2	18662008	rs13387111	2:18662008-18662008	A	downstream_gene_variant	MODIFIER	RDH14	ENSG00000240857	Transcript	ENST00000381249.3	protein_coding	-	-	-	-	-	-	-	-	-	rs13387111	73981	-1	-	HGNC	19979	-	-	-	-	-	-	0.0511	-	-	-	-	-	-	-	-	-
PTAL	2	18662008	rs13387111	2:18662008-18662008	A	downstream_gene_variant	MODIFIER	RDH14	ENSG00000240857	Transcript	ENST00000468071.1	processed_transcript	-	-	-	-	-	-	-	-	-	rs13387111	74380	-1	-	HGNC	19979	-	-	-	-	-	-	0.0511	-	-	-	-	-	-	-	-	-
PTAL	2	18662008	rs13387111	2:18662008-18662008	A	downstream_gene_variant	MODIFIER	RP11-111J6.2	ENSG00000260331	Transcript	ENST00000565944.1	lincRNA	-	-	-	-	-	-	-	-	-	rs13387111	66644	-1	-	Clone_based_vega_gene	-	-	-	-	-	-	-	0.0511	-	-	-	-	-	-	-	-	-
PTAL	2	18662253	rs1489688	2:18662253-18662253	G	downstream_gene_variant	MODIFIER	NT5C1B	ENSG00000185013	Transcript	ENST00000304081.4	protein_coding	-	-	-	-	-	-	-	-	-	rs1489688	81885	-1	-	HGNC	17818	-	-	-	-	-	-	0.1136	-	-	-	-	-	-	-	-	-
PTAL	2	18662253	rs1489688	2:18662253-18662253	G	downstream_gene_variant	MODIFIER	NT5C1B	ENSG00000185013	Transcript	ENST00000359846.2	protein_coding	-	-	-	-	-	-	-	-	-	rs1489688	82245	-1	-	HGNC	17818	-	-	-	-	-	-	0.1136	-	-	-	-	-	-	-	-	-
PTAL	2	18662253	rs1489688	2:18662253-18662253	G	downstream_gene_variant	MODIFIER	NT5C1B	ENSG00000185013	Transcript	ENST00000406971.2	nonsense_mediated_decay	-	-	-	-	-	-	-	-	-	rs1489688	81945	-1	-	HGNC	17818	-	-	-	-	-	-	0.1136	-	-	-	-	-	-	-	-	-
PTAL	2	18662253	rs1489688	2:18662253-18662253	G	downstream_gene_variant	MODIFIER	NT5C1B	ENSG00000185013	Transcript	ENST00000418427.1	protein_coding	-	-	-	-	-	-	-	-	-	rs1489688	82691	-1	cds_start_NF	HGNC	17818	-	-	-	-	-	-	0.1136	-	-	-	-	-	-	-	-	-
PTAL	2	18662253	rs1489688	2:18662253-18662253	G	downstream_gene_variant	MODIFIER	NT5C1B	ENSG00000185013	Transcript	ENST00000600945.1	protein_coding	-	-	-	-	-	-	-	-	-	rs1489688	74797	-1	-	HGNC	17818	-	-	-	-	-	-	0.1136	-	-	-	-	-	-	-	-	-
PTAL	2	18662253	rs1489688	2:18662253-18662253	G	downstream_gene_variant	MODIFIER	NT5C1B-RDH14	ENSG00000250741	Transcript	ENST00000444297.2	protein_coding	-	-	-	-	-	-	-	-	-	rs1489688	74558	-1	cds_end_NF	HGNC	38831	-	-	-	-	-	-	0.1136	-	-	-	-	-	-	-	-	-
PTAL	2	18662253	rs1489688	2:18662253-18662253	G	downstream_gene_variant	MODIFIER	NT5C1B-RDH14	ENSG00000250741	Transcript	ENST00000532967.1	protein_coding	-	-	-	-	-	-	-	-	-	rs1489688	74558	-1	-	HGNC	38831	-	-	-	-	-	-	0.1136	-	-	-	-	-	-	-	-	-
PTAL	2	18662253	rs1489688	2:18662253-18662253	G	downstream_gene_variant	MODIFIER	RDH14	ENSG00000240857	Transcript	ENST00000381249.3	protein_coding	-	-	-	-	-	-	-	-	-	rs1489688	73736	-1	-	HGNC	19979	-	-	-	-	-	-	0.1136	-	-	-	-	-	-	-	-	-
PTAL	2	18662253	rs1489688	2:18662253-18662253	G	downstream_gene_variant	MODIFIER	RDH14	ENSG00000240857	Transcript	ENST00000468071.1	processed_transcript	-	-	-	-	-	-	-	-	-	rs1489688	74135	-1	-	HGNC	19979	-	-	-	-	-	-	0.1136	-	-	-	-	-	-	-	-	-
PTAL	2	18662253	rs1489688	2:18662253-18662253	G	downstream_gene_variant	MODIFIER	RP11-111J6.2	ENSG00000260331	Transcript	ENST00000565944.1	lincRNA	-	-	-	-	-	-	-	-	-	rs1489688	66399	-1	-	Clone_based_vega_gene	-	-	-	-	-	-	-	0.1136	-	-	-	-	-	-	-	-	-
PTAL	2	18662427	rs1489687	2:18662427-18662427	A	downstream_gene_variant	MODIFIER	NT5C1B	ENSG00000185013	Transcript	ENST00000304081.4	protein_coding	-	-	-	-	-	-	-	-	-	rs1489687	81711	-1	-	HGNC	17818	-	-	-	-	-	-	0.0968	-	-	-	-	-	-	-	-	-
PTAL	2	18662427	rs1489687	2:18662427-18662427	A	downstream_gene_variant	MODIFIER	NT5C1B	ENSG00000185013	Transcript	ENST00000359846.2	protein_coding	-	-	-	-	-	-	-	-	-	rs1489687	82071	-1	-	HGNC	17818	-	-	-	-	-	-	0.0968	-	-	-	-	-	-	-	-	-
PTAL	2	18662427	rs1489687	2:18662427-18662427	A	downstream_gene_variant	MODIFIER	NT5C1B	ENSG00000185013	Transcript	ENST00000406971.2	nonsense_mediated_decay	-	-	-	-	-	-	-	-	-	rs1489687	81771	-1	-	HGNC	17818	-	-	-	-	-	-	0.0968	-	-	-	-	-	-	-	-	-
PTAL	2	18662427	rs1489687	2:18662427-18662427	A	downstream_gene_variant	MODIFIER	NT5C1B	ENSG00000185013	Transcript	ENST00000418427.1	protein_coding	-	-	-	-	-	-	-	-	-	rs1489687	82517	-1	cds_start_NF	HGNC	17818	-	-	-	-	-	-	0.0968	-	-	-	-	-	-	-	-	-
PTAL	2	18662427	rs1489687	2:18662427-18662427	A	downstream_gene_variant	MODIFIER	NT5C1B	ENSG00000185013	Transcript	ENST00000600945.1	protein_coding	-	-	-	-	-	-	-	-	-	rs1489687	74623	-1	-	HGNC	17818	-	-	-	-	-	-	0.0968	-	-	-	-	-	-	-	-	-
PTAL	2	18662427	rs1489687	2:18662427-18662427	A	downstream_gene_variant	MODIFIER	NT5C1B-RDH14	ENSG00000250741	Transcript	ENST00000444297.2	protein_coding	-	-	-	-	-	-	-	-	-	rs1489687	74384	-1	cds_end_NF	HGNC	38831	-	-	-	-	-	-	0.0968	-	-	-	-	-	-	-	-	-
PTAL	2	18662427	rs1489687	2:18662427-18662427	A	downstream_gene_variant	MODIFIER	NT5C1B-RDH14	ENSG00000250741	Transcript	ENST00000532967.1	protein_coding	-	-	-	-	-	-	-	-	-	rs1489687	74384	-1	-	HGNC	38831	-	-	-	-	-	-	0.0968	-	-	-	-	-	-	-	-	-
PTAL	2	18662427	rs1489687	2:18662427-18662427	A	downstream_gene_variant	MODIFIER	RDH14	ENSG00000240857	Transcript	ENST00000381249.3	protein_coding	-	-	-	-	-	-	-	-	-	rs1489687	73562	-1	-	HGNC	19979	-	-	-	-	-	-	0.0968	-	-	-	-	-	-	-	-	-
PTAL	2	18662427	rs1489687	2:18662427-18662427	A	downstream_gene_variant	MODIFIER	RDH14	ENSG00000240857	Transcript	ENST00000468071.1	processed_transcript	-	-	-	-	-	-	-	-	-	rs1489687	73961	-1	-	HGNC	19979	-	-	-	-	-	-	0.0968	-	-	-	-	-	-	-	-	-
PTAL	2	18662427	rs1489687	2:18662427-18662427	A	downstream_gene_variant	MODIFIER	RP11-111J6.2	ENSG00000260331	Transcript	ENST00000565944.1	lincRNA	-	-	-	-	-	-	-	-	-	rs1489687	66225	-1	-	Clone_based_vega_gene	-	-	-	-	-	-	-	0.0968	-	-	-	-	-	-	-	-	-
PTAL	2	18662484	rs1489686	2:18662484-18662484	G	downstream_gene_variant	MODIFIER	NT5C1B	ENSG00000185013	Transcript	ENST00000304081.4	protein_coding	-	-	-	-	-	-	-	-	-	rs1489686	81654	-1	-	HGNC	17818	-	-	-	-	-	-	0.1012	-	-	-	-	-	-	-	-	-
PTAL	2	18662484	rs1489686	2:18662484-18662484	G	downstream_gene_variant	MODIFIER	NT5C1B	ENSG00000185013	Transcript	ENST00000359846.2	protein_coding	-	-	-	-	-	-	-	-	-	rs1489686	82014	-1	-	HGNC	17818	-	-	-	-	-	-	0.1012	-	-	-	-	-	-	-	-	-
PTAL	2	18662484	rs1489686	2:18662484-18662484	G	downstream_gene_variant	MODIFIER	NT5C1B	ENSG00000185013	Transcript	ENST00000406971.2	nonsense_mediated_decay	-	-	-	-	-	-	-	-	-	rs1489686	81714	-1	-	HGNC	17818	-	-	-	-	-	-	0.1012	-	-	-	-	-	-	-	-	-
PTAL	2	18662484	rs1489686	2:18662484-18662484	G	downstream_gene_variant	MODIFIER	NT5C1B	ENSG00000185013	Transcript	ENST00000418427.1	protein_coding	-	-	-	-	-	-	-	-	-	rs1489686	82460	-1	cds_start_NF	HGNC	17818	-	-	-	-	-	-	0.1012	-	-	-	-	-	-	-	-	-
PTAL	2	18662484	rs1489686	2:18662484-18662484	G	downstream_gene_variant	MODIFIER	NT5C1B	ENSG00000185013	Transcript	ENST00000600945.1	protein_coding	-	-	-	-	-	-	-	-	-	rs1489686	74566	-1	-	HGNC	17818	-	-	-	-	-	-	0.1012	-	-	-	-	-	-	-	-	-
PTAL	2	18662484	rs1489686	2:18662484-18662484	G	downstream_gene_variant	MODIFIER	NT5C1B-RDH14	ENSG00000250741	Transcript	ENST00000444297.2	protein_coding	-	-	-	-	-	-	-	-	-	rs1489686	74327	-1	cds_end_NF	HGNC	38831	-	-	-	-	-	-	0.1012	-	-	-	-	-	-	-	-	-
PTAL	2	18662484	rs1489686	2:18662484-18662484	G	downstream_gene_variant	MODIFIER	NT5C1B-RDH14	ENSG00000250741	Transcript	ENST00000532967.1	protein_coding	-	-	-	-	-	-	-	-	-	rs1489686	74327	-1	-	HGNC	38831	-	-	-	-	-	-	0.1012	-	-	-	-	-	-	-	-	-
PTAL	2	18662484	rs1489686	2:18662484-18662484	G	downstream_gene_variant	MODIFIER	RDH14	ENSG00000240857	Transcript	ENST00000381249.3	protein_coding	-	-	-	-	-	-	-	-	-	rs1489686	73505	-1	-	HGNC	19979	-	-	-	-	-	-	0.1012	-	-	-	-	-	-	-	-	-
PTAL	2	18662484	rs1489686	2:18662484-18662484	G	downstream_gene_variant	MODIFIER	RDH14	ENSG00000240857	Transcript	ENST00000468071.1	processed_transcript	-	-	-	-	-	-	-	-	-	rs1489686	73904	-1	-	HGNC	19979	-	-	-	-	-	-	0.1012	-	-	-	-	-	-	-	-	-
PTAL	2	18662484	rs1489686	2:18662484-18662484	G	downstream_gene_variant	MODIFIER	RP11-111J6.2	ENSG00000260331	Transcript	ENST00000565944.1	lincRNA	-	-	-	-	-	-	-	-	-	rs1489686	66168	-1	-	Clone_based_vega_gene	-	-	-	-	-	-	-	0.1012	-	-	-	-	-	-	-	-	-
PTAL	2	18663096	rs6743760	2:18663096-18663096	G	downstream_gene_variant	MODIFIER	NT5C1B	ENSG00000185013	Transcript	ENST00000304081.4	protein_coding	-	-	-	-	-	-	-	-	-	rs6743760	81042	-1	-	HGNC	17818	-	-	-	-	-	-	0.1024	-	-	-	-	-	-	-	-	-
PTAL	2	18663096	rs6743760	2:18663096-18663096	G	downstream_gene_variant	MODIFIER	NT5C1B	ENSG00000185013	Transcript	ENST00000359846.2	protein_coding	-	-	-	-	-	-	-	-	-	rs6743760	81402	-1	-	HGNC	17818	-	-	-	-	-	-	0.1024	-	-	-	-	-	-	-	-	-
PTAL	2	18663096	rs6743760	2:18663096-18663096	G	downstream_gene_variant	MODIFIER	NT5C1B	ENSG00000185013	Transcript	ENST00000406971.2	nonsense_mediated_decay	-	-	-	-	-	-	-	-	-	rs6743760	81102	-1	-	HGNC	17818	-	-	-	-	-	-	0.1024	-	-	-	-	-	-	-	-	-
PTAL	2	18663096	rs6743760	2:18663096-18663096	G	downstream_gene_variant	MODIFIER	NT5C1B	ENSG00000185013	Transcript	ENST00000418427.1	protein_coding	-	-	-	-	-	-	-	-	-	rs6743760	81848	-1	cds_start_NF	HGNC	17818	-	-	-	-	-	-	0.1024	-	-	-	-	-	-	-	-	-
PTAL	2	18663096	rs6743760	2:18663096-18663096	G	downstream_gene_variant	MODIFIER	NT5C1B	ENSG00000185013	Transcript	ENST00000600945.1	protein_coding	-	-	-	-	-	-	-	-	-	rs6743760	73954	-1	-	HGNC	17818	-	-	-	-	-	-	0.1024	-	-	-	-	-	-	-	-	-
PTAL	2	18663096	rs6743760	2:18663096-18663096	G	downstream_gene_variant	MODIFIER	NT5C1B-RDH14	ENSG00000250741	Transcript	ENST00000444297.2	protein_coding	-	-	-	-	-	-	-	-	-	rs6743760	73715	-1	cds_end_NF	HGNC	38831	-	-	-	-	-	-	0.1024	-	-	-	-	-	-	-	-	-
PTAL	2	18663096	rs6743760	2:18663096-18663096	G	downstream_gene_variant	MODIFIER	NT5C1B-RDH14	ENSG00000250741	Transcript	ENST00000532967.1	protein_coding	-	-	-	-	-	-	-	-	-	rs6743760	73715	-1	-	HGNC	38831	-	-	-	-	-	-	0.1024	-	-	-	-	-	-	-	-	-
PTAL	2	18663096	rs6743760	2:18663096-18663096	G	downstream_gene_variant	MODIFIER	RDH14	ENSG00000240857	Transcript	ENST00000381249.3	protein_coding	-	-	-	-	-	-	-	-	-	rs6743760	72893	-1	-	HGNC	19979	-	-	-	-	-	-	0.1024	-	-	-	-	-	-	-	-	-
PTAL	2	18663096	rs6743760	2:18663096-18663096	G	downstream_gene_variant	MODIFIER	RDH14	ENSG00000240857	Transcript	ENST00000468071.1	processed_transcript	-	-	-	-	-	-	-	-	-	rs6743760	73292	-1	-	HGNC	19979	-	-	-	-	-	-	0.1024	-	-	-	-	-	-	-	-	-
PTAL	2	18663096	rs6743760	2:18663096-18663096	G	downstream_gene_variant	MODIFIER	RP11-111J6.2	ENSG00000260331	Transcript	ENST00000565944.1	lincRNA	-	-	-	-	-	-	-	-	-	rs6743760	65556	-1	-	Clone_based_vega_gene	-	-	-	-	-	-	-	0.1024	-	-	-	-	-	-	-	-	-
PTAL	2	18663495	rs6714921	2:18663495-18663495	A	downstream_gene_variant	MODIFIER	NT5C1B	ENSG00000185013	Transcript	ENST00000304081.4	protein_coding	-	-	-	-	-	-	-	-	-	rs6714921	80643	-1	-	HGNC	17818	-	-	-	-	-	-	0.1022	-	-	-	-	-	-	-	-	-
PTAL	2	18663495	rs6714921	2:18663495-18663495	A	downstream_gene_variant	MODIFIER	NT5C1B	ENSG00000185013	Transcript	ENST00000359846.2	protein_coding	-	-	-	-	-	-	-	-	-	rs6714921	81003	-1	-	HGNC	17818	-	-	-	-	-	-	0.1022	-	-	-	-	-	-	-	-	-
PTAL	2	18663495	rs6714921	2:18663495-18663495	A	downstream_gene_variant	MODIFIER	NT5C1B	ENSG00000185013	Transcript	ENST00000406971.2	nonsense_mediated_decay	-	-	-	-	-	-	-	-	-	rs6714921	80703	-1	-	HGNC	17818	-	-	-	-	-	-	0.1022	-	-	-	-	-	-	-	-	-
PTAL	2	18663495	rs6714921	2:18663495-18663495	A	downstream_gene_variant	MODIFIER	NT5C1B	ENSG00000185013	Transcript	ENST00000418427.1	protein_coding	-	-	-	-	-	-	-	-	-	rs6714921	81449	-1	cds_start_NF	HGNC	17818	-	-	-	-	-	-	0.1022	-	-	-	-	-	-	-	-	-
PTAL	2	18663495	rs6714921	2:18663495-18663495	A	downstream_gene_variant	MODIFIER	NT5C1B	ENSG00000185013	Transcript	ENST00000600945.1	protein_coding	-	-	-	-	-	-	-	-	-	rs6714921	73555	-1	-	HGNC	17818	-	-	-	-	-	-	0.1022	-	-	-	-	-	-	-	-	-
PTAL	2	18663495	rs6714921	2:18663495-18663495	A	downstream_gene_variant	MODIFIER	NT5C1B-RDH14	ENSG00000250741	Transcript	ENST00000444297.2	protein_coding	-	-	-	-	-	-	-	-	-	rs6714921	73316	-1	cds_end_NF	HGNC	38831	-	-	-	-	-	-	0.1022	-	-	-	-	-	-	-	-	-
PTAL	2	18663495	rs6714921	2:18663495-18663495	A	downstream_gene_variant	MODIFIER	NT5C1B-RDH14	ENSG00000250741	Transcript	ENST00000532967.1	protein_coding	-	-	-	-	-	-	-	-	-	rs6714921	73316	-1	-	HGNC	38831	-	-	-	-	-	-	0.1022	-	-	-	-	-	-	-	-	-
PTAL	2	18663495	rs6714921	2:18663495-18663495	A	downstream_gene_variant	MODIFIER	RDH14	ENSG00000240857	Transcript	ENST00000381249.3	protein_coding	-	-	-	-	-	-	-	-	-	rs6714921	72494	-1	-	HGNC	19979	-	-	-	-	-	-	0.1022	-	-	-	-	-	-	-	-	-
PTAL	2	18663495	rs6714921	2:18663495-18663495	A	downstream_gene_variant	MODIFIER	RDH14	ENSG00000240857	Transcript	ENST00000468071.1	processed_transcript	-	-	-	-	-	-	-	-	-	rs6714921	72893	-1	-	HGNC	19979	-	-	-	-	-	-	0.1022	-	-	-	-	-	-	-	-	-
PTAL	2	18663495	rs6714921	2:18663495-18663495	A	downstream_gene_variant	MODIFIER	RP11-111J6.2	ENSG00000260331	Transcript	ENST00000565944.1	lincRNA	-	-	-	-	-	-	-	-	-	rs6714921	65157	-1	-	Clone_based_vega_gene	-	-	-	-	-	-	-	0.1022	-	-	-	-	-	-	-	-	-
PTAL	2	18663729	rs9306875	2:18663729-18663729	C	downstream_gene_variant	MODIFIER	NT5C1B	ENSG00000185013	Transcript	ENST00000304081.4	protein_coding	-	-	-	-	-	-	-	-	-	rs9306875	80409	-1	-	HGNC	17818	-	-	-	-	-	-	0.106	-	-	-	-	-	-	-	-	-
PTAL	2	18663729	rs9306875	2:18663729-18663729	C	downstream_gene_variant	MODIFIER	NT5C1B	ENSG00000185013	Transcript	ENST00000359846.2	protein_coding	-	-	-	-	-	-	-	-	-	rs9306875	80769	-1	-	HGNC	17818	-	-	-	-	-	-	0.106	-	-	-	-	-	-	-	-	-
PTAL	2	18663729	rs9306875	2:18663729-18663729	C	downstream_gene_variant	MODIFIER	NT5C1B	ENSG00000185013	Transcript	ENST00000406971.2	nonsense_mediated_decay	-	-	-	-	-	-	-	-	-	rs9306875	80469	-1	-	HGNC	17818	-	-	-	-	-	-	0.106	-	-	-	-	-	-	-	-	-
PTAL	2	18663729	rs9306875	2:18663729-18663729	C	downstream_gene_variant	MODIFIER	NT5C1B	ENSG00000185013	Transcript	ENST00000418427.1	protein_coding	-	-	-	-	-	-	-	-	-	rs9306875	81215	-1	cds_start_NF	HGNC	17818	-	-	-	-	-	-	0.106	-	-	-	-	-	-	-	-	-
PTAL	2	18663729	rs9306875	2:18663729-18663729	C	downstream_gene_variant	MODIFIER	NT5C1B	ENSG00000185013	Transcript	ENST00000600945.1	protein_coding	-	-	-	-	-	-	-	-	-	rs9306875	73321	-1	-	HGNC	17818	-	-	-	-	-	-	0.106	-	-	-	-	-	-	-	-	-
PTAL	2	18663729	rs9306875	2:18663729-18663729	C	downstream_gene_variant	MODIFIER	NT5C1B-RDH14	ENSG00000250741	Transcript	ENST00000444297.2	protein_coding	-	-	-	-	-	-	-	-	-	rs9306875	73082	-1	cds_end_NF	HGNC	38831	-	-	-	-	-	-	0.106	-	-	-	-	-	-	-	-	-
PTAL	2	18663729	rs9306875	2:18663729-18663729	C	downstream_gene_variant	MODIFIER	NT5C1B-RDH14	ENSG00000250741	Transcript	ENST00000532967.1	protein_coding	-	-	-	-	-	-	-	-	-	rs9306875	73082	-1	-	HGNC	38831	-	-	-	-	-	-	0.106	-	-	-	-	-	-	-	-	-
PTAL	2	18663729	rs9306875	2:18663729-18663729	C	downstream_gene_variant	MODIFIER	RDH14	ENSG00000240857	Transcript	ENST00000381249.3	protein_coding	-	-	-	-	-	-	-	-	-	rs9306875	72260	-1	-	HGNC	19979	-	-	-	-	-	-	0.106	-	-	-	-	-	-	-	-	-
PTAL	2	18663729	rs9306875	2:18663729-18663729	C	downstream_gene_variant	MODIFIER	RDH14	ENSG00000240857	Transcript	ENST00000468071.1	processed_transcript	-	-	-	-	-	-	-	-	-	rs9306875	72659	-1	-	HGNC	19979	-	-	-	-	-	-	0.106	-	-	-	-	-	-	-	-	-
PTAL	2	18663729	rs9306875	2:18663729-18663729	C	downstream_gene_variant	MODIFIER	RP11-111J6.2	ENSG00000260331	Transcript	ENST00000565944.1	lincRNA	-	-	-	-	-	-	-	-	-	rs9306875	64923	-1	-	Clone_based_vega_gene	-	-	-	-	-	-	-	0.106	-	-	-	-	-	-	-	-	-
PTAL	2	18663756	rs10173202	2:18663756-18663756	A	downstream_gene_variant	MODIFIER	NT5C1B	ENSG00000185013	Transcript	ENST00000304081.4	protein_coding	-	-	-	-	-	-	-	-	-	rs10173202	80382	-1	-	HGNC	17818	-	-	-	-	-	-	0.1028	-	-	-	-	-	-	-	-	-
PTAL	2	18663756	rs10173202	2:18663756-18663756	A	downstream_gene_variant	MODIFIER	NT5C1B	ENSG00000185013	Transcript	ENST00000359846.2	protein_coding	-	-	-	-	-	-	-	-	-	rs10173202	80742	-1	-	HGNC	17818	-	-	-	-	-	-	0.1028	-	-	-	-	-	-	-	-	-
PTAL	2	18663756	rs10173202	2:18663756-18663756	A	downstream_gene_variant	MODIFIER	NT5C1B	ENSG00000185013	Transcript	ENST00000406971.2	nonsense_mediated_decay	-	-	-	-	-	-	-	-	-	rs10173202	80442	-1	-	HGNC	17818	-	-	-	-	-	-	0.1028	-	-	-	-	-	-	-	-	-
PTAL	2	18663756	rs10173202	2:18663756-18663756	A	downstream_gene_variant	MODIFIER	NT5C1B	ENSG00000185013	Transcript	ENST00000418427.1	protein_coding	-	-	-	-	-	-	-	-	-	rs10173202	81188	-1	cds_start_NF	HGNC	17818	-	-	-	-	-	-	0.1028	-	-	-	-	-	-	-	-	-
PTAL	2	18663756	rs10173202	2:18663756-18663756	A	downstream_gene_variant	MODIFIER	NT5C1B	ENSG00000185013	Transcript	ENST00000600945.1	protein_coding	-	-	-	-	-	-	-	-	-	rs10173202	73294	-1	-	HGNC	17818	-	-	-	-	-	-	0.1028	-	-	-	-	-	-	-	-	-
PTAL	2	18663756	rs10173202	2:18663756-18663756	A	downstream_gene_variant	MODIFIER	NT5C1B-RDH14	ENSG00000250741	Transcript	ENST00000444297.2	protein_coding	-	-	-	-	-	-	-	-	-	rs10173202	73055	-1	cds_end_NF	HGNC	38831	-	-	-	-	-	-	0.1028	-	-	-	-	-	-	-	-	-
PTAL	2	18663756	rs10173202	2:18663756-18663756	A	downstream_gene_variant	MODIFIER	NT5C1B-RDH14	ENSG00000250741	Transcript	ENST00000532967.1	protein_coding	-	-	-	-	-	-	-	-	-	rs10173202	73055	-1	-	HGNC	38831	-	-	-	-	-	-	0.1028	-	-	-	-	-	-	-	-	-
PTAL	2	18663756	rs10173202	2:18663756-18663756	A	downstream_gene_variant	MODIFIER	RDH14	ENSG00000240857	Transcript	ENST00000381249.3	protein_coding	-	-	-	-	-	-	-	-	-	rs10173202	72233	-1	-	HGNC	19979	-	-	-	-	-	-	0.1028	-	-	-	-	-	-	-	-	-
PTAL	2	18663756	rs10173202	2:18663756-18663756	A	downstream_gene_variant	MODIFIER	RDH14	ENSG00000240857	Transcript	ENST00000468071.1	processed_transcript	-	-	-	-	-	-	-	-	-	rs10173202	72632	-1	-	HGNC	19979	-	-	-	-	-	-	0.1028	-	-	-	-	-	-	-	-	-
PTAL	2	18663756	rs10173202	2:18663756-18663756	A	downstream_gene_variant	MODIFIER	RP11-111J6.2	ENSG00000260331	Transcript	ENST00000565944.1	lincRNA	-	-	-	-	-	-	-	-	-	rs10173202	64896	-1	-	Clone_based_vega_gene	-	-	-	-	-	-	-	0.1028	-	-	-	-	-	-	-	-	-
PTAL	2	18663878	rs9306876	2:18663878-18663878	T	downstream_gene_variant	MODIFIER	NT5C1B	ENSG00000185013	Transcript	ENST00000304081.4	protein_coding	-	-	-	-	-	-	-	-	-	rs9306876	80260	-1	-	HGNC	17818	-	-	-	-	-	-	0.106	-	-	-	-	-	-	-	-	-
PTAL	2	18663878	rs9306876	2:18663878-18663878	T	downstream_gene_variant	MODIFIER	NT5C1B	ENSG00000185013	Transcript	ENST00000359846.2	protein_coding	-	-	-	-	-	-	-	-	-	rs9306876	80620	-1	-	HGNC	17818	-	-	-	-	-	-	0.106	-	-	-	-	-	-	-	-	-
PTAL	2	18663878	rs9306876	2:18663878-18663878	T	downstream_gene_variant	MODIFIER	NT5C1B	ENSG00000185013	Transcript	ENST00000406971.2	nonsense_mediated_decay	-	-	-	-	-	-	-	-	-	rs9306876	80320	-1	-	HGNC	17818	-	-	-	-	-	-	0.106	-	-	-	-	-	-	-	-	-
PTAL	2	18663878	rs9306876	2:18663878-18663878	T	downstream_gene_variant	MODIFIER	NT5C1B	ENSG00000185013	Transcript	ENST00000418427.1	protein_coding	-	-	-	-	-	-	-	-	-	rs9306876	81066	-1	cds_start_NF	HGNC	17818	-	-	-	-	-	-	0.106	-	-	-	-	-	-	-	-	-
PTAL	2	18663878	rs9306876	2:18663878-18663878	T	downstream_gene_variant	MODIFIER	NT5C1B	ENSG00000185013	Transcript	ENST00000600945.1	protein_coding	-	-	-	-	-	-	-	-	-	rs9306876	73172	-1	-	HGNC	17818	-	-	-	-	-	-	0.106	-	-	-	-	-	-	-	-	-
PTAL	2	18663878	rs9306876	2:18663878-18663878	T	downstream_gene_variant	MODIFIER	NT5C1B-RDH14	ENSG00000250741	Transcript	ENST00000444297.2	protein_coding	-	-	-	-	-	-	-	-	-	rs9306876	72933	-1	cds_end_NF	HGNC	38831	-	-	-	-	-	-	0.106	-	-	-	-	-	-	-	-	-
PTAL	2	18663878	rs9306876	2:18663878-18663878	T	downstream_gene_variant	MODIFIER	NT5C1B-RDH14	ENSG00000250741	Transcript	ENST00000532967.1	protein_coding	-	-	-	-	-	-	-	-	-	rs9306876	72933	-1	-	HGNC	38831	-	-	-	-	-	-	0.106	-	-	-	-	-	-	-	-	-
PTAL	2	18663878	rs9306876	2:18663878-18663878	T	downstream_gene_variant	MODIFIER	RDH14	ENSG00000240857	Transcript	ENST00000381249.3	protein_coding	-	-	-	-	-	-	-	-	-	rs9306876	72111	-1	-	HGNC	19979	-	-	-	-	-	-	0.106	-	-	-	-	-	-	-	-	-
PTAL	2	18663878	rs9306876	2:18663878-18663878	T	downstream_gene_variant	MODIFIER	RDH14	ENSG00000240857	Transcript	ENST00000468071.1	processed_transcript	-	-	-	-	-	-	-	-	-	rs9306876	72510	-1	-	HGNC	19979	-	-	-	-	-	-	0.106	-	-	-	-	-	-	-	-	-
PTAL	2	18663878	rs9306876	2:18663878-18663878	T	downstream_gene_variant	MODIFIER	RP11-111J6.2	ENSG00000260331	Transcript	ENST00000565944.1	lincRNA	-	-	-	-	-	-	-	-	-	rs9306876	64774	-1	-	Clone_based_vega_gene	-	-	-	-	-	-	-	0.106	-	-	-	-	-	-	-	-	-
PTAL	2	18664587	rs2881206	2:18664587-18664587	C	downstream_gene_variant	MODIFIER	NT5C1B	ENSG00000185013	Transcript	ENST00000304081.4	protein_coding	-	-	-	-	-	-	-	-	-	rs2881206	79551	-1	-	HGNC	17818	-	-	-	-	-	-	0.2151	-	-	-	-	-	-	-	-	-
PTAL	2	18664587	rs2881206	2:18664587-18664587	C	downstream_gene_variant	MODIFIER	NT5C1B	ENSG00000185013	Transcript	ENST00000359846.2	protein_coding	-	-	-	-	-	-	-	-	-	rs2881206	79911	-1	-	HGNC	17818	-	-	-	-	-	-	0.2151	-	-	-	-	-	-	-	-	-
PTAL	2	18664587	rs2881206	2:18664587-18664587	C	downstream_gene_variant	MODIFIER	NT5C1B	ENSG00000185013	Transcript	ENST00000406971.2	nonsense_mediated_decay	-	-	-	-	-	-	-	-	-	rs2881206	79611	-1	-	HGNC	17818	-	-	-	-	-	-	0.2151	-	-	-	-	-	-	-	-	-
PTAL	2	18664587	rs2881206	2:18664587-18664587	C	downstream_gene_variant	MODIFIER	NT5C1B	ENSG00000185013	Transcript	ENST00000418427.1	protein_coding	-	-	-	-	-	-	-	-	-	rs2881206	80357	-1	cds_start_NF	HGNC	17818	-	-	-	-	-	-	0.2151	-	-	-	-	-	-	-	-	-
PTAL	2	18664587	rs2881206	2:18664587-18664587	C	downstream_gene_variant	MODIFIER	NT5C1B	ENSG00000185013	Transcript	ENST00000600945.1	protein_coding	-	-	-	-	-	-	-	-	-	rs2881206	72463	-1	-	HGNC	17818	-	-	-	-	-	-	0.2151	-	-	-	-	-	-	-	-	-
PTAL	2	18664587	rs2881206	2:18664587-18664587	C	downstream_gene_variant	MODIFIER	NT5C1B-RDH14	ENSG00000250741	Transcript	ENST00000444297.2	protein_coding	-	-	-	-	-	-	-	-	-	rs2881206	72224	-1	cds_end_NF	HGNC	38831	-	-	-	-	-	-	0.2151	-	-	-	-	-	-	-	-	-
PTAL	2	18664587	rs2881206	2:18664587-18664587	C	downstream_gene_variant	MODIFIER	NT5C1B-RDH14	ENSG00000250741	Transcript	ENST00000532967.1	protein_coding	-	-	-	-	-	-	-	-	-	rs2881206	72224	-1	-	HGNC	38831	-	-	-	-	-	-	0.2151	-	-	-	-	-	-	-	-	-
PTAL	2	18664587	rs2881206	2:18664587-18664587	C	downstream_gene_variant	MODIFIER	RDH14	ENSG00000240857	Transcript	ENST00000381249.3	protein_coding	-	-	-	-	-	-	-	-	-	rs2881206	71402	-1	-	HGNC	19979	-	-	-	-	-	-	0.2151	-	-	-	-	-	-	-	-	-
PTAL	2	18664587	rs2881206	2:18664587-18664587	C	downstream_gene_variant	MODIFIER	RDH14	ENSG00000240857	Transcript	ENST00000468071.1	processed_transcript	-	-	-	-	-	-	-	-	-	rs2881206	71801	-1	-	HGNC	19979	-	-	-	-	-	-	0.2151	-	-	-	-	-	-	-	-	-
PTAL	2	18664587	rs2881206	2:18664587-18664587	C	downstream_gene_variant	MODIFIER	RP11-111J6.2	ENSG00000260331	Transcript	ENST00000565944.1	lincRNA	-	-	-	-	-	-	-	-	-	rs2881206	64065	-1	-	Clone_based_vega_gene	-	-	-	-	-	-	-	0.2151	-	-	-	-	-	-	-	-	-
PTAL	2	18665267	rs1552588	2:18665267-18665267	G	downstream_gene_variant	MODIFIER	NT5C1B	ENSG00000185013	Transcript	ENST00000304081.4	protein_coding	-	-	-	-	-	-	-	-	-	rs1552588	78871	-1	-	HGNC	17818	-	-	-	-	-	-	0.2091	-	-	-	-	-	-	-	-	-
PTAL	2	18665267	rs1552588	2:18665267-18665267	G	downstream_gene_variant	MODIFIER	NT5C1B	ENSG00000185013	Transcript	ENST00000359846.2	protein_coding	-	-	-	-	-	-	-	-	-	rs1552588	79231	-1	-	HGNC	17818	-	-	-	-	-	-	0.2091	-	-	-	-	-	-	-	-	-
PTAL	2	18665267	rs1552588	2:18665267-18665267	G	downstream_gene_variant	MODIFIER	NT5C1B	ENSG00000185013	Transcript	ENST00000406971.2	nonsense_mediated_decay	-	-	-	-	-	-	-	-	-	rs1552588	78931	-1	-	HGNC	17818	-	-	-	-	-	-	0.2091	-	-	-	-	-	-	-	-	-
PTAL	2	18665267	rs1552588	2:18665267-18665267	G	downstream_gene_variant	MODIFIER	NT5C1B	ENSG00000185013	Transcript	ENST00000418427.1	protein_coding	-	-	-	-	-	-	-	-	-	rs1552588	79677	-1	cds_start_NF	HGNC	17818	-	-	-	-	-	-	0.2091	-	-	-	-	-	-	-	-	-
PTAL	2	18665267	rs1552588	2:18665267-18665267	G	downstream_gene_variant	MODIFIER	NT5C1B	ENSG00000185013	Transcript	ENST00000490687.1	retained_intron	-	-	-	-	-	-	-	-	-	rs1552588	99743	-1	-	HGNC	17818	-	-	-	-	-	-	0.2091	-	-	-	-	-	-	-	-	-
PTAL	2	18665267	rs1552588	2:18665267-18665267	G	downstream_gene_variant	MODIFIER	NT5C1B	ENSG00000185013	Transcript	ENST00000600945.1	protein_coding	-	-	-	-	-	-	-	-	-	rs1552588	71783	-1	-	HGNC	17818	-	-	-	-	-	-	0.2091	-	-	-	-	-	-	-	-	-
PTAL	2	18665267	rs1552588	2:18665267-18665267	G	downstream_gene_variant	MODIFIER	NT5C1B-RDH14	ENSG00000250741	Transcript	ENST00000444297.2	protein_coding	-	-	-	-	-	-	-	-	-	rs1552588	71544	-1	cds_end_NF	HGNC	38831	-	-	-	-	-	-	0.2091	-	-	-	-	-	-	-	-	-
PTAL	2	18665267	rs1552588	2:18665267-18665267	G	downstream_gene_variant	MODIFIER	NT5C1B-RDH14	ENSG00000250741	Transcript	ENST00000532967.1	protein_coding	-	-	-	-	-	-	-	-	-	rs1552588	71544	-1	-	HGNC	38831	-	-	-	-	-	-	0.2091	-	-	-	-	-	-	-	-	-
PTAL	2	18665267	rs1552588	2:18665267-18665267	G	downstream_gene_variant	MODIFIER	RDH14	ENSG00000240857	Transcript	ENST00000381249.3	protein_coding	-	-	-	-	-	-	-	-	-	rs1552588	70722	-1	-	HGNC	19979	-	-	-	-	-	-	0.2091	-	-	-	-	-	-	-	-	-
PTAL	2	18665267	rs1552588	2:18665267-18665267	G	downstream_gene_variant	MODIFIER	RDH14	ENSG00000240857	Transcript	ENST00000468071.1	processed_transcript	-	-	-	-	-	-	-	-	-	rs1552588	71121	-1	-	HGNC	19979	-	-	-	-	-	-	0.2091	-	-	-	-	-	-	-	-	-
PTAL	2	18665267	rs1552588	2:18665267-18665267	G	downstream_gene_variant	MODIFIER	RNU6-1215P	ENSG00000207170	Transcript	ENST00000384441.1	snRNA	-	-	-	-	-	-	-	-	-	rs1552588	99366	-1	-	HGNC	48178	-	-	-	-	-	-	0.2091	-	-	-	-	-	-	-	-	-
PTAL	2	18665267	rs1552588	2:18665267-18665267	G	downstream_gene_variant	MODIFIER	RP11-111J6.2	ENSG00000260331	Transcript	ENST00000565944.1	lincRNA	-	-	-	-	-	-	-	-	-	rs1552588	63385	-1	-	Clone_based_vega_gene	-	-	-	-	-	-	-	0.2091	-	-	-	-	-	-	-	-	-
PTAL	2	18666310	rs10174485	2:18666310-18666310	C	downstream_gene_variant	MODIFIER	NT5C1B	ENSG00000185013	Transcript	ENST00000304081.4	protein_coding	-	-	-	-	-	-	-	-	-	rs10174485	77828	-1	-	HGNC	17818	-	-	-	-	-	-	0.0703	-	-	-	-	-	-	-	-	-
PTAL	2	18666310	rs10174485	2:18666310-18666310	C	downstream_gene_variant	MODIFIER	NT5C1B	ENSG00000185013	Transcript	ENST00000359846.2	protein_coding	-	-	-	-	-	-	-	-	-	rs10174485	78188	-1	-	HGNC	17818	-	-	-	-	-	-	0.0703	-	-	-	-	-	-	-	-	-
PTAL	2	18666310	rs10174485	2:18666310-18666310	C	downstream_gene_variant	MODIFIER	NT5C1B	ENSG00000185013	Transcript	ENST00000406971.2	nonsense_mediated_decay	-	-	-	-	-	-	-	-	-	rs10174485	77888	-1	-	HGNC	17818	-	-	-	-	-	-	0.0703	-	-	-	-	-	-	-	-	-
PTAL	2	18666310	rs10174485	2:18666310-18666310	C	downstream_gene_variant	MODIFIER	NT5C1B	ENSG00000185013	Transcript	ENST00000416783.1	protein_coding	-	-	-	-	-	-	-	-	-	rs10174485	99807	-1	cds_end_NF	HGNC	17818	-	-	-	-	-	-	0.0703	-	-	-	-	-	-	-	-	-
PTAL	2	18666310	rs10174485	2:18666310-18666310	C	downstream_gene_variant	MODIFIER	NT5C1B	ENSG00000185013	Transcript	ENST00000418427.1	protein_coding	-	-	-	-	-	-	-	-	-	rs10174485	78634	-1	cds_start_NF	HGNC	17818	-	-	-	-	-	-	0.0703	-	-	-	-	-	-	-	-	-
PTAL	2	18666310	rs10174485	2:18666310-18666310	C	downstream_gene_variant	MODIFIER	NT5C1B	ENSG00000185013	Transcript	ENST00000460052.1	processed_transcript	-	-	-	-	-	-	-	-	-	rs10174485	99902	-1	-	HGNC	17818	-	-	-	-	-	-	0.0703	-	-	-	-	-	-	-	-	-
PTAL	2	18666310	rs10174485	2:18666310-18666310	C	downstream_gene_variant	MODIFIER	NT5C1B	ENSG00000185013	Transcript	ENST00000490687.1	retained_intron	-	-	-	-	-	-	-	-	-	rs10174485	98700	-1	-	HGNC	17818	-	-	-	-	-	-	0.0703	-	-	-	-	-	-	-	-	-
PTAL	2	18666310	rs10174485	2:18666310-18666310	C	downstream_gene_variant	MODIFIER	NT5C1B	ENSG00000185013	Transcript	ENST00000600945.1	protein_coding	-	-	-	-	-	-	-	-	-	rs10174485	70740	-1	-	HGNC	17818	-	-	-	-	-	-	0.0703	-	-	-	-	-	-	-	-	-
PTAL	2	18666310	rs10174485	2:18666310-18666310	C	downstream_gene_variant	MODIFIER	NT5C1B-RDH14	ENSG00000250741	Transcript	ENST00000444297.2	protein_coding	-	-	-	-	-	-	-	-	-	rs10174485	70501	-1	cds_end_NF	HGNC	38831	-	-	-	-	-	-	0.0703	-	-	-	-	-	-	-	-	-
PTAL	2	18666310	rs10174485	2:18666310-18666310	C	downstream_gene_variant	MODIFIER	NT5C1B-RDH14	ENSG00000250741	Transcript	ENST00000532967.1	protein_coding	-	-	-	-	-	-	-	-	-	rs10174485	70501	-1	-	HGNC	38831	-	-	-	-	-	-	0.0703	-	-	-	-	-	-	-	-	-
PTAL	2	18666310	rs10174485	2:18666310-18666310	C	downstream_gene_variant	MODIFIER	RDH14	ENSG00000240857	Transcript	ENST00000381249.3	protein_coding	-	-	-	-	-	-	-	-	-	rs10174485	69679	-1	-	HGNC	19979	-	-	-	-	-	-	0.0703	-	-	-	-	-	-	-	-	-
PTAL	2	18666310	rs10174485	2:18666310-18666310	C	downstream_gene_variant	MODIFIER	RDH14	ENSG00000240857	Transcript	ENST00000468071.1	processed_transcript	-	-	-	-	-	-	-	-	-	rs10174485	70078	-1	-	HGNC	19979	-	-	-	-	-	-	0.0703	-	-	-	-	-	-	-	-	-
PTAL	2	18666310	rs10174485	2:18666310-18666310	C	downstream_gene_variant	MODIFIER	RNU6-1215P	ENSG00000207170	Transcript	ENST00000384441.1	snRNA	-	-	-	-	-	-	-	-	-	rs10174485	98323	-1	-	HGNC	48178	-	-	-	-	-	-	0.0703	-	-	-	-	-	-	-	-	-
PTAL	2	18666310	rs10174485	2:18666310-18666310	C	downstream_gene_variant	MODIFIER	RP11-111J6.2	ENSG00000260331	Transcript	ENST00000565944.1	lincRNA	-	-	-	-	-	-	-	-	-	rs10174485	62342	-1	-	Clone_based_vega_gene	-	-	-	-	-	-	-	0.0703	-	-	-	-	-	-	-	-	-
PTAL	2	18668035	rs6531105	2:18668035-18668035	A	downstream_gene_variant	MODIFIER	NT5C1B	ENSG00000185013	Transcript	ENST00000304081.4	protein_coding	-	-	-	-	-	-	-	-	-	rs6531105	76103	-1	-	HGNC	17818	-	-	-	-	-	-	0.1859	-	-	-	-	-	-	-	-	-
PTAL	2	18668035	rs6531105	2:18668035-18668035	A	downstream_gene_variant	MODIFIER	NT5C1B	ENSG00000185013	Transcript	ENST00000359846.2	protein_coding	-	-	-	-	-	-	-	-	-	rs6531105	76463	-1	-	HGNC	17818	-	-	-	-	-	-	0.1859	-	-	-	-	-	-	-	-	-
PTAL	2	18668035	rs6531105	2:18668035-18668035	A	downstream_gene_variant	MODIFIER	NT5C1B	ENSG00000185013	Transcript	ENST00000406971.2	nonsense_mediated_decay	-	-	-	-	-	-	-	-	-	rs6531105	76163	-1	-	HGNC	17818	-	-	-	-	-	-	0.1859	-	-	-	-	-	-	-	-	-
PTAL	2	18668035	rs6531105	2:18668035-18668035	A	downstream_gene_variant	MODIFIER	NT5C1B	ENSG00000185013	Transcript	ENST00000416783.1	protein_coding	-	-	-	-	-	-	-	-	-	rs6531105	98082	-1	cds_end_NF	HGNC	17818	-	-	-	-	-	-	0.1859	-	-	-	-	-	-	-	-	-
PTAL	2	18668035	rs6531105	2:18668035-18668035	A	downstream_gene_variant	MODIFIER	NT5C1B	ENSG00000185013	Transcript	ENST00000418427.1	protein_coding	-	-	-	-	-	-	-	-	-	rs6531105	76909	-1	cds_start_NF	HGNC	17818	-	-	-	-	-	-	0.1859	-	-	-	-	-	-	-	-	-
PTAL	2	18668035	rs6531105	2:18668035-18668035	A	downstream_gene_variant	MODIFIER	NT5C1B	ENSG00000185013	Transcript	ENST00000460052.1	processed_transcript	-	-	-	-	-	-	-	-	-	rs6531105	98177	-1	-	HGNC	17818	-	-	-	-	-	-	0.1859	-	-	-	-	-	-	-	-	-
PTAL	2	18668035	rs6531105	2:18668035-18668035	A	downstream_gene_variant	MODIFIER	NT5C1B	ENSG00000185013	Transcript	ENST00000490687.1	retained_intron	-	-	-	-	-	-	-	-	-	rs6531105	96975	-1	-	HGNC	17818	-	-	-	-	-	-	0.1859	-	-	-	-	-	-	-	-	-
PTAL	2	18668035	rs6531105	2:18668035-18668035	A	downstream_gene_variant	MODIFIER	NT5C1B	ENSG00000185013	Transcript	ENST00000600945.1	protein_coding	-	-	-	-	-	-	-	-	-	rs6531105	69015	-1	-	HGNC	17818	-	-	-	-	-	-	0.1859	-	-	-	-	-	-	-	-	-
PTAL	2	18668035	rs6531105	2:18668035-18668035	A	downstream_gene_variant	MODIFIER	NT5C1B-RDH14	ENSG00000250741	Transcript	ENST00000444297.2	protein_coding	-	-	-	-	-	-	-	-	-	rs6531105	68776	-1	cds_end_NF	HGNC	38831	-	-	-	-	-	-	0.1859	-	-	-	-	-	-	-	-	-
PTAL	2	18668035	rs6531105	2:18668035-18668035	A	downstream_gene_variant	MODIFIER	NT5C1B-RDH14	ENSG00000250741	Transcript	ENST00000532967.1	protein_coding	-	-	-	-	-	-	-	-	-	rs6531105	68776	-1	-	HGNC	38831	-	-	-	-	-	-	0.1859	-	-	-	-	-	-	-	-	-
PTAL	2	18668035	rs6531105	2:18668035-18668035	A	downstream_gene_variant	MODIFIER	RDH14	ENSG00000240857	Transcript	ENST00000381249.3	protein_coding	-	-	-	-	-	-	-	-	-	rs6531105	67954	-1	-	HGNC	19979	-	-	-	-	-	-	0.1859	-	-	-	-	-	-	-	-	-
PTAL	2	18668035	rs6531105	2:18668035-18668035	A	downstream_gene_variant	MODIFIER	RDH14	ENSG00000240857	Transcript	ENST00000468071.1	processed_transcript	-	-	-	-	-	-	-	-	-	rs6531105	68353	-1	-	HGNC	19979	-	-	-	-	-	-	0.1859	-	-	-	-	-	-	-	-	-
PTAL	2	18668035	rs6531105	2:18668035-18668035	A	downstream_gene_variant	MODIFIER	RNU6-1215P	ENSG00000207170	Transcript	ENST00000384441.1	snRNA	-	-	-	-	-	-	-	-	-	rs6531105	96598	-1	-	HGNC	48178	-	-	-	-	-	-	0.1859	-	-	-	-	-	-	-	-	-
PTAL	2	18668035	rs6531105	2:18668035-18668035	A	downstream_gene_variant	MODIFIER	RP11-111J6.2	ENSG00000260331	Transcript	ENST00000565944.1	lincRNA	-	-	-	-	-	-	-	-	-	rs6531105	60617	-1	-	Clone_based_vega_gene	-	-	-	-	-	-	-	0.1859	-	-	-	-	-	-	-	-	-
PTAL	2	18669214	rs73224215	2:18669214-18669214	G	downstream_gene_variant	MODIFIER	NT5C1B	ENSG00000185013	Transcript	ENST00000304081.4	protein_coding	-	-	-	-	-	-	-	-	-	rs73224215	74924	-1	-	HGNC	17818	-	-	-	-	-	-	-	-	-	-	-	-	-	-	-	-
PTAL	2	18669214	rs73224215	2:18669214-18669214	T	downstream_gene_variant	MODIFIER	NT5C1B	ENSG00000185013	Transcript	ENST00000304081.4	protein_coding	-	-	-	-	-	-	-	-	-	rs73224215	74924	-1	-	HGNC	17818	-	-	-	-	-	-	0.0815	-	-	-	-	-	-	-	-	-
PTAL	2	18669214	rs73224215	2:18669214-18669214	G	downstream_gene_variant	MODIFIER	NT5C1B	ENSG00000185013	Transcript	ENST00000359846.2	protein_coding	-	-	-	-	-	-	-	-	-	rs73224215	75284	-1	-	HGNC	17818	-	-	-	-	-	-	-	-	-	-	-	-	-	-	-	-
PTAL	2	18669214	rs73224215	2:18669214-18669214	T	downstream_gene_variant	MODIFIER	NT5C1B	ENSG00000185013	Transcript	ENST00000359846.2	protein_coding	-	-	-	-	-	-	-	-	-	rs73224215	75284	-1	-	HGNC	17818	-	-	-	-	-	-	0.0815	-	-	-	-	-	-	-	-	-
PTAL	2	18669214	rs73224215	2:18669214-18669214	G	downstream_gene_variant	MODIFIER	NT5C1B	ENSG00000185013	Transcript	ENST00000406971.2	nonsense_mediated_decay	-	-	-	-	-	-	-	-	-	rs73224215	74984	-1	-	HGNC	17818	-	-	-	-	-	-	-	-	-	-	-	-	-	-	-	-
PTAL	2	18669214	rs73224215	2:18669214-18669214	T	downstream_gene_variant	MODIFIER	NT5C1B	ENSG00000185013	Transcript	ENST00000406971.2	nonsense_mediated_decay	-	-	-	-	-	-	-	-	-	rs73224215	74984	-1	-	HGNC	17818	-	-	-	-	-	-	0.0815	-	-	-	-	-	-	-	-	-
PTAL	2	18669214	rs73224215	2:18669214-18669214	G	downstream_gene_variant	MODIFIER	NT5C1B	ENSG00000185013	Transcript	ENST00000416783.1	protein_coding	-	-	-	-	-	-	-	-	-	rs73224215	96903	-1	cds_end_NF	HGNC	17818	-	-	-	-	-	-	-	-	-	-	-	-	-	-	-	-
PTAL	2	18669214	rs73224215	2:18669214-18669214	T	downstream_gene_variant	MODIFIER	NT5C1B	ENSG00000185013	Transcript	ENST00000416783.1	protein_coding	-	-	-	-	-	-	-	-	-	rs73224215	96903	-1	cds_end_NF	HGNC	17818	-	-	-	-	-	-	0.0815	-	-	-	-	-	-	-	-	-
PTAL	2	18669214	rs73224215	2:18669214-18669214	G	downstream_gene_variant	MODIFIER	NT5C1B	ENSG00000185013	Transcript	ENST00000418427.1	protein_coding	-	-	-	-	-	-	-	-	-	rs73224215	75730	-1	cds_start_NF	HGNC	17818	-	-	-	-	-	-	-	-	-	-	-	-	-	-	-	-
PTAL	2	18669214	rs73224215	2:18669214-18669214	T	downstream_gene_variant	MODIFIER	NT5C1B	ENSG00000185013	Transcript	ENST00000418427.1	protein_coding	-	-	-	-	-	-	-	-	-	rs73224215	75730	-1	cds_start_NF	HGNC	17818	-	-	-	-	-	-	0.0815	-	-	-	-	-	-	-	-	-
PTAL	2	18669214	rs73224215	2:18669214-18669214	G	downstream_gene_variant	MODIFIER	NT5C1B	ENSG00000185013	Transcript	ENST00000460052.1	processed_transcript	-	-	-	-	-	-	-	-	-	rs73224215	96998	-1	-	HGNC	17818	-	-	-	-	-	-	-	-	-	-	-	-	-	-	-	-
PTAL	2	18669214	rs73224215	2:18669214-18669214	T	downstream_gene_variant	MODIFIER	NT5C1B	ENSG00000185013	Transcript	ENST00000460052.1	processed_transcript	-	-	-	-	-	-	-	-	-	rs73224215	96998	-1	-	HGNC	17818	-	-	-	-	-	-	0.0815	-	-	-	-	-	-	-	-	-
PTAL	2	18669214	rs73224215	2:18669214-18669214	G	downstream_gene_variant	MODIFIER	NT5C1B	ENSG00000185013	Transcript	ENST00000490687.1	retained_intron	-	-	-	-	-	-	-	-	-	rs73224215	95796	-1	-	HGNC	17818	-	-	-	-	-	-	-	-	-	-	-	-	-	-	-	-
PTAL	2	18669214	rs73224215	2:18669214-18669214	T	downstream_gene_variant	MODIFIER	NT5C1B	ENSG00000185013	Transcript	ENST00000490687.1	retained_intron	-	-	-	-	-	-	-	-	-	rs73224215	95796	-1	-	HGNC	17818	-	-	-	-	-	-	0.0815	-	-	-	-	-	-	-	-	-
PTAL	2	18669214	rs73224215	2:18669214-18669214	G	downstream_gene_variant	MODIFIER	NT5C1B	ENSG00000185013	Transcript	ENST00000600945.1	protein_coding	-	-	-	-	-	-	-	-	-	rs73224215	67836	-1	-	HGNC	17818	-	-	-	-	-	-	-	-	-	-	-	-	-	-	-	-
PTAL	2	18669214	rs73224215	2:18669214-18669214	T	downstream_gene_variant	MODIFIER	NT5C1B	ENSG00000185013	Transcript	ENST00000600945.1	protein_coding	-	-	-	-	-	-	-	-	-	rs73224215	67836	-1	-	HGNC	17818	-	-	-	-	-	-	0.0815	-	-	-	-	-	-	-	-	-
PTAL	2	18669214	rs73224215	2:18669214-18669214	G	downstream_gene_variant	MODIFIER	NT5C1B-RDH14	ENSG00000250741	Transcript	ENST00000444297.2	protein_coding	-	-	-	-	-	-	-	-	-	rs73224215	67597	-1	cds_end_NF	HGNC	38831	-	-	-	-	-	-	-	-	-	-	-	-	-	-	-	-
PTAL	2	18669214	rs73224215	2:18669214-18669214	T	downstream_gene_variant	MODIFIER	NT5C1B-RDH14	ENSG00000250741	Transcript	ENST00000444297.2	protein_coding	-	-	-	-	-	-	-	-	-	rs73224215	67597	-1	cds_end_NF	HGNC	38831	-	-	-	-	-	-	0.0815	-	-	-	-	-	-	-	-	-
PTAL	2	18669214	rs73224215	2:18669214-18669214	G	downstream_gene_variant	MODIFIER	NT5C1B-RDH14	ENSG00000250741	Transcript	ENST00000532967.1	protein_coding	-	-	-	-	-	-	-	-	-	rs73224215	67597	-1	-	HGNC	38831	-	-	-	-	-	-	-	-	-	-	-	-	-	-	-	-
PTAL	2	18669214	rs73224215	2:18669214-18669214	T	downstream_gene_variant	MODIFIER	NT5C1B-RDH14	ENSG00000250741	Transcript	ENST00000532967.1	protein_coding	-	-	-	-	-	-	-	-	-	rs73224215	67597	-1	-	HGNC	38831	-	-	-	-	-	-	0.0815	-	-	-	-	-	-	-	-	-
PTAL	2	18669214	rs73224215	2:18669214-18669214	G	downstream_gene_variant	MODIFIER	RDH14	ENSG00000240857	Transcript	ENST00000381249.3	protein_coding	-	-	-	-	-	-	-	-	-	rs73224215	66775	-1	-	HGNC	19979	-	-	-	-	-	-	-	-	-	-	-	-	-	-	-	-
PTAL	2	18669214	rs73224215	2:18669214-18669214	T	downstream_gene_variant	MODIFIER	RDH14	ENSG00000240857	Transcript	ENST00000381249.3	protein_coding	-	-	-	-	-	-	-	-	-	rs73224215	66775	-1	-	HGNC	19979	-	-	-	-	-	-	0.0815	-	-	-	-	-	-	-	-	-
PTAL	2	18669214	rs73224215	2:18669214-18669214	G	downstream_gene_variant	MODIFIER	RDH14	ENSG00000240857	Transcript	ENST00000468071.1	processed_transcript	-	-	-	-	-	-	-	-	-	rs73224215	67174	-1	-	HGNC	19979	-	-	-	-	-	-	-	-	-	-	-	-	-	-	-	-
PTAL	2	18669214	rs73224215	2:18669214-18669214	T	downstream_gene_variant	MODIFIER	RDH14	ENSG00000240857	Transcript	ENST00000468071.1	processed_transcript	-	-	-	-	-	-	-	-	-	rs73224215	67174	-1	-	HGNC	19979	-	-	-	-	-	-	0.0815	-	-	-	-	-	-	-	-	-
PTAL	2	18669214	rs73224215	2:18669214-18669214	G	downstream_gene_variant	MODIFIER	RNU6-1215P	ENSG00000207170	Transcript	ENST00000384441.1	snRNA	-	-	-	-	-	-	-	-	-	rs73224215	95419	-1	-	HGNC	48178	-	-	-	-	-	-	-	-	-	-	-	-	-	-	-	-
PTAL	2	18669214	rs73224215	2:18669214-18669214	T	downstream_gene_variant	MODIFIER	RNU6-1215P	ENSG00000207170	Transcript	ENST00000384441.1	snRNA	-	-	-	-	-	-	-	-	-	rs73224215	95419	-1	-	HGNC	48178	-	-	-	-	-	-	0.0815	-	-	-	-	-	-	-	-	-
PTAL	2	18669214	rs73224215	2:18669214-18669214	G	downstream_gene_variant	MODIFIER	RP11-111J6.2	ENSG00000260331	Transcript	ENST00000565944.1	lincRNA	-	-	-	-	-	-	-	-	-	rs73224215	59438	-1	-	Clone_based_vega_gene	-	-	-	-	-	-	-	-	-	-	-	-	-	-	-	-	-
PTAL	2	18669214	rs73224215	2:18669214-18669214	T	downstream_gene_variant	MODIFIER	RP11-111J6.2	ENSG00000260331	Transcript	ENST00000565944.1	lincRNA	-	-	-	-	-	-	-	-	-	rs73224215	59438	-1	-	Clone_based_vega_gene	-	-	-	-	-	-	-	0.0815	-	-	-	-	-	-	-	-	-
PTAL	2	18669836	rs11883621	2:18669836-18669836	T	downstream_gene_variant	MODIFIER	NT5C1B	ENSG00000185013	Transcript	ENST00000304081.4	protein_coding	-	-	-	-	-	-	-	-	-	rs11883621	74302	-1	-	HGNC	17818	-	-	-	-	-	-	0.0605	-	-	-	-	-	-	-	-	-
PTAL	2	18669836	rs11883621	2:18669836-18669836	T	downstream_gene_variant	MODIFIER	NT5C1B	ENSG00000185013	Transcript	ENST00000359846.2	protein_coding	-	-	-	-	-	-	-	-	-	rs11883621	74662	-1	-	HGNC	17818	-	-	-	-	-	-	0.0605	-	-	-	-	-	-	-	-	-
PTAL	2	18669836	rs11883621	2:18669836-18669836	T	downstream_gene_variant	MODIFIER	NT5C1B	ENSG00000185013	Transcript	ENST00000406971.2	nonsense_mediated_decay	-	-	-	-	-	-	-	-	-	rs11883621	74362	-1	-	HGNC	17818	-	-	-	-	-	-	0.0605	-	-	-	-	-	-	-	-	-
PTAL	2	18669836	rs11883621	2:18669836-18669836	T	downstream_gene_variant	MODIFIER	NT5C1B	ENSG00000185013	Transcript	ENST00000416783.1	protein_coding	-	-	-	-	-	-	-	-	-	rs11883621	96281	-1	cds_end_NF	HGNC	17818	-	-	-	-	-	-	0.0605	-	-	-	-	-	-	-	-	-
PTAL	2	18669836	rs11883621	2:18669836-18669836	T	downstream_gene_variant	MODIFIER	NT5C1B	ENSG00000185013	Transcript	ENST00000418427.1	protein_coding	-	-	-	-	-	-	-	-	-	rs11883621	75108	-1	cds_start_NF	HGNC	17818	-	-	-	-	-	-	0.0605	-	-	-	-	-	-	-	-	-
PTAL	2	18669836	rs11883621	2:18669836-18669836	T	downstream_gene_variant	MODIFIER	NT5C1B	ENSG00000185013	Transcript	ENST00000460052.1	processed_transcript	-	-	-	-	-	-	-	-	-	rs11883621	96376	-1	-	HGNC	17818	-	-	-	-	-	-	0.0605	-	-	-	-	-	-	-	-	-
PTAL	2	18669836	rs11883621	2:18669836-18669836	T	downstream_gene_variant	MODIFIER	NT5C1B	ENSG00000185013	Transcript	ENST00000490687.1	retained_intron	-	-	-	-	-	-	-	-	-	rs11883621	95174	-1	-	HGNC	17818	-	-	-	-	-	-	0.0605	-	-	-	-	-	-	-	-	-
PTAL	2	18669836	rs11883621	2:18669836-18669836	T	downstream_gene_variant	MODIFIER	NT5C1B	ENSG00000185013	Transcript	ENST00000600945.1	protein_coding	-	-	-	-	-	-	-	-	-	rs11883621	67214	-1	-	HGNC	17818	-	-	-	-	-	-	0.0605	-	-	-	-	-	-	-	-	-
PTAL	2	18669836	rs11883621	2:18669836-18669836	T	downstream_gene_variant	MODIFIER	NT5C1B-RDH14	ENSG00000250741	Transcript	ENST00000444297.2	protein_coding	-	-	-	-	-	-	-	-	-	rs11883621	66975	-1	cds_end_NF	HGNC	38831	-	-	-	-	-	-	0.0605	-	-	-	-	-	-	-	-	-
PTAL	2	18669836	rs11883621	2:18669836-18669836	T	downstream_gene_variant	MODIFIER	NT5C1B-RDH14	ENSG00000250741	Transcript	ENST00000532967.1	protein_coding	-	-	-	-	-	-	-	-	-	rs11883621	66975	-1	-	HGNC	38831	-	-	-	-	-	-	0.0605	-	-	-	-	-	-	-	-	-
PTAL	2	18669836	rs11883621	2:18669836-18669836	T	downstream_gene_variant	MODIFIER	RDH14	ENSG00000240857	Transcript	ENST00000381249.3	protein_coding	-	-	-	-	-	-	-	-	-	rs11883621	66153	-1	-	HGNC	19979	-	-	-	-	-	-	0.0605	-	-	-	-	-	-	-	-	-
PTAL	2	18669836	rs11883621	2:18669836-18669836	T	downstream_gene_variant	MODIFIER	RDH14	ENSG00000240857	Transcript	ENST00000468071.1	processed_transcript	-	-	-	-	-	-	-	-	-	rs11883621	66552	-1	-	HGNC	19979	-	-	-	-	-	-	0.0605	-	-	-	-	-	-	-	-	-
PTAL	2	18669836	rs11883621	2:18669836-18669836	T	downstream_gene_variant	MODIFIER	RNU6-1215P	ENSG00000207170	Transcript	ENST00000384441.1	snRNA	-	-	-	-	-	-	-	-	-	rs11883621	94797	-1	-	HGNC	48178	-	-	-	-	-	-	0.0605	-	-	-	-	-	-	-	-	-
PTAL	2	18669836	rs11883621	2:18669836-18669836	T	downstream_gene_variant	MODIFIER	RP11-111J6.2	ENSG00000260331	Transcript	ENST00000565944.1	lincRNA	-	-	-	-	-	-	-	-	-	rs11883621	58816	-1	-	Clone_based_vega_gene	-	-	-	-	-	-	-	0.0605	-	-	-	-	-	-	-	-	-
PTAL	2	18673347	rs10180240	2:18673347-18673347	G	downstream_gene_variant	MODIFIER	NT5C1B	ENSG00000185013	Transcript	ENST00000304081.4	protein_coding	-	-	-	-	-	-	-	-	-	rs10180240	70791	-1	-	HGNC	17818	-	-	-	-	-	-	0.1931	-	-	-	-	-	-	-	-	-
PTAL	2	18673347	rs10180240	2:18673347-18673347	G	downstream_gene_variant	MODIFIER	NT5C1B	ENSG00000185013	Transcript	ENST00000359846.2	protein_coding	-	-	-	-	-	-	-	-	-	rs10180240	71151	-1	-	HGNC	17818	-	-	-	-	-	-	0.1931	-	-	-	-	-	-	-	-	-
PTAL	2	18673347	rs10180240	2:18673347-18673347	G	downstream_gene_variant	MODIFIER	NT5C1B	ENSG00000185013	Transcript	ENST00000406971.2	nonsense_mediated_decay	-	-	-	-	-	-	-	-	-	rs10180240	70851	-1	-	HGNC	17818	-	-	-	-	-	-	0.1931	-	-	-	-	-	-	-	-	-
PTAL	2	18673347	rs10180240	2:18673347-18673347	G	downstream_gene_variant	MODIFIER	NT5C1B	ENSG00000185013	Transcript	ENST00000416783.1	protein_coding	-	-	-	-	-	-	-	-	-	rs10180240	92770	-1	cds_end_NF	HGNC	17818	-	-	-	-	-	-	0.1931	-	-	-	-	-	-	-	-	-
PTAL	2	18673347	rs10180240	2:18673347-18673347	G	downstream_gene_variant	MODIFIER	NT5C1B	ENSG00000185013	Transcript	ENST00000418427.1	protein_coding	-	-	-	-	-	-	-	-	-	rs10180240	71597	-1	cds_start_NF	HGNC	17818	-	-	-	-	-	-	0.1931	-	-	-	-	-	-	-	-	-
PTAL	2	18673347	rs10180240	2:18673347-18673347	G	downstream_gene_variant	MODIFIER	NT5C1B	ENSG00000185013	Transcript	ENST00000460052.1	processed_transcript	-	-	-	-	-	-	-	-	-	rs10180240	92865	-1	-	HGNC	17818	-	-	-	-	-	-	0.1931	-	-	-	-	-	-	-	-	-
PTAL	2	18673347	rs10180240	2:18673347-18673347	G	downstream_gene_variant	MODIFIER	NT5C1B	ENSG00000185013	Transcript	ENST00000490687.1	retained_intron	-	-	-	-	-	-	-	-	-	rs10180240	91663	-1	-	HGNC	17818	-	-	-	-	-	-	0.1931	-	-	-	-	-	-	-	-	-
PTAL	2	18673347	rs10180240	2:18673347-18673347	G	downstream_gene_variant	MODIFIER	NT5C1B	ENSG00000185013	Transcript	ENST00000600945.1	protein_coding	-	-	-	-	-	-	-	-	-	rs10180240	63703	-1	-	HGNC	17818	-	-	-	-	-	-	0.1931	-	-	-	-	-	-	-	-	-
PTAL	2	18673347	rs10180240	2:18673347-18673347	G	downstream_gene_variant	MODIFIER	NT5C1B-RDH14	ENSG00000250741	Transcript	ENST00000444297.2	protein_coding	-	-	-	-	-	-	-	-	-	rs10180240	63464	-1	cds_end_NF	HGNC	38831	-	-	-	-	-	-	0.1931	-	-	-	-	-	-	-	-	-
PTAL	2	18673347	rs10180240	2:18673347-18673347	G	downstream_gene_variant	MODIFIER	NT5C1B-RDH14	ENSG00000250741	Transcript	ENST00000532967.1	protein_coding	-	-	-	-	-	-	-	-	-	rs10180240	63464	-1	-	HGNC	38831	-	-	-	-	-	-	0.1931	-	-	-	-	-	-	-	-	-
PTAL	2	18673347	rs10180240	2:18673347-18673347	G	downstream_gene_variant	MODIFIER	RDH14	ENSG00000240857	Transcript	ENST00000381249.3	protein_coding	-	-	-	-	-	-	-	-	-	rs10180240	62642	-1	-	HGNC	19979	-	-	-	-	-	-	0.1931	-	-	-	-	-	-	-	-	-
PTAL	2	18673347	rs10180240	2:18673347-18673347	G	downstream_gene_variant	MODIFIER	RDH14	ENSG00000240857	Transcript	ENST00000468071.1	processed_transcript	-	-	-	-	-	-	-	-	-	rs10180240	63041	-1	-	HGNC	19979	-	-	-	-	-	-	0.1931	-	-	-	-	-	-	-	-	-
PTAL	2	18673347	rs10180240	2:18673347-18673347	G	downstream_gene_variant	MODIFIER	RNU6-1215P	ENSG00000207170	Transcript	ENST00000384441.1	snRNA	-	-	-	-	-	-	-	-	-	rs10180240	91286	-1	-	HGNC	48178	-	-	-	-	-	-	0.1931	-	-	-	-	-	-	-	-	-
PTAL	2	18673347	rs10180240	2:18673347-18673347	G	downstream_gene_variant	MODIFIER	RP11-111J6.2	ENSG00000260331	Transcript	ENST00000565944.1	lincRNA	-	-	-	-	-	-	-	-	-	rs10180240	55305	-1	-	Clone_based_vega_gene	-	-	-	-	-	-	-	0.1931	-	-	-	-	-	-	-	-	-
4KHz	2	48130917	rs113378184	2:48130917-48130917	C	regulatory_region_variant	MODIFIER	-	-	RegulatoryFeature	ENSR00000116872	promoter	-	-	-	-	-	-	-	-	-	rs113378184	-	-	-	-	-	-	-	-	-	-	-	0.0136	-	-	-	-	-	-	-	-	-
4KHz	2	48130917	rs113378184	2:48130917-48130917	C	upstream_gene_variant	MODIFIER	AC079807.2	ENSG00000233230	Transcript	ENST00000417692.1	antisense	-	-	-	-	-	-	-	-	-	rs113378184	3052	1	-	Clone_based_vega_gene	-	-	-	-	-	-	-	0.0136	-	-	-	-	-	-	-	-	-
4KHz	2	48130917	rs113378184	2:48130917-48130917	C	upstream_gene_variant	MODIFIER	AC079807.2	ENSG00000233230	Transcript	ENST00000432064.1	antisense	-	-	-	-	-	-	-	-	-	rs113378184	1900	1	-	Clone_based_vega_gene	-	-	-	-	-	-	-	0.0136	-	-	-	-	-	-	-	-	-
4KHz	2	48130917	rs113378184	2:48130917-48130917	C	upstream_gene_variant	MODIFIER	AC079807.2	ENSG00000233230	Transcript	ENST00000439870.1	antisense	-	-	-	-	-	-	-	-	-	rs113378184	2304	1	-	Clone_based_vega_gene	-	-	-	-	-	-	-	0.0136	-	-	-	-	-	-	-	-	-
4KHz	2	48130917	rs113378184	2:48130917-48130917	C	intron_variant	MODIFIER	FBXO11	ENSG00000138081	Transcript	ENST00000316377.4	protein_coding	-	1/22	-	-	-	-	-	-	-	rs113378184	-	-1	-	HGNC	13590	-	-	-	-	-	-	0.0136	-	-	-	-	-	-	-	-	-
4KHz	2	48130917	rs113378184	2:48130917-48130917	C	intron_variant	MODIFIER	FBXO11	ENSG00000138081	Transcript	ENST00000378314.3	protein_coding	-	1/4	-	-	-	-	-	-	-	rs113378184	-	-1	-	HGNC	13590	-	-	-	-	-	-	0.0136	-	-	-	-	-	-	-	-	-
4KHz	2	48130917	rs113378184	2:48130917-48130917	C	intron_variant	MODIFIER	FBXO11	ENSG00000138081	Transcript	ENST00000403359.3	protein_coding	-	1/22	-	-	-	-	-	-	-	rs113378184	-	-1	-	HGNC	13590	-	-	-	-	-	-	0.0136	-	-	-	-	-	-	-	-	-
4KHz	2	48130917	rs113378184	2:48130917-48130917	C	intron_variant	MODIFIER	FBXO11	ENSG00000138081	Transcript	ENST00000424163.1	protein_coding	-	1/4	-	-	-	-	-	-	-	rs113378184	-	-1	cds_end_NF	HGNC	13590	-	-	-	-	-	-	0.0136	-	-	-	-	-	-	-	-	-
4KHz	2	48130917	rs113378184	2:48130917-48130917	C	intron_variant,non_coding_transcript_variant	MODIFIER	FBXO11	ENSG00000138081	Transcript	ENST00000492225.1	retained_intron	-	1/15	-	-	-	-	-	-	-	rs113378184	-	-1	-	HGNC	13590	-	-	-	-	-	-	0.0136	-	-	-	-	-	-	-	-	-
4KHz	2	48338047	rs62137380	2:48338047-48338047	A	regulatory_region_variant	MODIFIER	-	-	RegulatoryFeature	ENSR00001176292	CTCF_binding_site	-	-	-	-	-	-	-	-	-	rs62137380	-	-	-	-	-	-	-	-	-	-	-	0.0048	-	-	-	-	-	-	-	-	-
4KHz	2	48338047	rs62137380	2:48338047-48338047	A	intron_variant,non_coding_transcript_variant	MODIFIER	AC079807.4	ENSG00000230773	Transcript	ENST00000447571.1	lincRNA	-	3/8	-	-	-	-	-	-	-	rs62137380	-	-1	-	Clone_based_vega_gene	-	-	-	-	-	-	-	0.0048	-	-	-	-	-	-	-	-	-
4KHz	2	48338047	rs62137380	2:48338047-48338047	A	intron_variant,non_coding_transcript_variant	MODIFIER	AC079807.4	ENSG00000230773	Transcript	ENST00000587616.1	lincRNA	-	1/10	-	-	-	-	-	-	-	rs62137380	-	-1	-	Clone_based_vega_gene	-	-	-	-	-	-	-	0.0048	-	-	-	-	-	-	-	-	-
4KHz	2	48358613	rs62137382	2:48358613-48358613	A	regulatory_region_variant	MODIFIER	-	-	RegulatoryFeature	ENSR00001176295	promoter_flanking_region	-	-	-	-	-	-	-	-	-	rs62137382	-	-	-	-	-	-	-	-	-	-	-	-	-	-	-	-	-	-	-	-	-
4KHz	2	48358613	rs62137382	2:48358613-48358613	C	regulatory_region_variant	MODIFIER	-	-	RegulatoryFeature	ENSR00001176295	promoter_flanking_region	-	-	-	-	-	-	-	-	-	rs62137382	-	-	-	-	-	-	-	-	-	-	-	0.0154	-	-	-	-	-	-	-	-	-
4KHz	2	48358613	rs62137382	2:48358613-48358613	A	regulatory_region_variant	MODIFIER	-	-	RegulatoryFeature	ENSR00001619672	CTCF_binding_site	-	-	-	-	-	-	-	-	-	rs62137382	-	-	-	-	-	-	-	-	-	-	-	-	-	-	-	-	-	-	-	-	-
4KHz	2	48358613	rs62137382	2:48358613-48358613	C	regulatory_region_variant	MODIFIER	-	-	RegulatoryFeature	ENSR00001619672	CTCF_binding_site	-	-	-	-	-	-	-	-	-	rs62137382	-	-	-	-	-	-	-	-	-	-	-	0.0154	-	-	-	-	-	-	-	-	-
4KHz	2	48358613	rs62137382	2:48358613-48358613	A	intron_variant,non_coding_transcript_variant	MODIFIER	AC079807.4	ENSG00000230773	Transcript	ENST00000447571.1	lincRNA	-	3/8	-	-	-	-	-	-	-	rs62137382	-	-1	-	Clone_based_vega_gene	-	-	-	-	-	-	-	-	-	-	-	-	-	-	-	-	-
4KHz	2	48358613	rs62137382	2:48358613-48358613	C	intron_variant,non_coding_transcript_variant	MODIFIER	AC079807.4	ENSG00000230773	Transcript	ENST00000447571.1	lincRNA	-	3/8	-	-	-	-	-	-	-	rs62137382	-	-1	-	Clone_based_vega_gene	-	-	-	-	-	-	-	0.0154	-	-	-	-	-	-	-	-	-
4KHz	2	48358613	rs62137382	2:48358613-48358613	A	intron_variant,non_coding_transcript_variant	MODIFIER	AC079807.4	ENSG00000230773	Transcript	ENST00000587616.1	lincRNA	-	1/10	-	-	-	-	-	-	-	rs62137382	-	-1	-	Clone_based_vega_gene	-	-	-	-	-	-	-	-	-	-	-	-	-	-	-	-	-
4KHz	2	48358613	rs62137382	2:48358613-48358613	C	intron_variant,non_coding_transcript_variant	MODIFIER	AC079807.4	ENSG00000230773	Transcript	ENST00000587616.1	lincRNA	-	1/10	-	-	-	-	-	-	-	rs62137382	-	-1	-	Clone_based_vega_gene	-	-	-	-	-	-	-	0.0154	-	-	-	-	-	-	-	-	-
4KHz	2	48554285	rs62138813	2:48554285-48554285	A	intron_variant	MODIFIER	FOXN2	ENSG00000170802	Transcript	ENST00000340553.3	protein_coding	-	1/6	-	-	-	-	-	-	-	rs62138813	-	1	-	HGNC	5281	-	-	-	-	-	-	0.0072	-	-	-	-	-	-	-	-	-
4KHz	2	48554285	rs62138813	2:48554285-48554285	A	intron_variant	MODIFIER	FOXN2	ENSG00000170802	Transcript	ENST00000413569.1	protein_coding	-	1/4	-	-	-	-	-	-	-	rs62138813	-	1	cds_end_NF	HGNC	5281	-	-	-	-	-	-	0.0072	-	-	-	-	-	-	-	-	-
500Hz	2	80519306	rs75188414	2:80519306-80519306	C	intron_variant	MODIFIER	CTNNA2	ENSG00000066032	Transcript	ENST00000361291.4	protein_coding	-	7/17	-	-	-	-	-	-	-	rs75188414	-	1	-	HGNC	2510	-	-	-	-	-	-	0.0136	-	-	-	-	-	-	-	-	-
500Hz	2	80519306	rs75188414	2:80519306-80519306	C	intron_variant	MODIFIER	CTNNA2	ENSG00000066032	Transcript	ENST00000402739.4	protein_coding	-	6/17	-	-	-	-	-	-	-	rs75188414	-	1	-	HGNC	2510	-	-	-	-	-	-	0.0136	-	-	-	-	-	-	-	-	-
500Hz	2	80519306	rs75188414	2:80519306-80519306	C	intron_variant	MODIFIER	CTNNA2	ENSG00000066032	Transcript	ENST00000466387.1	protein_coding	-	11/21	-	-	-	-	-	-	-	rs75188414	-	1	-	HGNC	2510	-	-	-	-	-	-	0.0136	-	-	-	-	-	-	-	-	-
500Hz	2	80519306	rs75188414	2:80519306-80519306	C	intron_variant	MODIFIER	CTNNA2	ENSG00000066032	Transcript	ENST00000496558.1	protein_coding	-	7/17	-	-	-	-	-	-	-	rs75188414	-	1	-	HGNC	2510	-	-	-	-	-	-	0.0136	-	-	-	-	-	-	-	-	-
500Hz	2	80519306	rs75188414	2:80519306-80519306	C	intron_variant	MODIFIER	CTNNA2	ENSG00000066032	Transcript	ENST00000540488.1	protein_coding	-	6/15	-	-	-	-	-	-	-	rs75188414	-	1	-	HGNC	2510	-	-	-	-	-	-	0.0136	-	-	-	-	-	-	-	-	-
500Hz	2	80519306	rs75188414	2:80519306-80519306	C	intron_variant	MODIFIER	CTNNA2	ENSG00000066032	Transcript	ENST00000541047.1	protein_coding	-	6/16	-	-	-	-	-	-	-	rs75188414	-	1	-	HGNC	2510	-	-	-	-	-	-	0.0136	-	-	-	-	-	-	-	-	-
500Hz	2	80519306	rs75188414	2:80519306-80519306	C	intron_variant,NMD_transcript_variant	MODIFIER	LRRTM1	ENSG00000162951	Transcript	ENST00000417012.1	nonsense_mediated_decay	-	2/2	-	-	-	-	-	-	-	rs75188414	-	-1	-	HGNC	19408	-	-	-	-	-	-	0.0136	-	-	-	-	-	-	-	-	-
4KHz	2	86192581	rs144927887	2:86192581-86192581	T	downstream_gene_variant	MODIFIER	AC105053.4	ENSG00000232504	Transcript	ENST00000455121.3	lincRNA	-	-	-	-	-	-	-	-	-	rs144927887	74478	1	-	Clone_based_vega_gene	-	-	-	-	-	-	-	0.0779	-	-	-	-	-	-	-	-	-
4KHz	2	86192581	rs144927887	2:86192581-86192581	T	downstream_gene_variant	MODIFIER	POLR1A	ENSG00000068654	Transcript	ENST00000263857.6	protein_coding	-	-	-	-	-	-	-	-	-	rs144927887	54758	-1	-	HGNC	17264	-	-	-	-	-	-	0.0779	-	-	-	-	-	-	-	-	-
4KHz	2	86192581	rs144927887	2:86192581-86192581	T	downstream_gene_variant	MODIFIER	POLR1A	ENSG00000068654	Transcript	ENST00000409681.1	protein_coding	-	-	-	-	-	-	-	-	-	rs144927887	60870	-1	-	HGNC	17264	-	-	-	-	-	-	0.0779	-	-	-	-	-	-	-	-	-
4KHz	2	86192581	rs144927887	2:86192581-86192581	T	downstream_gene_variant	MODIFIER	POLR1A	ENSG00000068654	Transcript	ENST00000462078.1	processed_transcript	-	-	-	-	-	-	-	-	-	rs144927887	73867	-1	-	HGNC	17264	-	-	-	-	-	-	0.0779	-	-	-	-	-	-	-	-	-
4KHz	2	86192581	rs144927887	2:86192581-86192581	T	downstream_gene_variant	MODIFIER	POLR1A	ENSG00000068654	Transcript	ENST00000471427.1	processed_transcript	-	-	-	-	-	-	-	-	-	rs144927887	62508	-1	-	HGNC	17264	-	-	-	-	-	-	0.0779	-	-	-	-	-	-	-	-	-
4KHz	2	86192581	rs144927887	2:86192581-86192581	T	downstream_gene_variant	MODIFIER	POLR1A	ENSG00000068654	Transcript	ENST00000483538.1	processed_transcript	-	-	-	-	-	-	-	-	-	rs144927887	88680	-1	-	HGNC	17264	-	-	-	-	-	-	0.0779	-	-	-	-	-	-	-	-	-
4KHz	2	86192581	rs144927887	2:86192581-86192581	T	downstream_gene_variant	MODIFIER	POLR1A	ENSG00000068654	Transcript	ENST00000492034.1	processed_transcript	-	-	-	-	-	-	-	-	-	rs144927887	66046	-1	-	HGNC	17264	-	-	-	-	-	-	0.0779	-	-	-	-	-	-	-	-	-
4KHz	2	86192581	rs144927887	2:86192581-86192581	T	downstream_gene_variant	MODIFIER	POLR1A	ENSG00000068654	Transcript	ENST00000496892.1	processed_transcript	-	-	-	-	-	-	-	-	-	rs144927887	65963	-1	-	HGNC	17264	-	-	-	-	-	-	0.0779	-	-	-	-	-	-	-	-	-
4KHz	2	86192581	rs144927887	2:86192581-86192581	T	downstream_gene_variant	MODIFIER	RP11-548P2.2	ENSG00000272564	Transcript	ENST00000608140.1	lincRNA	-	-	-	-	-	-	-	-	-	rs144927887	60731	1	-	Clone_based_vega_gene	-	-	-	-	-	-	-	0.0779	-	-	-	-	-	-	-	-	-
4KHz	2	86192581	rs144927887	2:86192581-86192581	T	upstream_gene_variant	MODIFIER	ST3GAL5	ENSG00000115525	Transcript	ENST00000306262.5	nonsense_mediated_decay	-	-	-	-	-	-	-	-	-	rs144927887	76547	-1	-	HGNC	10872	-	-	-	-	-	-	0.0779	-	-	-	-	-	-	-	-	-
4KHz	2	86192581	rs144927887	2:86192581-86192581	T	upstream_gene_variant	MODIFIER	ST3GAL5	ENSG00000115525	Transcript	ENST00000377332.3	protein_coding	-	-	-	-	-	-	-	-	-	rs144927887	76444	-1	-	HGNC	10872	-	-	-	-	-	-	0.0779	-	-	-	-	-	-	-	-	-
4KHz	2	86192581	rs144927887	2:86192581-86192581	T	upstream_gene_variant	MODIFIER	ST3GAL5	ENSG00000115525	Transcript	ENST00000393805.1	protein_coding	-	-	-	-	-	-	-	-	-	rs144927887	77909	-1	-	HGNC	10872	-	-	-	-	-	-	0.0779	-	-	-	-	-	-	-	-	-
4KHz	2	86192581	rs144927887	2:86192581-86192581	T	upstream_gene_variant	MODIFIER	ST3GAL5	ENSG00000115525	Transcript	ENST00000393808.3	protein_coding	-	-	-	-	-	-	-	-	-	rs144927887	97804	-1	-	HGNC	10872	-	-	-	-	-	-	0.0779	-	-	-	-	-	-	-	-	-
4KHz	2	86192581	rs144927887	2:86192581-86192581	T	upstream_gene_variant	MODIFIER	ST3GAL5	ENSG00000115525	Transcript	ENST00000433665.1	nonsense_mediated_decay	-	-	-	-	-	-	-	-	-	rs144927887	76472	-1	-	HGNC	10872	-	-	-	-	-	-	0.0779	-	-	-	-	-	-	-	-	-
4KHz	2	86192581	rs144927887	2:86192581-86192581	T	upstream_gene_variant	MODIFIER	ST3GAL5	ENSG00000115525	Transcript	ENST00000455892.1	protein_coding	-	-	-	-	-	-	-	-	-	rs144927887	77072	-1	cds_end_NF	HGNC	10872	-	-	-	-	-	-	0.0779	-	-	-	-	-	-	-	-	-
4KHz	2	86192581	rs144927887	2:86192581-86192581	T	upstream_gene_variant	MODIFIER	ST3GAL5	ENSG00000115525	Transcript	ENST00000461199.1	processed_transcript	-	-	-	-	-	-	-	-	-	rs144927887	76548	-1	-	HGNC	10872	-	-	-	-	-	-	0.0779	-	-	-	-	-	-	-	-	-
4KHz	2	86192581	rs144927887	2:86192581-86192581	T	upstream_gene_variant	MODIFIER	ST3GAL5	ENSG00000115525	Transcript	ENST00000461892.1	processed_transcript	-	-	-	-	-	-	-	-	-	rs144927887	76550	-1	-	HGNC	10872	-	-	-	-	-	-	0.0779	-	-	-	-	-	-	-	-	-
4KHz	2	86192581	rs144927887	2:86192581-86192581	T	upstream_gene_variant	MODIFIER	ST3GAL5	ENSG00000115525	Transcript	ENST00000473122.1	processed_transcript	-	-	-	-	-	-	-	-	-	rs144927887	76581	-1	-	HGNC	10872	-	-	-	-	-	-	0.0779	-	-	-	-	-	-	-	-	-
4KHz	2	86192581	rs144927887	2:86192581-86192581	T	upstream_gene_variant	MODIFIER	ST3GAL5	ENSG00000115525	Transcript	ENST00000484728.1	processed_transcript	-	-	-	-	-	-	-	-	-	rs144927887	76547	-1	-	HGNC	10872	-	-	-	-	-	-	0.0779	-	-	-	-	-	-	-	-	-
4KHz	2	86192581	rs144927887	2:86192581-86192581	T	upstream_gene_variant	MODIFIER	ST3GAL5	ENSG00000115525	Transcript	ENST00000490946.1	processed_transcript	-	-	-	-	-	-	-	-	-	rs144927887	99258	-1	-	HGNC	10872	-	-	-	-	-	-	0.0779	-	-	-	-	-	-	-	-	-
4KHz	2	86192581	rs144927887	2:86192581-86192581	T	upstream_gene_variant	MODIFIER	ST3GAL5	ENSG00000115525	Transcript	ENST00000525834.2	protein_coding	-	-	-	-	-	-	-	-	-	rs144927887	76550	-1	-	HGNC	10872	-	-	-	-	-	-	0.0779	-	-	-	-	-	-	-	-	-
PTAH	2	86194655	rs140338843	2:86194655-86194655	C	downstream_gene_variant	MODIFIER	AC105053.4	ENSG00000232504	Transcript	ENST00000455121.3	lincRNA	-	-	-	-	-	-	-	-	-	rs12622828	76552	1	-	Clone_based_vega_gene	-	-	-	-	-	-	-	0.0901	-	-	-	-	-	-	-	-	-
PTAH	2	86194655	rs140338843	2:86194655-86194655	C	downstream_gene_variant	MODIFIER	POLR1A	ENSG00000068654	Transcript	ENST00000263857.6	protein_coding	-	-	-	-	-	-	-	-	-	rs12622828	52684	-1	-	HGNC	17264	-	-	-	-	-	-	0.0901	-	-	-	-	-	-	-	-	-
PTAH	2	86194655	rs140338843	2:86194655-86194655	C	downstream_gene_variant	MODIFIER	POLR1A	ENSG00000068654	Transcript	ENST00000409681.1	protein_coding	-	-	-	-	-	-	-	-	-	rs12622828	58796	-1	-	HGNC	17264	-	-	-	-	-	-	0.0901	-	-	-	-	-	-	-	-	-
PTAH	2	86194655	rs140338843	2:86194655-86194655	C	downstream_gene_variant	MODIFIER	POLR1A	ENSG00000068654	Transcript	ENST00000462078.1	processed_transcript	-	-	-	-	-	-	-	-	-	rs12622828	71793	-1	-	HGNC	17264	-	-	-	-	-	-	0.0901	-	-	-	-	-	-	-	-	-
PTAH	2	86194655	rs140338843	2:86194655-86194655	C	downstream_gene_variant	MODIFIER	POLR1A	ENSG00000068654	Transcript	ENST00000471427.1	processed_transcript	-	-	-	-	-	-	-	-	-	rs12622828	60434	-1	-	HGNC	17264	-	-	-	-	-	-	0.0901	-	-	-	-	-	-	-	-	-
PTAH	2	86194655	rs140338843	2:86194655-86194655	C	downstream_gene_variant	MODIFIER	POLR1A	ENSG00000068654	Transcript	ENST00000483538.1	processed_transcript	-	-	-	-	-	-	-	-	-	rs12622828	86606	-1	-	HGNC	17264	-	-	-	-	-	-	0.0901	-	-	-	-	-	-	-	-	-
PTAH	2	86194655	rs140338843	2:86194655-86194655	C	downstream_gene_variant	MODIFIER	POLR1A	ENSG00000068654	Transcript	ENST00000492034.1	processed_transcript	-	-	-	-	-	-	-	-	-	rs12622828	63972	-1	-	HGNC	17264	-	-	-	-	-	-	0.0901	-	-	-	-	-	-	-	-	-
PTAH	2	86194655	rs140338843	2:86194655-86194655	C	downstream_gene_variant	MODIFIER	POLR1A	ENSG00000068654	Transcript	ENST00000496892.1	processed_transcript	-	-	-	-	-	-	-	-	-	rs12622828	63889	-1	-	HGNC	17264	-	-	-	-	-	-	0.0901	-	-	-	-	-	-	-	-	-
PTAH	2	86194655	rs140338843	2:86194655-86194655	C	downstream_gene_variant	MODIFIER	RP11-548P2.2	ENSG00000272564	Transcript	ENST00000608140.1	lincRNA	-	-	-	-	-	-	-	-	-	rs12622828	62805	1	-	Clone_based_vega_gene	-	-	-	-	-	-	-	0.0901	-	-	-	-	-	-	-	-	-
PTAH	2	86194655	rs140338843	2:86194655-86194655	C	upstream_gene_variant	MODIFIER	ST3GAL5	ENSG00000115525	Transcript	ENST00000306262.5	nonsense_mediated_decay	-	-	-	-	-	-	-	-	-	rs12622828	78621	-1	-	HGNC	10872	-	-	-	-	-	-	0.0901	-	-	-	-	-	-	-	-	-
PTAH	2	86194655	rs140338843	2:86194655-86194655	C	upstream_gene_variant	MODIFIER	ST3GAL5	ENSG00000115525	Transcript	ENST00000377332.3	protein_coding	-	-	-	-	-	-	-	-	-	rs12622828	78518	-1	-	HGNC	10872	-	-	-	-	-	-	0.0901	-	-	-	-	-	-	-	-	-
PTAH	2	86194655	rs140338843	2:86194655-86194655	C	upstream_gene_variant	MODIFIER	ST3GAL5	ENSG00000115525	Transcript	ENST00000393805.1	protein_coding	-	-	-	-	-	-	-	-	-	rs12622828	79983	-1	-	HGNC	10872	-	-	-	-	-	-	0.0901	-	-	-	-	-	-	-	-	-
PTAH	2	86194655	rs140338843	2:86194655-86194655	C	upstream_gene_variant	MODIFIER	ST3GAL5	ENSG00000115525	Transcript	ENST00000393808.3	protein_coding	-	-	-	-	-	-	-	-	-	rs12622828	99878	-1	-	HGNC	10872	-	-	-	-	-	-	0.0901	-	-	-	-	-	-	-	-	-
PTAH	2	86194655	rs140338843	2:86194655-86194655	C	upstream_gene_variant	MODIFIER	ST3GAL5	ENSG00000115525	Transcript	ENST00000433665.1	nonsense_mediated_decay	-	-	-	-	-	-	-	-	-	rs12622828	78546	-1	-	HGNC	10872	-	-	-	-	-	-	0.0901	-	-	-	-	-	-	-	-	-
PTAH	2	86194655	rs140338843	2:86194655-86194655	C	upstream_gene_variant	MODIFIER	ST3GAL5	ENSG00000115525	Transcript	ENST00000455892.1	protein_coding	-	-	-	-	-	-	-	-	-	rs12622828	79146	-1	cds_end_NF	HGNC	10872	-	-	-	-	-	-	0.0901	-	-	-	-	-	-	-	-	-
PTAH	2	86194655	rs140338843	2:86194655-86194655	C	upstream_gene_variant	MODIFIER	ST3GAL5	ENSG00000115525	Transcript	ENST00000461199.1	processed_transcript	-	-	-	-	-	-	-	-	-	rs12622828	78622	-1	-	HGNC	10872	-	-	-	-	-	-	0.0901	-	-	-	-	-	-	-	-	-
PTAH	2	86194655	rs140338843	2:86194655-86194655	C	upstream_gene_variant	MODIFIER	ST3GAL5	ENSG00000115525	Transcript	ENST00000461892.1	processed_transcript	-	-	-	-	-	-	-	-	-	rs12622828	78624	-1	-	HGNC	10872	-	-	-	-	-	-	0.0901	-	-	-	-	-	-	-	-	-
PTAH	2	86194655	rs140338843	2:86194655-86194655	C	upstream_gene_variant	MODIFIER	ST3GAL5	ENSG00000115525	Transcript	ENST00000473122.1	processed_transcript	-	-	-	-	-	-	-	-	-	rs12622828	78655	-1	-	HGNC	10872	-	-	-	-	-	-	0.0901	-	-	-	-	-	-	-	-	-
PTAH	2	86194655	rs140338843	2:86194655-86194655	C	upstream_gene_variant	MODIFIER	ST3GAL5	ENSG00000115525	Transcript	ENST00000484728.1	processed_transcript	-	-	-	-	-	-	-	-	-	rs12622828	78621	-1	-	HGNC	10872	-	-	-	-	-	-	0.0901	-	-	-	-	-	-	-	-	-
PTAH	2	86194655	rs140338843	2:86194655-86194655	C	upstream_gene_variant	MODIFIER	ST3GAL5	ENSG00000115525	Transcript	ENST00000525834.2	protein_coding	-	-	-	-	-	-	-	-	-	rs12622828	78624	-1	-	HGNC	10872	-	-	-	-	-	-	0.0901	-	-	-	-	-	-	-	-	-
4KHz	2	86194655	rs12622828	2:86194655-86194655	C	downstream_gene_variant	MODIFIER	AC105053.4	ENSG00000232504	Transcript	ENST00000455121.3	lincRNA	-	-	-	-	-	-	-	-	-	rs12622828	76552	1	-	Clone_based_vega_gene	-	-	-	-	-	-	-	0.0901	-	-	-	-	-	-	-	-	-
4KHz	2	86194655	rs12622828	2:86194655-86194655	C	downstream_gene_variant	MODIFIER	POLR1A	ENSG00000068654	Transcript	ENST00000263857.6	protein_coding	-	-	-	-	-	-	-	-	-	rs12622828	52684	-1	-	HGNC	17264	-	-	-	-	-	-	0.0901	-	-	-	-	-	-	-	-	-
4KHz	2	86194655	rs12622828	2:86194655-86194655	C	downstream_gene_variant	MODIFIER	POLR1A	ENSG00000068654	Transcript	ENST00000409681.1	protein_coding	-	-	-	-	-	-	-	-	-	rs12622828	58796	-1	-	HGNC	17264	-	-	-	-	-	-	0.0901	-	-	-	-	-	-	-	-	-
4KHz	2	86194655	rs12622828	2:86194655-86194655	C	downstream_gene_variant	MODIFIER	POLR1A	ENSG00000068654	Transcript	ENST00000462078.1	processed_transcript	-	-	-	-	-	-	-	-	-	rs12622828	71793	-1	-	HGNC	17264	-	-	-	-	-	-	0.0901	-	-	-	-	-	-	-	-	-
4KHz	2	86194655	rs12622828	2:86194655-86194655	C	downstream_gene_variant	MODIFIER	POLR1A	ENSG00000068654	Transcript	ENST00000471427.1	processed_transcript	-	-	-	-	-	-	-	-	-	rs12622828	60434	-1	-	HGNC	17264	-	-	-	-	-	-	0.0901	-	-	-	-	-	-	-	-	-
4KHz	2	86194655	rs12622828	2:86194655-86194655	C	downstream_gene_variant	MODIFIER	POLR1A	ENSG00000068654	Transcript	ENST00000483538.1	processed_transcript	-	-	-	-	-	-	-	-	-	rs12622828	86606	-1	-	HGNC	17264	-	-	-	-	-	-	0.0901	-	-	-	-	-	-	-	-	-
4KHz	2	86194655	rs12622828	2:86194655-86194655	C	downstream_gene_variant	MODIFIER	POLR1A	ENSG00000068654	Transcript	ENST00000492034.1	processed_transcript	-	-	-	-	-	-	-	-	-	rs12622828	63972	-1	-	HGNC	17264	-	-	-	-	-	-	0.0901	-	-	-	-	-	-	-	-	-
4KHz	2	86194655	rs12622828	2:86194655-86194655	C	downstream_gene_variant	MODIFIER	POLR1A	ENSG00000068654	Transcript	ENST00000496892.1	processed_transcript	-	-	-	-	-	-	-	-	-	rs12622828	63889	-1	-	HGNC	17264	-	-	-	-	-	-	0.0901	-	-	-	-	-	-	-	-	-
4KHz	2	86194655	rs12622828	2:86194655-86194655	C	downstream_gene_variant	MODIFIER	RP11-548P2.2	ENSG00000272564	Transcript	ENST00000608140.1	lincRNA	-	-	-	-	-	-	-	-	-	rs12622828	62805	1	-	Clone_based_vega_gene	-	-	-	-	-	-	-	0.0901	-	-	-	-	-	-	-	-	-
4KHz	2	86194655	rs12622828	2:86194655-86194655	C	upstream_gene_variant	MODIFIER	ST3GAL5	ENSG00000115525	Transcript	ENST00000306262.5	nonsense_mediated_decay	-	-	-	-	-	-	-	-	-	rs12622828	78621	-1	-	HGNC	10872	-	-	-	-	-	-	0.0901	-	-	-	-	-	-	-	-	-
4KHz	2	86194655	rs12622828	2:86194655-86194655	C	upstream_gene_variant	MODIFIER	ST3GAL5	ENSG00000115525	Transcript	ENST00000377332.3	protein_coding	-	-	-	-	-	-	-	-	-	rs12622828	78518	-1	-	HGNC	10872	-	-	-	-	-	-	0.0901	-	-	-	-	-	-	-	-	-
4KHz	2	86194655	rs12622828	2:86194655-86194655	C	upstream_gene_variant	MODIFIER	ST3GAL5	ENSG00000115525	Transcript	ENST00000393805.1	protein_coding	-	-	-	-	-	-	-	-	-	rs12622828	79983	-1	-	HGNC	10872	-	-	-	-	-	-	0.0901	-	-	-	-	-	-	-	-	-
4KHz	2	86194655	rs12622828	2:86194655-86194655	C	upstream_gene_variant	MODIFIER	ST3GAL5	ENSG00000115525	Transcript	ENST00000393808.3	protein_coding	-	-	-	-	-	-	-	-	-	rs12622828	99878	-1	-	HGNC	10872	-	-	-	-	-	-	0.0901	-	-	-	-	-	-	-	-	-
4KHz	2	86194655	rs12622828	2:86194655-86194655	C	upstream_gene_variant	MODIFIER	ST3GAL5	ENSG00000115525	Transcript	ENST00000433665.1	nonsense_mediated_decay	-	-	-	-	-	-	-	-	-	rs12622828	78546	-1	-	HGNC	10872	-	-	-	-	-	-	0.0901	-	-	-	-	-	-	-	-	-
4KHz	2	86194655	rs12622828	2:86194655-86194655	C	upstream_gene_variant	MODIFIER	ST3GAL5	ENSG00000115525	Transcript	ENST00000455892.1	protein_coding	-	-	-	-	-	-	-	-	-	rs12622828	79146	-1	cds_end_NF	HGNC	10872	-	-	-	-	-	-	0.0901	-	-	-	-	-	-	-	-	-
4KHz	2	86194655	rs12622828	2:86194655-86194655	C	upstream_gene_variant	MODIFIER	ST3GAL5	ENSG00000115525	Transcript	ENST00000461199.1	processed_transcript	-	-	-	-	-	-	-	-	-	rs12622828	78622	-1	-	HGNC	10872	-	-	-	-	-	-	0.0901	-	-	-	-	-	-	-	-	-
4KHz	2	86194655	rs12622828	2:86194655-86194655	C	upstream_gene_variant	MODIFIER	ST3GAL5	ENSG00000115525	Transcript	ENST00000461892.1	processed_transcript	-	-	-	-	-	-	-	-	-	rs12622828	78624	-1	-	HGNC	10872	-	-	-	-	-	-	0.0901	-	-	-	-	-	-	-	-	-
4KHz	2	86194655	rs12622828	2:86194655-86194655	C	upstream_gene_variant	MODIFIER	ST3GAL5	ENSG00000115525	Transcript	ENST00000473122.1	processed_transcript	-	-	-	-	-	-	-	-	-	rs12622828	78655	-1	-	HGNC	10872	-	-	-	-	-	-	0.0901	-	-	-	-	-	-	-	-	-
4KHz	2	86194655	rs12622828	2:86194655-86194655	C	upstream_gene_variant	MODIFIER	ST3GAL5	ENSG00000115525	Transcript	ENST00000484728.1	processed_transcript	-	-	-	-	-	-	-	-	-	rs12622828	78621	-1	-	HGNC	10872	-	-	-	-	-	-	0.0901	-	-	-	-	-	-	-	-	-
4KHz	2	86194655	rs12622828	2:86194655-86194655	C	upstream_gene_variant	MODIFIER	ST3GAL5	ENSG00000115525	Transcript	ENST00000525834.2	protein_coding	-	-	-	-	-	-	-	-	-	rs12622828	78624	-1	-	HGNC	10872	-	-	-	-	-	-	0.0901	-	-	-	-	-	-	-	-	-
1KHz	2	115403778	rs7601496	2:115403778-115403778	A	intron_variant	MODIFIER	DPP10	ENSG00000175497	Transcript	ENST00000409163.1	protein_coding	-	2/26	-	-	-	-	-	-	-	rs7601496	-	1	-	HGNC	20823	-	-	-	-	-	-	0.126	-	-	-	-	-	-	-	-	-
1KHz	2	115403778	rs7601496	2:115403778-115403778	A	intron_variant	MODIFIER	DPP10	ENSG00000175497	Transcript	ENST00000410059.1	protein_coding	-	1/25	-	-	-	-	-	-	-	rs7601496	-	1	-	HGNC	20823	-	-	-	-	-	-	0.126	-	-	-	-	-	-	-	-	-
1KHz	2	115403778	rs7601496	2:115403778-115403778	A	intron_variant	MODIFIER	DPP10	ENSG00000175497	Transcript	ENST00000436732.1	protein_coding	-	1/4	-	-	-	-	-	-	-	rs7601496	-	1	cds_end_NF	HGNC	20823	-	-	-	-	-	-	0.126	-	-	-	-	-	-	-	-	-
1KHz	2	115403778	rs7601496	2:115403778-115403778	A	intron_variant,non_coding_transcript_variant	MODIFIER	DPP10	ENSG00000175497	Transcript	ENST00000461250.1	retained_intron	-	2/7	-	-	-	-	-	-	-	rs7601496	-	1	-	HGNC	20823	-	-	-	-	-	-	0.126	-	-	-	-	-	-	-	-	-
8KHz	2	123031666	rs61321876	2:123031666-123031666	C	intergenic_variant	MODIFIER	-	-	-	-	-	-	-	-	-	-	-	-	-	-	rs61321876	-	-	-	-	-	-	-	-	-	-	-	0.0829	-	-	-	-	-	-	-	-	-
500Hz	2	136412472	rs7560535	2:136412472-136412472	A	intron_variant	MODIFIER	R3HDM1	ENSG00000048991	Transcript	ENST00000264160.4	protein_coding	-	17/25	-	-	-	-	-	-	-	rs7560535	-	1	-	HGNC	9757	-	-	-	-	-	-	0.2989	-	-	-	-	-	-	-	-	-
500Hz	2	136412472	rs7560535	2:136412472-136412472	T	intron_variant	MODIFIER	R3HDM1	ENSG00000048991	Transcript	ENST00000264160.4	protein_coding	-	17/25	-	-	-	-	-	-	-	rs7560535	-	1	-	HGNC	9757	-	-	-	-	-	-	-	-	-	-	-	-	-	-	-	-
500Hz	2	136412472	rs7560535	2:136412472-136412472	A	intron_variant	MODIFIER	R3HDM1	ENSG00000048991	Transcript	ENST00000329971.3	protein_coding	-	14/22	-	-	-	-	-	-	-	rs7560535	-	1	-	HGNC	9757	-	-	-	-	-	-	0.2989	-	-	-	-	-	-	-	-	-
500Hz	2	136412472	rs7560535	2:136412472-136412472	T	intron_variant	MODIFIER	R3HDM1	ENSG00000048991	Transcript	ENST00000329971.3	protein_coding	-	14/22	-	-	-	-	-	-	-	rs7560535	-	1	-	HGNC	9757	-	-	-	-	-	-	-	-	-	-	-	-	-	-	-	-
500Hz	2	136412472	rs7560535	2:136412472-136412472	A	intron_variant	MODIFIER	R3HDM1	ENSG00000048991	Transcript	ENST00000409478.1	protein_coding	-	14/22	-	-	-	-	-	-	-	rs7560535	-	1	-	HGNC	9757	-	-	-	-	-	-	0.2989	-	-	-	-	-	-	-	-	-
500Hz	2	136412472	rs7560535	2:136412472-136412472	T	intron_variant	MODIFIER	R3HDM1	ENSG00000048991	Transcript	ENST00000409478.1	protein_coding	-	14/22	-	-	-	-	-	-	-	rs7560535	-	1	-	HGNC	9757	-	-	-	-	-	-	-	-	-	-	-	-	-	-	-	-
500Hz	2	136412472	rs7560535	2:136412472-136412472	A	intron_variant	MODIFIER	R3HDM1	ENSG00000048991	Transcript	ENST00000409606.1	protein_coding	-	17/25	-	-	-	-	-	-	-	rs7560535	-	1	-	HGNC	9757	-	-	-	-	-	-	0.2989	-	-	-	-	-	-	-	-	-
500Hz	2	136412472	rs7560535	2:136412472-136412472	T	intron_variant	MODIFIER	R3HDM1	ENSG00000048991	Transcript	ENST00000409606.1	protein_coding	-	17/25	-	-	-	-	-	-	-	rs7560535	-	1	-	HGNC	9757	-	-	-	-	-	-	-	-	-	-	-	-	-	-	-	-
500Hz	2	136412472	rs7560535	2:136412472-136412472	A	intron_variant	MODIFIER	R3HDM1	ENSG00000048991	Transcript	ENST00000410054.1	protein_coding	-	14/22	-	-	-	-	-	-	-	rs7560535	-	1	-	HGNC	9757	-	-	-	-	-	-	0.2989	-	-	-	-	-	-	-	-	-
500Hz	2	136412472	rs7560535	2:136412472-136412472	T	intron_variant	MODIFIER	R3HDM1	ENSG00000048991	Transcript	ENST00000410054.1	protein_coding	-	14/22	-	-	-	-	-	-	-	rs7560535	-	1	-	HGNC	9757	-	-	-	-	-	-	-	-	-	-	-	-	-	-	-	-
500Hz	2	136412472	rs7560535	2:136412472-136412472	A	downstream_gene_variant	MODIFIER	R3HDM1	ENSG00000048991	Transcript	ENST00000425804.1	protein_coding	-	-	-	-	-	-	-	-	-	rs7560535	2962	1	cds_start_NF,cds_end_NF	HGNC	9757	-	-	-	-	-	-	0.2989	-	-	-	-	-	-	-	-	-
500Hz	2	136412472	rs7560535	2:136412472-136412472	T	downstream_gene_variant	MODIFIER	R3HDM1	ENSG00000048991	Transcript	ENST00000425804.1	protein_coding	-	-	-	-	-	-	-	-	-	rs7560535	2962	1	cds_start_NF,cds_end_NF	HGNC	9757	-	-	-	-	-	-	-	-	-	-	-	-	-	-	-	-
500Hz	2	136412472	rs7560535	2:136412472-136412472	A	intron_variant	MODIFIER	R3HDM1	ENSG00000048991	Transcript	ENST00000429703.2	protein_coding	-	6/14	-	-	-	-	-	-	-	rs7560535	-	1	cds_start_NF	HGNC	9757	-	-	-	-	-	-	0.2989	-	-	-	-	-	-	-	-	-
500Hz	2	136412472	rs7560535	2:136412472-136412472	T	intron_variant	MODIFIER	R3HDM1	ENSG00000048991	Transcript	ENST00000429703.2	protein_coding	-	6/14	-	-	-	-	-	-	-	rs7560535	-	1	cds_start_NF	HGNC	9757	-	-	-	-	-	-	-	-	-	-	-	-	-	-	-	-
500Hz	2	136412472	rs7560535	2:136412472-136412472	A	downstream_gene_variant	MODIFIER	R3HDM1	ENSG00000048991	Transcript	ENST00000441871.1	protein_coding	-	-	-	-	-	-	-	-	-	rs7560535	3128	1	cds_start_NF,cds_end_NF	HGNC	9757	-	-	-	-	-	-	0.2989	-	-	-	-	-	-	-	-	-
500Hz	2	136412472	rs7560535	2:136412472-136412472	T	downstream_gene_variant	MODIFIER	R3HDM1	ENSG00000048991	Transcript	ENST00000441871.1	protein_coding	-	-	-	-	-	-	-	-	-	rs7560535	3128	1	cds_start_NF,cds_end_NF	HGNC	9757	-	-	-	-	-	-	-	-	-	-	-	-	-	-	-	-
500Hz	2	136412472	rs7560535	2:136412472-136412472	A	downstream_gene_variant	MODIFIER	R3HDM1	ENSG00000048991	Transcript	ENST00000487294.1	retained_intron	-	-	-	-	-	-	-	-	-	rs7560535	2881	1	-	HGNC	9757	-	-	-	-	-	-	0.2989	-	-	-	-	-	-	-	-	-
500Hz	2	136412472	rs7560535	2:136412472-136412472	T	downstream_gene_variant	MODIFIER	R3HDM1	ENSG00000048991	Transcript	ENST00000487294.1	retained_intron	-	-	-	-	-	-	-	-	-	rs7560535	2881	1	-	HGNC	9757	-	-	-	-	-	-	-	-	-	-	-	-	-	-	-	-
500Hz	2	136412472	rs7560535	2:136412472-136412472	A	downstream_gene_variant	MODIFIER	RNU6-512P	ENSG00000201308	Transcript	ENST00000364438.1	snRNA	-	-	-	-	-	-	-	-	-	rs7560535	1575	-1	-	HGNC	47475	-	-	-	-	-	-	0.2989	-	-	-	-	-	-	-	-	-
500Hz	2	136412472	rs7560535	2:136412472-136412472	T	downstream_gene_variant	MODIFIER	RNU6-512P	ENSG00000201308	Transcript	ENST00000364438.1	snRNA	-	-	-	-	-	-	-	-	-	rs7560535	1575	-1	-	HGNC	47475	-	-	-	-	-	-	-	-	-	-	-	-	-	-	-	-
500Hz	2	142766083	rs114865856	2:142766083-142766083	T	intron_variant	MODIFIER	LRP1B	ENSG00000168702	Transcript	ENST00000389484.3	protein_coding	-	1/90	-	-	-	-	-	-	-	rs114865856	-	-1	-	HGNC	6693	-	-	-	-	-	-	0.0112	-	-	-	-	-	-	-	-	-
500Hz	2	142766083	rs114865856	2:142766083-142766083	T	intron_variant	MODIFIER	LRP1B	ENSG00000168702	Transcript	ENST00000434794.1	protein_coding	-	1/13	-	-	-	-	-	-	-	rs114865856	-	-1	cds_end_NF	HGNC	6693	-	-	-	-	-	-	0.0112	-	-	-	-	-	-	-	-	-
500Hz	2	142771270	rs114917699	2:142771270-142771270	C	intron_variant	MODIFIER	LRP1B	ENSG00000168702	Transcript	ENST00000389484.3	protein_coding	-	1/90	-	-	-	-	-	-	-	rs114917699	-	-1	-	HGNC	6693	-	-	-	-	-	-	-	-	-	-	-	-	-	-	-	-
500Hz	2	142771270	rs114917699	2:142771270-142771270	G	intron_variant	MODIFIER	LRP1B	ENSG00000168702	Transcript	ENST00000389484.3	protein_coding	-	1/90	-	-	-	-	-	-	-	rs114917699	-	-1	-	HGNC	6693	-	-	-	-	-	-	0.0112	-	-	-	-	-	-	-	-	-
500Hz	2	142771270	rs114917699	2:142771270-142771270	C	intron_variant	MODIFIER	LRP1B	ENSG00000168702	Transcript	ENST00000434794.1	protein_coding	-	1/13	-	-	-	-	-	-	-	rs114917699	-	-1	cds_end_NF	HGNC	6693	-	-	-	-	-	-	-	-	-	-	-	-	-	-	-	-
500Hz	2	142771270	rs114917699	2:142771270-142771270	G	intron_variant	MODIFIER	LRP1B	ENSG00000168702	Transcript	ENST00000434794.1	protein_coding	-	1/13	-	-	-	-	-	-	-	rs114917699	-	-1	cds_end_NF	HGNC	6693	-	-	-	-	-	-	0.0112	-	-	-	-	-	-	-	-	-
500Hz	2	142772517	rs115796270	2:142772517-142772517	C	intron_variant	MODIFIER	LRP1B	ENSG00000168702	Transcript	ENST00000389484.3	protein_coding	-	1/90	-	-	-	-	-	-	-	rs115796270	-	-1	-	HGNC	6693	-	-	-	-	-	-	0.0112	-	-	-	-	-	-	-	-	-
500Hz	2	142772517	rs115796270	2:142772517-142772517	C	intron_variant	MODIFIER	LRP1B	ENSG00000168702	Transcript	ENST00000434794.1	protein_coding	-	1/13	-	-	-	-	-	-	-	rs115796270	-	-1	cds_end_NF	HGNC	6693	-	-	-	-	-	-	0.0112	-	-	-	-	-	-	-	-	-
500Hz	2	142776186	rs56018609	2:142776186-142776186	G	intron_variant	MODIFIER	LRP1B	ENSG00000168702	Transcript	ENST00000389484.3	protein_coding	-	1/90	-	-	-	-	-	-	-	rs56018609	-	-1	-	HGNC	6693	-	-	-	-	-	-	0.0218	-	-	-	-	-	-	-	-	-
500Hz	2	142776186	rs56018609	2:142776186-142776186	G	intron_variant	MODIFIER	LRP1B	ENSG00000168702	Transcript	ENST00000434794.1	protein_coding	-	1/13	-	-	-	-	-	-	-	rs56018609	-	-1	cds_end_NF	HGNC	6693	-	-	-	-	-	-	0.0218	-	-	-	-	-	-	-	-	-
500Hz	2	142779166	rs75836911	2:142779166-142779166	G	intron_variant	MODIFIER	LRP1B	ENSG00000168702	Transcript	ENST00000389484.3	protein_coding	-	1/90	-	-	-	-	-	-	-	rs75836911	-	-1	-	HGNC	6693	-	-	-	-	-	-	0.019	-	-	-	-	-	-	-	-	-
500Hz	2	142779166	rs75836911	2:142779166-142779166	G	intron_variant	MODIFIER	LRP1B	ENSG00000168702	Transcript	ENST00000434794.1	protein_coding	-	1/13	-	-	-	-	-	-	-	rs75836911	-	-1	cds_end_NF	HGNC	6693	-	-	-	-	-	-	0.019	-	-	-	-	-	-	-	-	-
500Hz	2	142779474	rs114711399	2:142779474-142779474	C	intron_variant	MODIFIER	LRP1B	ENSG00000168702	Transcript	ENST00000389484.3	protein_coding	-	1/90	-	-	-	-	-	-	-	rs114711399	-	-1	-	HGNC	6693	-	-	-	-	-	-	0.0316	-	-	-	-	-	-	-	-	-
500Hz	2	142779474	rs114711399	2:142779474-142779474	C	intron_variant	MODIFIER	LRP1B	ENSG00000168702	Transcript	ENST00000434794.1	protein_coding	-	1/13	-	-	-	-	-	-	-	rs114711399	-	-1	cds_end_NF	HGNC	6693	-	-	-	-	-	-	0.0316	-	-	-	-	-	-	-	-	-
500Hz	2	142779693	rs114917915	2:142779693-142779693	A	intron_variant	MODIFIER	LRP1B	ENSG00000168702	Transcript	ENST00000389484.3	protein_coding	-	1/90	-	-	-	-	-	-	-	rs114917915	-	-1	-	HGNC	6693	-	-	-	-	-	-	0.019	-	-	-	-	-	-	-	-	-
500Hz	2	142779693	rs114917915	2:142779693-142779693	A	intron_variant	MODIFIER	LRP1B	ENSG00000168702	Transcript	ENST00000434794.1	protein_coding	-	1/13	-	-	-	-	-	-	-	rs114917915	-	-1	cds_end_NF	HGNC	6693	-	-	-	-	-	-	0.019	-	-	-	-	-	-	-	-	-
500Hz	2	142780396	rs114077923	2:142780396-142780396	A	intron_variant	MODIFIER	LRP1B	ENSG00000168702	Transcript	ENST00000389484.3	protein_coding	-	1/90	-	-	-	-	-	-	-	rs114077923	-	-1	-	HGNC	6693	-	-	-	-	-	-	-	-	-	-	-	-	-	-	-	-
500Hz	2	142780396	rs114077923	2:142780396-142780396	T	intron_variant	MODIFIER	LRP1B	ENSG00000168702	Transcript	ENST00000389484.3	protein_coding	-	1/90	-	-	-	-	-	-	-	rs114077923	-	-1	-	HGNC	6693	-	-	-	-	-	-	0.0112	-	-	-	-	-	-	-	-	-
500Hz	2	142780396	rs114077923	2:142780396-142780396	A	intron_variant	MODIFIER	LRP1B	ENSG00000168702	Transcript	ENST00000434794.1	protein_coding	-	1/13	-	-	-	-	-	-	-	rs114077923	-	-1	cds_end_NF	HGNC	6693	-	-	-	-	-	-	-	-	-	-	-	-	-	-	-	-
500Hz	2	142780396	rs114077923	2:142780396-142780396	T	intron_variant	MODIFIER	LRP1B	ENSG00000168702	Transcript	ENST00000434794.1	protein_coding	-	1/13	-	-	-	-	-	-	-	rs114077923	-	-1	cds_end_NF	HGNC	6693	-	-	-	-	-	-	0.0112	-	-	-	-	-	-	-	-	-
500Hz	2	142780432	rs7586205	2:142780432-142780432	C	intron_variant	MODIFIER	LRP1B	ENSG00000168702	Transcript	ENST00000389484.3	protein_coding	-	1/90	-	-	-	-	-	-	-	rs7586205	-	-1	-	HGNC	6693	-	-	-	-	-	-	0.019	-	-	-	-	-	-	-	-	-
500Hz	2	142780432	rs7586205	2:142780432-142780432	C	intron_variant	MODIFIER	LRP1B	ENSG00000168702	Transcript	ENST00000434794.1	protein_coding	-	1/13	-	-	-	-	-	-	-	rs7586205	-	-1	cds_end_NF	HGNC	6693	-	-	-	-	-	-	0.019	-	-	-	-	-	-	-	-	-
500Hz	2	142780688	rs7559509	2:142780688-142780688	G	intron_variant	MODIFIER	LRP1B	ENSG00000168702	Transcript	ENST00000389484.3	protein_coding	-	1/90	-	-	-	-	-	-	-	rs7559509	-	-1	-	HGNC	6693	-	-	-	-	-	-	0.0188	-	-	-	-	-	-	-	-	-
500Hz	2	142780688	rs7559509	2:142780688-142780688	G	intron_variant	MODIFIER	LRP1B	ENSG00000168702	Transcript	ENST00000434794.1	protein_coding	-	1/13	-	-	-	-	-	-	-	rs7559509	-	-1	cds_end_NF	HGNC	6693	-	-	-	-	-	-	0.0188	-	-	-	-	-	-	-	-	-
500Hz	2	142781538	rs115228561	2:142781538-142781538	G	intron_variant	MODIFIER	LRP1B	ENSG00000168702	Transcript	ENST00000389484.3	protein_coding	-	1/90	-	-	-	-	-	-	-	rs115228561	-	-1	-	HGNC	6693	-	-	-	-	-	-	0.021	-	-	-	-	-	-	-	-	-
500Hz	2	142781538	rs115228561	2:142781538-142781538	G	intron_variant	MODIFIER	LRP1B	ENSG00000168702	Transcript	ENST00000434794.1	protein_coding	-	1/13	-	-	-	-	-	-	-	rs115228561	-	-1	cds_end_NF	HGNC	6693	-	-	-	-	-	-	0.021	-	-	-	-	-	-	-	-	-
500Hz	2	142781745	rs114184475	2:142781745-142781745	T	intron_variant	MODIFIER	LRP1B	ENSG00000168702	Transcript	ENST00000389484.3	protein_coding	-	1/90	-	-	-	-	-	-	-	rs114184475	-	-1	-	HGNC	6693	-	-	-	-	-	-	0.02	-	-	-	-	-	-	-	-	-
500Hz	2	142781745	rs114184475	2:142781745-142781745	T	intron_variant	MODIFIER	LRP1B	ENSG00000168702	Transcript	ENST00000434794.1	protein_coding	-	1/13	-	-	-	-	-	-	-	rs114184475	-	-1	cds_end_NF	HGNC	6693	-	-	-	-	-	-	0.02	-	-	-	-	-	-	-	-	-
500Hz	2	142782279	rs116766132	2:142782279-142782279	A	intron_variant	MODIFIER	LRP1B	ENSG00000168702	Transcript	ENST00000389484.3	protein_coding	-	1/90	-	-	-	-	-	-	-	rs116766132	-	-1	-	HGNC	6693	-	-	-	-	-	-	0.021	-	-	-	-	-	-	-	-	-
500Hz	2	142782279	rs116766132	2:142782279-142782279	A	intron_variant	MODIFIER	LRP1B	ENSG00000168702	Transcript	ENST00000434794.1	protein_coding	-	1/13	-	-	-	-	-	-	-	rs116766132	-	-1	cds_end_NF	HGNC	6693	-	-	-	-	-	-	0.021	-	-	-	-	-	-	-	-	-
500Hz	2	142782914	rs80178281	2:142782914-142782914	A	intron_variant	MODIFIER	LRP1B	ENSG00000168702	Transcript	ENST00000389484.3	protein_coding	-	1/90	-	-	-	-	-	-	-	rs80178281	-	-1	-	HGNC	6693	-	-	-	-	-	-	-	-	-	-	-	-	-	-	-	-
500Hz	2	142782914	rs80178281	2:142782914-142782914	T	intron_variant	MODIFIER	LRP1B	ENSG00000168702	Transcript	ENST00000389484.3	protein_coding	-	1/90	-	-	-	-	-	-	-	rs80178281	-	-1	-	HGNC	6693	-	-	-	-	-	-	0.021	-	-	-	-	-	-	-	-	-
500Hz	2	142782914	rs80178281	2:142782914-142782914	A	intron_variant	MODIFIER	LRP1B	ENSG00000168702	Transcript	ENST00000434794.1	protein_coding	-	1/13	-	-	-	-	-	-	-	rs80178281	-	-1	cds_end_NF	HGNC	6693	-	-	-	-	-	-	-	-	-	-	-	-	-	-	-	-
500Hz	2	142782914	rs80178281	2:142782914-142782914	T	intron_variant	MODIFIER	LRP1B	ENSG00000168702	Transcript	ENST00000434794.1	protein_coding	-	1/13	-	-	-	-	-	-	-	rs80178281	-	-1	cds_end_NF	HGNC	6693	-	-	-	-	-	-	0.021	-	-	-	-	-	-	-	-	-
500Hz	2	142783243	rs115990237	2:142783243-142783243	C	intron_variant	MODIFIER	LRP1B	ENSG00000168702	Transcript	ENST00000389484.3	protein_coding	-	1/90	-	-	-	-	-	-	-	rs115990237	-	-1	-	HGNC	6693	-	-	-	-	-	-	0.0112	-	-	-	-	-	-	-	-	-
500Hz	2	142783243	rs115990237	2:142783243-142783243	C	intron_variant	MODIFIER	LRP1B	ENSG00000168702	Transcript	ENST00000434794.1	protein_coding	-	1/13	-	-	-	-	-	-	-	rs115990237	-	-1	cds_end_NF	HGNC	6693	-	-	-	-	-	-	0.0112	-	-	-	-	-	-	-	-	-
500Hz	2	142784227	rs115763178	2:142784227-142784227	T	intron_variant	MODIFIER	LRP1B	ENSG00000168702	Transcript	ENST00000389484.3	protein_coding	-	1/90	-	-	-	-	-	-	-	rs115763178	-	-1	-	HGNC	6693	-	-	-	-	-	-	0.019	-	-	-	-	-	-	-	-	-
500Hz	2	142784227	rs115763178	2:142784227-142784227	T	intron_variant	MODIFIER	LRP1B	ENSG00000168702	Transcript	ENST00000434794.1	protein_coding	-	1/13	-	-	-	-	-	-	-	rs115763178	-	-1	cds_end_NF	HGNC	6693	-	-	-	-	-	-	0.019	-	-	-	-	-	-	-	-	-
500Hz	2	142784860	rs116621120	2:142784860-142784860	G	intron_variant	MODIFIER	LRP1B	ENSG00000168702	Transcript	ENST00000389484.3	protein_coding	-	1/90	-	-	-	-	-	-	-	rs116621120	-	-1	-	HGNC	6693	-	-	-	-	-	-	0.019	-	-	-	-	-	-	-	-	-
500Hz	2	142784860	rs116621120	2:142784860-142784860	G	intron_variant	MODIFIER	LRP1B	ENSG00000168702	Transcript	ENST00000434794.1	protein_coding	-	1/13	-	-	-	-	-	-	-	rs116621120	-	-1	cds_end_NF	HGNC	6693	-	-	-	-	-	-	0.019	-	-	-	-	-	-	-	-	-
500Hz	2	142785049	rs77373740	2:142785049-142785049	C	intron_variant	MODIFIER	LRP1B	ENSG00000168702	Transcript	ENST00000389484.3	protein_coding	-	1/90	-	-	-	-	-	-	-	rs77373740	-	-1	-	HGNC	6693	-	-	-	-	-	-	-	-	-	-	-	-	-	-	-	-
500Hz	2	142785049	rs77373740	2:142785049-142785049	G	intron_variant	MODIFIER	LRP1B	ENSG00000168702	Transcript	ENST00000389484.3	protein_coding	-	1/90	-	-	-	-	-	-	-	rs77373740	-	-1	-	HGNC	6693	-	-	-	-	-	-	0.019	-	-	-	-	-	-	-	-	-
500Hz	2	142785049	rs77373740	2:142785049-142785049	C	intron_variant	MODIFIER	LRP1B	ENSG00000168702	Transcript	ENST00000434794.1	protein_coding	-	1/13	-	-	-	-	-	-	-	rs77373740	-	-1	cds_end_NF	HGNC	6693	-	-	-	-	-	-	-	-	-	-	-	-	-	-	-	-
500Hz	2	142785049	rs77373740	2:142785049-142785049	G	intron_variant	MODIFIER	LRP1B	ENSG00000168702	Transcript	ENST00000434794.1	protein_coding	-	1/13	-	-	-	-	-	-	-	rs77373740	-	-1	cds_end_NF	HGNC	6693	-	-	-	-	-	-	0.019	-	-	-	-	-	-	-	-	-
500Hz	2	142785402	rs55987669	2:142785402-142785402	C	intron_variant	MODIFIER	LRP1B	ENSG00000168702	Transcript	ENST00000389484.3	protein_coding	-	1/90	-	-	-	-	-	-	-	rs55987669	-	-1	-	HGNC	6693	-	-	-	-	-	-	0.0112	-	-	-	-	-	-	-	-	-
500Hz	2	142785402	rs55987669	2:142785402-142785402	C	intron_variant	MODIFIER	LRP1B	ENSG00000168702	Transcript	ENST00000434794.1	protein_coding	-	1/13	-	-	-	-	-	-	-	rs55987669	-	-1	cds_end_NF	HGNC	6693	-	-	-	-	-	-	0.0112	-	-	-	-	-	-	-	-	-
500Hz	2	142785597	rs56143408	2:142785597-142785597	C	intron_variant	MODIFIER	LRP1B	ENSG00000168702	Transcript	ENST00000389484.3	protein_coding	-	1/90	-	-	-	-	-	-	-	rs56143408	-	-1	-	HGNC	6693	-	-	-	-	-	-	0.019	-	-	-	-	-	-	-	-	-
500Hz	2	142785597	rs56143408	2:142785597-142785597	C	intron_variant	MODIFIER	LRP1B	ENSG00000168702	Transcript	ENST00000434794.1	protein_coding	-	1/13	-	-	-	-	-	-	-	rs56143408	-	-1	cds_end_NF	HGNC	6693	-	-	-	-	-	-	0.019	-	-	-	-	-	-	-	-	-
500Hz	2	142786294	rs76999977	2:142786294-142786294	G	intron_variant	MODIFIER	LRP1B	ENSG00000168702	Transcript	ENST00000389484.3	protein_coding	-	1/90	-	-	-	-	-	-	-	rs76999977	-	-1	-	HGNC	6693	-	-	-	-	-	-	0.021	-	-	-	-	-	-	-	-	-
500Hz	2	142786294	rs76999977	2:142786294-142786294	G	intron_variant	MODIFIER	LRP1B	ENSG00000168702	Transcript	ENST00000434794.1	protein_coding	-	1/13	-	-	-	-	-	-	-	rs76999977	-	-1	cds_end_NF	HGNC	6693	-	-	-	-	-	-	0.021	-	-	-	-	-	-	-	-	-
500Hz	2	142787110	rs115796394	2:142787110-142787110	G	intron_variant	MODIFIER	LRP1B	ENSG00000168702	Transcript	ENST00000389484.3	protein_coding	-	1/90	-	-	-	-	-	-	-	rs115796394	-	-1	-	HGNC	6693	-	-	-	-	-	-	0.019	-	-	-	-	-	-	-	-	-
500Hz	2	142787110	rs115796394	2:142787110-142787110	G	intron_variant	MODIFIER	LRP1B	ENSG00000168702	Transcript	ENST00000434794.1	protein_coding	-	1/13	-	-	-	-	-	-	-	rs115796394	-	-1	cds_end_NF	HGNC	6693	-	-	-	-	-	-	0.019	-	-	-	-	-	-	-	-	-
500Hz	2	142787509	rs75753410	2:142787509-142787509	G	intron_variant	MODIFIER	LRP1B	ENSG00000168702	Transcript	ENST00000389484.3	protein_coding	-	1/90	-	-	-	-	-	-	-	rs75753410	-	-1	-	HGNC	6693	-	-	-	-	-	-	-	-	-	-	-	-	-	-	-	-
500Hz	2	142787509	rs75753410	2:142787509-142787509	T	intron_variant	MODIFIER	LRP1B	ENSG00000168702	Transcript	ENST00000389484.3	protein_coding	-	1/90	-	-	-	-	-	-	-	rs75753410	-	-1	-	HGNC	6693	-	-	-	-	-	-	0.019	-	-	-	-	-	-	-	-	-
500Hz	2	142787509	rs75753410	2:142787509-142787509	G	intron_variant	MODIFIER	LRP1B	ENSG00000168702	Transcript	ENST00000434794.1	protein_coding	-	1/13	-	-	-	-	-	-	-	rs75753410	-	-1	cds_end_NF	HGNC	6693	-	-	-	-	-	-	-	-	-	-	-	-	-	-	-	-
500Hz	2	142787509	rs75753410	2:142787509-142787509	T	intron_variant	MODIFIER	LRP1B	ENSG00000168702	Transcript	ENST00000434794.1	protein_coding	-	1/13	-	-	-	-	-	-	-	rs75753410	-	-1	cds_end_NF	HGNC	6693	-	-	-	-	-	-	0.019	-	-	-	-	-	-	-	-	-
500Hz	2	142791333	rs115665594	2:142791333-142791333	C	intron_variant	MODIFIER	LRP1B	ENSG00000168702	Transcript	ENST00000389484.3	protein_coding	-	1/90	-	-	-	-	-	-	-	rs115665594	-	-1	-	HGNC	6693	-	-	-	-	-	-	0.0112	-	-	-	-	-	-	-	-	-
500Hz	2	142791333	rs115665594	2:142791333-142791333	C	intron_variant	MODIFIER	LRP1B	ENSG00000168702	Transcript	ENST00000434794.1	protein_coding	-	1/13	-	-	-	-	-	-	-	rs115665594	-	-1	cds_end_NF	HGNC	6693	-	-	-	-	-	-	0.0112	-	-	-	-	-	-	-	-	-
8KHz; PTAH	2	158935249	rs13429651	2:158935249-158935249	C	intron_variant	MODIFIER	UPP2	ENSG00000007001	Transcript	ENST00000409859.4	protein_coding	-	2/8	-	-	-	-	-	-	-	rs13429651	-	1	-	HGNC	23061	-	-	-	-	-	-	0.107	-	-	-	-	-	-	-	-	-
8KHz; PTAH	2	158935249	rs13429651	2:158935249-158935249	C	intron_variant	MODIFIER	UPP2	ENSG00000007001	Transcript	ENST00000605860.1	protein_coding	-	3/9	-	-	-	-	-	-	-	rs13429651	-	1	-	HGNC	23061	-	-	-	-	-	-	0.107	-	-	-	-	-	-	-	-	-
8KHz; PTAH	2	158935322	rs76182665	2:158935322-158935322	C	intron_variant	MODIFIER	UPP2	ENSG00000007001	Transcript	ENST00000409859.4	protein_coding	-	2/8	-	-	-	-	-	-	-	rs76182665	-	1	-	HGNC	23061	-	-	-	-	-	-	0.107	-	-	-	-	-	-	-	-	-
8KHz; PTAH	2	158935322	rs76182665	2:158935322-158935322	C	intron_variant	MODIFIER	UPP2	ENSG00000007001	Transcript	ENST00000605860.1	protein_coding	-	3/9	-	-	-	-	-	-	-	rs76182665	-	1	-	HGNC	23061	-	-	-	-	-	-	0.107	-	-	-	-	-	-	-	-	-
8KHz; PTAH	2	158935973	rs10175147	2:158935973-158935973	A	intron_variant	MODIFIER	UPP2	ENSG00000007001	Transcript	ENST00000409859.4	protein_coding	-	2/8	-	-	-	-	-	-	-	rs10175147	-	1	-	HGNC	23061	-	-	-	-	-	-	0.107	-	-	-	-	-	-	-	-	-
8KHz; PTAH	2	158935973	rs10175147	2:158935973-158935973	A	intron_variant	MODIFIER	UPP2	ENSG00000007001	Transcript	ENST00000605860.1	protein_coding	-	3/9	-	-	-	-	-	-	-	rs10175147	-	1	-	HGNC	23061	-	-	-	-	-	-	0.107	-	-	-	-	-	-	-	-	-
8KHz	2	158938786	rs13012457	2:158938786-158938786	C	intron_variant	MODIFIER	UPP2	ENSG00000007001	Transcript	ENST00000409859.4	protein_coding	-	2/8	-	-	-	-	-	-	-	rs13012457	-	1	-	HGNC	23061	-	-	-	-	-	-	0.0918	-	-	-	-	-	-	-	-	-
8KHz	2	158938786	rs13012457	2:158938786-158938786	C	intron_variant	MODIFIER	UPP2	ENSG00000007001	Transcript	ENST00000605860.1	protein_coding	-	3/9	-	-	-	-	-	-	-	rs13012457	-	1	-	HGNC	23061	-	-	-	-	-	-	0.0918	-	-	-	-	-	-	-	-	-
8KHz	2	158939572	rs151178854	2:158939572-158939572	G	intron_variant	MODIFIER	UPP2	ENSG00000007001	Transcript	ENST00000409859.4	protein_coding	-	2/8	-	-	-	-	-	-	-	rs151178854	-	1	-	HGNC	23061	-	-	-	-	-	-	0.1126	-	-	-	-	-	-	-	-	-
8KHz	2	158939572	rs151178854	2:158939572-158939572	G	intron_variant	MODIFIER	UPP2	ENSG00000007001	Transcript	ENST00000605860.1	protein_coding	-	3/9	-	-	-	-	-	-	-	rs151178854	-	1	-	HGNC	23061	-	-	-	-	-	-	0.1126	-	-	-	-	-	-	-	-	-
8KHz	2	158939723	rs28833261	2:158939723-158939723	T	intron_variant	MODIFIER	UPP2	ENSG00000007001	Transcript	ENST00000409859.4	protein_coding	-	2/8	-	-	-	-	-	-	-	rs28833261	-	1	-	HGNC	23061	-	-	-	-	-	-	0.1454	-	-	-	-	-	-	-	-	-
8KHz	2	158939723	rs28833261	2:158939723-158939723	T	intron_variant	MODIFIER	UPP2	ENSG00000007001	Transcript	ENST00000605860.1	protein_coding	-	3/9	-	-	-	-	-	-	-	rs28833261	-	1	-	HGNC	23061	-	-	-	-	-	-	0.1454	-	-	-	-	-	-	-	-	-
8KHz	2	158947325	rs10171627	2:158947325-158947325	G	intron_variant	MODIFIER	UPP2	ENSG00000007001	Transcript	ENST00000409859.4	protein_coding	-	2/8	-	-	-	-	-	-	-	rs10171627	-	1	-	HGNC	23061	-	-	-	-	-	-	-	-	-	-	-	-	-	-	-	-
8KHz	2	158947325	rs10171627	2:158947325-158947325	T	intron_variant	MODIFIER	UPP2	ENSG00000007001	Transcript	ENST00000409859.4	protein_coding	-	2/8	-	-	-	-	-	-	-	rs10171627	-	1	-	HGNC	23061	-	-	-	-	-	-	0.1434	-	-	-	-	-	-	-	-	-
8KHz	2	158947325	rs10171627	2:158947325-158947325	G	intron_variant	MODIFIER	UPP2	ENSG00000007001	Transcript	ENST00000605860.1	protein_coding	-	3/9	-	-	-	-	-	-	-	rs10171627	-	1	-	HGNC	23061	-	-	-	-	-	-	-	-	-	-	-	-	-	-	-	-
8KHz	2	158947325	rs10171627	2:158947325-158947325	T	intron_variant	MODIFIER	UPP2	ENSG00000007001	Transcript	ENST00000605860.1	protein_coding	-	3/9	-	-	-	-	-	-	-	rs10171627	-	1	-	HGNC	23061	-	-	-	-	-	-	0.1434	-	-	-	-	-	-	-	-	-
8KHz	2	158947330	rs35312435	2:158947330-158947330	T	intron_variant	MODIFIER	UPP2	ENSG00000007001	Transcript	ENST00000409859.4	protein_coding	-	2/8	-	-	-	-	-	-	-	rs35312435	-	1	-	HGNC	23061	-	-	-	-	-	-	0.0917	-	-	-	-	-	-	-	-	-
8KHz	2	158947330	rs35312435	2:158947330-158947330	T	intron_variant	MODIFIER	UPP2	ENSG00000007001	Transcript	ENST00000605860.1	protein_coding	-	3/9	-	-	-	-	-	-	-	rs35312435	-	1	-	HGNC	23061	-	-	-	-	-	-	0.0917	-	-	-	-	-	-	-	-	-
8KHz	2	158948998	rs71421067	2:158948998-158948998	G	intron_variant	MODIFIER	UPP2	ENSG00000007001	Transcript	ENST00000409859.4	protein_coding	-	2/8	-	-	-	-	-	-	-	rs71421067	-	1	-	HGNC	23061	-	-	-	-	-	-	0.1036	-	-	-	-	-	-	-	-	-
8KHz	2	158948998	rs71421067	2:158948998-158948998	G	intron_variant	MODIFIER	UPP2	ENSG00000007001	Transcript	ENST00000605860.1	protein_coding	-	3/9	-	-	-	-	-	-	-	rs71421067	-	1	-	HGNC	23061	-	-	-	-	-	-	0.1036	-	-	-	-	-	-	-	-	-
8KHz	2	158949561	rs13410444	2:158949561-158949561	T	intron_variant	MODIFIER	UPP2	ENSG00000007001	Transcript	ENST00000409859.4	protein_coding	-	2/8	-	-	-	-	-	-	-	rs13410444	-	1	-	HGNC	23061	-	-	-	-	-	-	0.144	-	-	-	-	-	-	-	-	-
8KHz	2	158949561	rs13410444	2:158949561-158949561	T	intron_variant	MODIFIER	UPP2	ENSG00000007001	Transcript	ENST00000605860.1	protein_coding	-	3/9	-	-	-	-	-	-	-	rs13410444	-	1	-	HGNC	23061	-	-	-	-	-	-	0.144	-	-	-	-	-	-	-	-	-
8KHz	2	158949724	rs76418616	2:158949724-158949724	T	intron_variant	MODIFIER	UPP2	ENSG00000007001	Transcript	ENST00000409859.4	protein_coding	-	2/8	-	-	-	-	-	-	-	rs76418616	-	1	-	HGNC	23061	-	-	-	-	-	-	0.0918	-	-	-	-	-	-	-	-	-
8KHz	2	158949724	rs76418616	2:158949724-158949724	T	intron_variant	MODIFIER	UPP2	ENSG00000007001	Transcript	ENST00000605860.1	protein_coding	-	3/9	-	-	-	-	-	-	-	rs76418616	-	1	-	HGNC	23061	-	-	-	-	-	-	0.0918	-	-	-	-	-	-	-	-	-
8KHz	2	158950191	rs34631670	2:158950191-158950191	G	intron_variant	MODIFIER	UPP2	ENSG00000007001	Transcript	ENST00000409859.4	protein_coding	-	2/8	-	-	-	-	-	-	-	rs34631670	-	1	-	HGNC	23061	-	-	-	-	-	-	0.0917	-	-	-	-	-	-	-	-	-
8KHz	2	158950191	rs34631670	2:158950191-158950191	G	intron_variant	MODIFIER	UPP2	ENSG00000007001	Transcript	ENST00000605860.1	protein_coding	-	3/9	-	-	-	-	-	-	-	rs34631670	-	1	-	HGNC	23061	-	-	-	-	-	-	0.0917	-	-	-	-	-	-	-	-	-
8KHz	2	158953332	rs6437131	2:158953332-158953332	A	intron_variant	MODIFIER	UPP2	ENSG00000007001	Transcript	ENST00000409859.4	protein_coding	-	2/8	-	-	-	-	-	-	-	rs6437131	-	1	-	HGNC	23061	-	-	-	-	-	-	0.1707	-	-	-	-	-	-	-	-	-
8KHz	2	158953332	rs6437131	2:158953332-158953332	A	intron_variant	MODIFIER	UPP2	ENSG00000007001	Transcript	ENST00000605860.1	protein_coding	-	3/9	-	-	-	-	-	-	-	rs6437131	-	1	-	HGNC	23061	-	-	-	-	-	-	0.1707	-	-	-	-	-	-	-	-	-
8KHz	2	158953409	rs6437132	2:158953409-158953409	C	intron_variant	MODIFIER	UPP2	ENSG00000007001	Transcript	ENST00000409859.4	protein_coding	-	2/8	-	-	-	-	-	-	-	rs6437132	-	1	-	HGNC	23061	-	-	-	-	-	-	0.1593	-	-	-	-	-	-	-	-	-
8KHz	2	158953409	rs6437132	2:158953409-158953409	C	upstream_gene_variant	MODIFIER	UPP2	ENSG00000007001	Transcript	ENST00000005756.4	protein_coding	-	-	-	-	-	-	-	-	-	rs6437132	4973	1	-	HGNC	23061	-	-	-	-	-	-	0.1593	-	-	-	-	-	-	-	-	-
8KHz	2	158953409	rs6437132	2:158953409-158953409	C	upstream_gene_variant	MODIFIER	UPP2	ENSG00000007001	Transcript	ENST00000460456.1	processed_transcript	-	-	-	-	-	-	-	-	-	rs6437132	4971	1	-	HGNC	23061	-	-	-	-	-	-	0.1593	-	-	-	-	-	-	-	-	-
8KHz	2	158953409	rs6437132	2:158953409-158953409	C	intron_variant	MODIFIER	UPP2	ENSG00000007001	Transcript	ENST00000605860.1	protein_coding	-	3/9	-	-	-	-	-	-	-	rs6437132	-	1	-	HGNC	23061	-	-	-	-	-	-	0.1593	-	-	-	-	-	-	-	-	-
8KHz	2	158958001	rs6739192	2:158958001-158958001	T	intron_variant	MODIFIER	UPP2	ENSG00000007001	Transcript	ENST00000409859.4	protein_coding	-	2/8	-	-	-	-	-	-	-	rs6739192	-	1	-	HGNC	23061	-	-	-	-	-	-	0.149	-	-	-	-	-	-	-	-	-
8KHz	2	158958001	rs6739192	2:158958001-158958001	T	upstream_gene_variant	MODIFIER	UPP2	ENSG00000007001	Transcript	ENST00000005756.4	protein_coding	-	-	-	-	-	-	-	-	-	rs6739192	381	1	-	HGNC	23061	-	-	-	-	-	-	0.149	-	-	-	-	-	-	-	-	-
8KHz	2	158958001	rs6739192	2:158958001-158958001	T	upstream_gene_variant	MODIFIER	UPP2	ENSG00000007001	Transcript	ENST00000460456.1	processed_transcript	-	-	-	-	-	-	-	-	-	rs6739192	379	1	-	HGNC	23061	-	-	-	-	-	-	0.149	-	-	-	-	-	-	-	-	-
8KHz	2	158958001	rs6739192	2:158958001-158958001	T	intron_variant	MODIFIER	UPP2	ENSG00000007001	Transcript	ENST00000605860.1	protein_coding	-	3/9	-	-	-	-	-	-	-	rs6739192	-	1	-	HGNC	23061	-	-	-	-	-	-	0.149	-	-	-	-	-	-	-	-	-
8KHz	2	158958261	rs6710054	2:158958261-158958261	C	regulatory_region_variant	MODIFIER	-	-	RegulatoryFeature	ENSR00001629289	CTCF_binding_site	-	-	-	-	-	-	-	-	-	rs6710054,COSV50048305	-	-	-	-	-	-	-	-	-	-	-	0.149	-	0,1	0,1	-	-	-	-	-	-
8KHz	2	158958261	rs6710054	2:158958261-158958261	C	TF_binding_site_variant	MODIFIER	-	-	MotifFeature	ENSM00526286952	-	-	-	-	-	-	-	-	-	-	rs6710054,COSV50048305	-	-1	-	-	-	-	-	-	-	-	-	0.149	-	0,1	0,1	-	ENSPFM0389	1	N	0.038	MYBL2,MYBL1
8KHz	2	158958261	rs6710054	2:158958261-158958261	C	intron_variant	MODIFIER	UPP2	ENSG00000007001	Transcript	ENST00000409859.4	protein_coding	-	2/8	-	-	-	-	-	-	-	rs6710054,COSV50048305	-	1	-	HGNC	23061	-	-	-	-	-	-	0.149	-	0,1	0,1	-	-	-	-	-	-
8KHz	2	158958261	rs6710054	2:158958261-158958261	C	upstream_gene_variant	MODIFIER	UPP2	ENSG00000007001	Transcript	ENST00000005756.4	protein_coding	-	-	-	-	-	-	-	-	-	rs6710054,COSV50048305	121	1	-	HGNC	23061	-	-	-	-	-	-	0.149	-	0,1	0,1	-	-	-	-	-	-
8KHz	2	158958261	rs6710054	2:158958261-158958261	C	upstream_gene_variant	MODIFIER	UPP2	ENSG00000007001	Transcript	ENST00000460456.1	processed_transcript	-	-	-	-	-	-	-	-	-	rs6710054,COSV50048305	119	1	-	HGNC	23061	-	-	-	-	-	-	0.149	-	0,1	0,1	-	-	-	-	-	-
8KHz	2	158958261	rs6710054	2:158958261-158958261	C	intron_variant	MODIFIER	UPP2	ENSG00000007001	Transcript	ENST00000605860.1	protein_coding	-	3/9	-	-	-	-	-	-	-	rs6710054,COSV50048305	-	1	-	HGNC	23061	-	-	-	-	-	-	0.149	-	0,1	0,1	-	-	-	-	-	-
8KHz	2	158958461	rs6757689	2:158958461-158958461	G	intron_variant	MODIFIER	UPP2	ENSG00000007001	Transcript	ENST00000409859.4	protein_coding	-	2/8	-	-	-	-	-	-	-	rs6757689	-	1	-	HGNC	23061	-	-	-	-	-	-	0.149	-	-	-	-	-	-	-	-	-
8KHz	2	158958461	rs6757689	2:158958461-158958461	G	5_prime_UTR_variant	MODIFIER	UPP2	ENSG00000007001	Transcript	ENST00000005756.4	protein_coding	1/7	-	-	-	80	-	-	-	-	rs6757689	-	1	-	HGNC	23061	-	-	-	-	-	-	0.149	-	-	-	-	-	-	-	-	-
8KHz	2	158958461	rs6757689	2:158958461-158958461	G	non_coding_transcript_exon_variant	MODIFIER	UPP2	ENSG00000007001	Transcript	ENST00000460456.1	processed_transcript	1/4	-	-	-	82	-	-	-	-	rs6757689	-	1	-	HGNC	23061	-	-	-	-	-	-	0.149	-	-	-	-	-	-	-	-	-
8KHz	2	158958461	rs6757689	2:158958461-158958461	G	intron_variant	MODIFIER	UPP2	ENSG00000007001	Transcript	ENST00000605860.1	protein_coding	-	3/9	-	-	-	-	-	-	-	rs6757689	-	1	-	HGNC	23061	-	-	-	-	-	-	0.149	-	-	-	-	-	-	-	-	-
8KHz	2	158958471	rs6710348	2:158958471-158958471	A	intron_variant	MODIFIER	UPP2	ENSG00000007001	Transcript	ENST00000409859.4	protein_coding	-	2/8	-	-	-	-	-	-	-	rs6710348	-	1	-	HGNC	23061	-	-	-	-	-	-	0.149	-	-	-	-	-	-	-	-	-
8KHz	2	158958471	rs6710348	2:158958471-158958471	A	5_prime_UTR_variant	MODIFIER	UPP2	ENSG00000007001	Transcript	ENST00000005756.4	protein_coding	1/7	-	-	-	90	-	-	-	-	rs6710348	-	1	-	HGNC	23061	-	-	-	-	-	-	0.149	-	-	-	-	-	-	-	-	-
8KHz	2	158958471	rs6710348	2:158958471-158958471	A	non_coding_transcript_exon_variant	MODIFIER	UPP2	ENSG00000007001	Transcript	ENST00000460456.1	processed_transcript	1/4	-	-	-	92	-	-	-	-	rs6710348	-	1	-	HGNC	23061	-	-	-	-	-	-	0.149	-	-	-	-	-	-	-	-	-
8KHz	2	158958471	rs6710348	2:158958471-158958471	A	intron_variant	MODIFIER	UPP2	ENSG00000007001	Transcript	ENST00000605860.1	protein_coding	-	3/9	-	-	-	-	-	-	-	rs6710348	-	1	-	HGNC	23061	-	-	-	-	-	-	0.149	-	-	-	-	-	-	-	-	-
8KHz	2	158958679	rs6760699	2:158958679-158958679	A	intron_variant	MODIFIER	UPP2	ENSG00000007001	Transcript	ENST00000005756.4	protein_coding	-	1/6	-	-	-	-	-	-	-	rs6760699	-	1	-	HGNC	23061	-	-	-	-	-	-	0.1566	-	-	-	-	-	-	-	-	-
8KHz	2	158958679	rs6760699	2:158958679-158958679	A	intron_variant	MODIFIER	UPP2	ENSG00000007001	Transcript	ENST00000409859.4	protein_coding	-	3/8	-	-	-	-	-	-	-	rs6760699	-	1	-	HGNC	23061	-	-	-	-	-	-	0.1566	-	-	-	-	-	-	-	-	-
8KHz	2	158958679	rs6760699	2:158958679-158958679	A	intron_variant,non_coding_transcript_variant	MODIFIER	UPP2	ENSG00000007001	Transcript	ENST00000460456.1	processed_transcript	-	1/3	-	-	-	-	-	-	-	rs6760699	-	1	-	HGNC	23061	-	-	-	-	-	-	0.1566	-	-	-	-	-	-	-	-	-
8KHz	2	158958679	rs6760699	2:158958679-158958679	A	intron_variant	MODIFIER	UPP2	ENSG00000007001	Transcript	ENST00000605860.1	protein_coding	-	4/9	-	-	-	-	-	-	-	rs6760699	-	1	-	HGNC	23061	-	-	-	-	-	-	0.1566	-	-	-	-	-	-	-	-	-
8KHz	2	158958767	rs6713525	2:158958767-158958767	A	intron_variant	MODIFIER	UPP2	ENSG00000007001	Transcript	ENST00000005756.4	protein_coding	-	1/6	-	-	-	-	-	-	-	rs6713525	-	1	-	HGNC	23061	-	-	-	-	-	-	0.1697	-	-	-	-	-	-	-	-	-
8KHz	2	158958767	rs6713525	2:158958767-158958767	A	intron_variant	MODIFIER	UPP2	ENSG00000007001	Transcript	ENST00000409859.4	protein_coding	-	3/8	-	-	-	-	-	-	-	rs6713525	-	1	-	HGNC	23061	-	-	-	-	-	-	0.1697	-	-	-	-	-	-	-	-	-
8KHz	2	158958767	rs6713525	2:158958767-158958767	A	intron_variant,non_coding_transcript_variant	MODIFIER	UPP2	ENSG00000007001	Transcript	ENST00000460456.1	processed_transcript	-	1/3	-	-	-	-	-	-	-	rs6713525	-	1	-	HGNC	23061	-	-	-	-	-	-	0.1697	-	-	-	-	-	-	-	-	-
8KHz	2	158958767	rs6713525	2:158958767-158958767	A	intron_variant	MODIFIER	UPP2	ENSG00000007001	Transcript	ENST00000605860.1	protein_coding	-	4/9	-	-	-	-	-	-	-	rs6713525	-	1	-	HGNC	23061	-	-	-	-	-	-	0.1697	-	-	-	-	-	-	-	-	-
8KHz	2	158958897	rs16842609	2:158958897-158958897	C	intron_variant	MODIFIER	UPP2	ENSG00000007001	Transcript	ENST00000005756.4	protein_coding	-	1/6	-	-	-	-	-	-	-	rs16842609	-	1	-	HGNC	23061	-	-	-	-	-	-	0.1492	-	-	-	-	-	-	-	-	-
8KHz	2	158958897	rs16842609	2:158958897-158958897	C	intron_variant	MODIFIER	UPP2	ENSG00000007001	Transcript	ENST00000409859.4	protein_coding	-	3/8	-	-	-	-	-	-	-	rs16842609	-	1	-	HGNC	23061	-	-	-	-	-	-	0.1492	-	-	-	-	-	-	-	-	-
8KHz	2	158958897	rs16842609	2:158958897-158958897	C	intron_variant,non_coding_transcript_variant	MODIFIER	UPP2	ENSG00000007001	Transcript	ENST00000460456.1	processed_transcript	-	1/3	-	-	-	-	-	-	-	rs16842609	-	1	-	HGNC	23061	-	-	-	-	-	-	0.1492	-	-	-	-	-	-	-	-	-
8KHz	2	158958897	rs16842609	2:158958897-158958897	C	intron_variant	MODIFIER	UPP2	ENSG00000007001	Transcript	ENST00000605860.1	protein_coding	-	4/9	-	-	-	-	-	-	-	rs16842609	-	1	-	HGNC	23061	-	-	-	-	-	-	0.1492	-	-	-	-	-	-	-	-	-
8KHz	2	158959073	rs13023813	2:158959073-158959073	G	intron_variant	MODIFIER	UPP2	ENSG00000007001	Transcript	ENST00000005756.4	protein_coding	-	1/6	-	-	-	-	-	-	-	rs13023813	-	1	-	HGNC	23061	-	-	-	-	-	-	0.1492	-	-	-	-	-	-	-	-	-
8KHz	2	158959073	rs13023813	2:158959073-158959073	G	intron_variant	MODIFIER	UPP2	ENSG00000007001	Transcript	ENST00000409859.4	protein_coding	-	3/8	-	-	-	-	-	-	-	rs13023813	-	1	-	HGNC	23061	-	-	-	-	-	-	0.1492	-	-	-	-	-	-	-	-	-
8KHz	2	158959073	rs13023813	2:158959073-158959073	G	intron_variant,non_coding_transcript_variant	MODIFIER	UPP2	ENSG00000007001	Transcript	ENST00000460456.1	processed_transcript	-	1/3	-	-	-	-	-	-	-	rs13023813	-	1	-	HGNC	23061	-	-	-	-	-	-	0.1492	-	-	-	-	-	-	-	-	-
8KHz	2	158959073	rs13023813	2:158959073-158959073	G	intron_variant	MODIFIER	UPP2	ENSG00000007001	Transcript	ENST00000605860.1	protein_coding	-	4/9	-	-	-	-	-	-	-	rs13023813	-	1	-	HGNC	23061	-	-	-	-	-	-	0.1492	-	-	-	-	-	-	-	-	-
8KHz	2	158959335	rs7606259	2:158959335-158959335	G	intron_variant	MODIFIER	UPP2	ENSG00000007001	Transcript	ENST00000005756.4	protein_coding	-	1/6	-	-	-	-	-	-	-	rs7606259	-	1	-	HGNC	23061	-	-	-	-	-	-	0.1697	-	-	-	-	-	-	-	-	-
8KHz	2	158959335	rs7606259	2:158959335-158959335	G	intron_variant	MODIFIER	UPP2	ENSG00000007001	Transcript	ENST00000409859.4	protein_coding	-	3/8	-	-	-	-	-	-	-	rs7606259	-	1	-	HGNC	23061	-	-	-	-	-	-	0.1697	-	-	-	-	-	-	-	-	-
8KHz	2	158959335	rs7606259	2:158959335-158959335	G	intron_variant,non_coding_transcript_variant	MODIFIER	UPP2	ENSG00000007001	Transcript	ENST00000460456.1	processed_transcript	-	1/3	-	-	-	-	-	-	-	rs7606259	-	1	-	HGNC	23061	-	-	-	-	-	-	0.1697	-	-	-	-	-	-	-	-	-
8KHz	2	158959335	rs7606259	2:158959335-158959335	G	intron_variant	MODIFIER	UPP2	ENSG00000007001	Transcript	ENST00000605860.1	protein_coding	-	4/9	-	-	-	-	-	-	-	rs7606259	-	1	-	HGNC	23061	-	-	-	-	-	-	0.1697	-	-	-	-	-	-	-	-	-
8KHz	2	158959386	rs7606365	2:158959386-158959386	G	intron_variant	MODIFIER	UPP2	ENSG00000007001	Transcript	ENST00000005756.4	protein_coding	-	1/6	-	-	-	-	-	-	-	rs7606365	-	1	-	HGNC	23061	-	-	-	-	-	-	0.1498	-	-	-	-	-	-	-	-	-
8KHz	2	158959386	rs7606365	2:158959386-158959386	G	intron_variant	MODIFIER	UPP2	ENSG00000007001	Transcript	ENST00000409859.4	protein_coding	-	3/8	-	-	-	-	-	-	-	rs7606365	-	1	-	HGNC	23061	-	-	-	-	-	-	0.1498	-	-	-	-	-	-	-	-	-
8KHz	2	158959386	rs7606365	2:158959386-158959386	G	intron_variant,non_coding_transcript_variant	MODIFIER	UPP2	ENSG00000007001	Transcript	ENST00000460456.1	processed_transcript	-	1/3	-	-	-	-	-	-	-	rs7606365	-	1	-	HGNC	23061	-	-	-	-	-	-	0.1498	-	-	-	-	-	-	-	-	-
8KHz	2	158959386	rs7606365	2:158959386-158959386	G	intron_variant	MODIFIER	UPP2	ENSG00000007001	Transcript	ENST00000605860.1	protein_coding	-	4/9	-	-	-	-	-	-	-	rs7606365	-	1	-	HGNC	23061	-	-	-	-	-	-	0.1498	-	-	-	-	-	-	-	-	-
8KHz	2	158959784	rs7568477	2:158959784-158959784	A	intron_variant	MODIFIER	UPP2	ENSG00000007001	Transcript	ENST00000005756.4	protein_coding	-	1/6	-	-	-	-	-	-	-	rs7568477	-	1	-	HGNC	23061	-	-	-	-	-	-	0.1242	-	-	-	-	-	-	-	-	-
8KHz	2	158959784	rs7568477	2:158959784-158959784	A	intron_variant	MODIFIER	UPP2	ENSG00000007001	Transcript	ENST00000409859.4	protein_coding	-	3/8	-	-	-	-	-	-	-	rs7568477	-	1	-	HGNC	23061	-	-	-	-	-	-	0.1242	-	-	-	-	-	-	-	-	-
8KHz	2	158959784	rs7568477	2:158959784-158959784	A	intron_variant,non_coding_transcript_variant	MODIFIER	UPP2	ENSG00000007001	Transcript	ENST00000460456.1	processed_transcript	-	1/3	-	-	-	-	-	-	-	rs7568477	-	1	-	HGNC	23061	-	-	-	-	-	-	0.1242	-	-	-	-	-	-	-	-	-
8KHz	2	158959784	rs7568477	2:158959784-158959784	A	intron_variant	MODIFIER	UPP2	ENSG00000007001	Transcript	ENST00000605860.1	protein_coding	-	4/9	-	-	-	-	-	-	-	rs7568477	-	1	-	HGNC	23061	-	-	-	-	-	-	0.1242	-	-	-	-	-	-	-	-	-
8KHz	2	161626770	rs199758012	2:161626770-161626770	G	upstream_gene_variant	MODIFIER	RN7SL423P	ENSG00000244372	Transcript	ENST00000486202.2	misc_RNA	-	-	-	-	-	-	-	-	-	rs199758012	107288	1	-	HGNC	46439	-	-	-	-	-	-	0.3844	-	-	-	-	-	-	-	-	-
PTAM	2	173956255	rs113132813	2:173956255-173956255	A	regulatory_region_variant	MODIFIER	-	-	RegulatoryFeature	ENSR00001199612	promoter_flanking_region	-	-	-	-	-	-	-	-	-	rs113132813	-	-	-	-	-	-	-	-	-	-	-	0.0074	-	-	-	-	-	-	-	-	-
PTAM	2	173956255	rs113132813	2:173956255-173956255	A	regulatory_region_variant	MODIFIER	-	-	RegulatoryFeature	ENSR00001199616	CTCF_binding_site	-	-	-	-	-	-	-	-	-	rs113132813	-	-	-	-	-	-	-	-	-	-	-	0.0074	-	-	-	-	-	-	-	-	-
PTAM	2	173956255	rs113132813	2:173956255-173956255	A	TF_binding_site_variant	MODIFIER	-	-	MotifFeature	ENSM00522593970	-	-	-	-	-	-	-	-	-	-	rs113132813	-	-1	-	-	-	-	-	-	-	-	-	0.0074	-	-	-	-	ENSPFM0042	7	N	-0.026	CTCF
PTAM	2	173956255	rs113132813	2:173956255-173956255	A	intron_variant	MODIFIER	MLTK	ENSG00000091436	Transcript	ENST00000338983.3	protein_coding	-	2/11	-	-	-	-	-	-	-	rs113132813	-	1	-	Uniprot_gn	-	-	-	-	-	-	-	0.0074	-	-	-	-	-	-	-	-	-
PTAM	2	173956255	rs113132813	2:173956255-173956255	A	intron_variant	MODIFIER	MLTK	ENSG00000091436	Transcript	ENST00000375213.3	protein_coding	-	2/19	-	-	-	-	-	-	-	rs113132813	-	1	-	Uniprot_gn	-	-	-	-	-	-	-	0.0074	-	-	-	-	-	-	-	-	-
PTAM	2	173956255	rs113132813	2:173956255-173956255	A	intron_variant	MODIFIER	MLTK	ENSG00000091436	Transcript	ENST00000409176.2	protein_coding	-	2/19	-	-	-	-	-	-	-	rs113132813	-	1	-	Uniprot_gn	-	-	-	-	-	-	-	0.0074	-	-	-	-	-	-	-	-	-
PTAM	2	173956255	rs113132813	2:173956255-173956255	A	intron_variant	MODIFIER	MLTK	ENSG00000091436	Transcript	ENST00000422149.1	protein_coding	-	2/4	-	-	-	-	-	-	-	rs113132813	-	1	cds_end_NF	Uniprot_gn	-	-	-	-	-	-	-	0.0074	-	-	-	-	-	-	-	-	-
PTAM	2	173956255	rs113132813	2:173956255-173956255	A	intron_variant	MODIFIER	MLTK	ENSG00000091436	Transcript	ENST00000431503.2	protein_coding	-	1/10	-	-	-	-	-	-	-	rs113132813	-	1	-	Uniprot_gn	-	-	-	-	-	-	-	0.0074	-	-	-	-	-	-	-	-	-
PTAM	2	173956255	rs113132813	2:173956255-173956255	A	intron_variant,non_coding_transcript_variant	MODIFIER	MLTK	ENSG00000091436	Transcript	ENST00000468408.1	processed_transcript	-	1/5	-	-	-	-	-	-	-	rs113132813	-	1	-	Uniprot_gn	-	-	-	-	-	-	-	0.0074	-	-	-	-	-	-	-	-	-
PTAM	2	173956255	rs113132813	2:173956255-173956255	A	intron_variant,non_coding_transcript_variant	MODIFIER	MLTK	ENSG00000091436	Transcript	ENST00000476618.1	retained_intron	-	2/9	-	-	-	-	-	-	-	rs113132813	-	1	-	Uniprot_gn	-	-	-	-	-	-	-	0.0074	-	-	-	-	-	-	-	-	-
PTAM	2	173956255	rs113132813	2:173956255-173956255	A	intron_variant	MODIFIER	MLTK	ENSG00000091436	Transcript	ENST00000539448.1	protein_coding	-	2/11	-	-	-	-	-	-	-	rs113132813	-	1	-	Uniprot_gn	-	-	-	-	-	-	-	0.0074	-	-	-	-	-	-	-	-	-
PTAM	2	173966619	rs111603607	2:173966619-173966619	T	regulatory_region_variant	MODIFIER	-	-	RegulatoryFeature	ENSR00001630893	open_chromatin_region	-	-	-	-	-	-	-	-	-	rs111603607	-	-	-	-	-	-	-	-	-	-	-	0.006	-	-	-	-	-	-	-	-	-
PTAM	2	173966619	rs111603607	2:173966619-173966619	T	intron_variant	MODIFIER	MLTK	ENSG00000091436	Transcript	ENST00000338983.3	protein_coding	-	2/11	-	-	-	-	-	-	-	rs111603607	-	1	-	Uniprot_gn	-	-	-	-	-	-	-	0.006	-	-	-	-	-	-	-	-	-
PTAM	2	173966619	rs111603607	2:173966619-173966619	T	intron_variant	MODIFIER	MLTK	ENSG00000091436	Transcript	ENST00000375213.3	protein_coding	-	2/19	-	-	-	-	-	-	-	rs111603607	-	1	-	Uniprot_gn	-	-	-	-	-	-	-	0.006	-	-	-	-	-	-	-	-	-
PTAM	2	173966619	rs111603607	2:173966619-173966619	T	intron_variant	MODIFIER	MLTK	ENSG00000091436	Transcript	ENST00000409176.2	protein_coding	-	2/19	-	-	-	-	-	-	-	rs111603607	-	1	-	Uniprot_gn	-	-	-	-	-	-	-	0.006	-	-	-	-	-	-	-	-	-
PTAM	2	173966619	rs111603607	2:173966619-173966619	T	intron_variant	MODIFIER	MLTK	ENSG00000091436	Transcript	ENST00000422149.1	protein_coding	-	2/4	-	-	-	-	-	-	-	rs111603607	-	1	cds_end_NF	Uniprot_gn	-	-	-	-	-	-	-	0.006	-	-	-	-	-	-	-	-	-
PTAM	2	173966619	rs111603607	2:173966619-173966619	T	intron_variant	MODIFIER	MLTK	ENSG00000091436	Transcript	ENST00000431503.2	protein_coding	-	1/10	-	-	-	-	-	-	-	rs111603607	-	1	-	Uniprot_gn	-	-	-	-	-	-	-	0.006	-	-	-	-	-	-	-	-	-
PTAM	2	173966619	rs111603607	2:173966619-173966619	T	intron_variant,non_coding_transcript_variant	MODIFIER	MLTK	ENSG00000091436	Transcript	ENST00000468408.1	processed_transcript	-	1/5	-	-	-	-	-	-	-	rs111603607	-	1	-	Uniprot_gn	-	-	-	-	-	-	-	0.006	-	-	-	-	-	-	-	-	-
PTAM	2	173966619	rs111603607	2:173966619-173966619	T	intron_variant,non_coding_transcript_variant	MODIFIER	MLTK	ENSG00000091436	Transcript	ENST00000476618.1	retained_intron	-	2/9	-	-	-	-	-	-	-	rs111603607	-	1	-	Uniprot_gn	-	-	-	-	-	-	-	0.006	-	-	-	-	-	-	-	-	-
PTAM	2	173966619	rs111603607	2:173966619-173966619	T	intron_variant	MODIFIER	MLTK	ENSG00000091436	Transcript	ENST00000539448.1	protein_coding	-	2/11	-	-	-	-	-	-	-	rs111603607	-	1	-	Uniprot_gn	-	-	-	-	-	-	-	0.006	-	-	-	-	-	-	-	-	-
PTAM	2	173969011	rs111998010	2:173969011-173969011	T	intron_variant	MODIFIER	MLTK	ENSG00000091436	Transcript	ENST00000338983.3	protein_coding	-	2/11	-	-	-	-	-	-	-	rs111998010	-	1	-	Uniprot_gn	-	-	-	-	-	-	-	0.006	-	-	-	-	-	-	-	-	-
PTAM	2	173969011	rs111998010	2:173969011-173969011	T	intron_variant	MODIFIER	MLTK	ENSG00000091436	Transcript	ENST00000375213.3	protein_coding	-	2/19	-	-	-	-	-	-	-	rs111998010	-	1	-	Uniprot_gn	-	-	-	-	-	-	-	0.006	-	-	-	-	-	-	-	-	-
PTAM	2	173969011	rs111998010	2:173969011-173969011	T	intron_variant	MODIFIER	MLTK	ENSG00000091436	Transcript	ENST00000409176.2	protein_coding	-	2/19	-	-	-	-	-	-	-	rs111998010	-	1	-	Uniprot_gn	-	-	-	-	-	-	-	0.006	-	-	-	-	-	-	-	-	-
PTAM	2	173969011	rs111998010	2:173969011-173969011	T	intron_variant	MODIFIER	MLTK	ENSG00000091436	Transcript	ENST00000422149.1	protein_coding	-	2/4	-	-	-	-	-	-	-	rs111998010	-	1	cds_end_NF	Uniprot_gn	-	-	-	-	-	-	-	0.006	-	-	-	-	-	-	-	-	-
PTAM	2	173969011	rs111998010	2:173969011-173969011	T	intron_variant	MODIFIER	MLTK	ENSG00000091436	Transcript	ENST00000431503.2	protein_coding	-	1/10	-	-	-	-	-	-	-	rs111998010	-	1	-	Uniprot_gn	-	-	-	-	-	-	-	0.006	-	-	-	-	-	-	-	-	-
PTAM	2	173969011	rs111998010	2:173969011-173969011	T	intron_variant,non_coding_transcript_variant	MODIFIER	MLTK	ENSG00000091436	Transcript	ENST00000468408.1	processed_transcript	-	1/5	-	-	-	-	-	-	-	rs111998010	-	1	-	Uniprot_gn	-	-	-	-	-	-	-	0.006	-	-	-	-	-	-	-	-	-
PTAM	2	173969011	rs111998010	2:173969011-173969011	T	intron_variant,non_coding_transcript_variant	MODIFIER	MLTK	ENSG00000091436	Transcript	ENST00000476618.1	retained_intron	-	2/9	-	-	-	-	-	-	-	rs111998010	-	1	-	Uniprot_gn	-	-	-	-	-	-	-	0.006	-	-	-	-	-	-	-	-	-
PTAM	2	173969011	rs111998010	2:173969011-173969011	T	intron_variant	MODIFIER	MLTK	ENSG00000091436	Transcript	ENST00000539448.1	protein_coding	-	2/11	-	-	-	-	-	-	-	rs111998010	-	1	-	Uniprot_gn	-	-	-	-	-	-	-	0.006	-	-	-	-	-	-	-	-	-
PTAM	2	173987903	rs112259789	2:173987903-173987903	C	intron_variant	MODIFIER	MLTK	ENSG00000091436	Transcript	ENST00000338983.3	protein_coding	-	2/11	-	-	-	-	-	-	-	rs112259789	-	1	-	Uniprot_gn	-	-	-	-	-	-	-	0.0062	-	-	-	-	-	-	-	-	-
PTAM	2	173987903	rs112259789	2:173987903-173987903	C	intron_variant	MODIFIER	MLTK	ENSG00000091436	Transcript	ENST00000375213.3	protein_coding	-	2/19	-	-	-	-	-	-	-	rs112259789	-	1	-	Uniprot_gn	-	-	-	-	-	-	-	0.0062	-	-	-	-	-	-	-	-	-
PTAM	2	173987903	rs112259789	2:173987903-173987903	C	intron_variant	MODIFIER	MLTK	ENSG00000091436	Transcript	ENST00000409176.2	protein_coding	-	2/19	-	-	-	-	-	-	-	rs112259789	-	1	-	Uniprot_gn	-	-	-	-	-	-	-	0.0062	-	-	-	-	-	-	-	-	-
PTAM	2	173987903	rs112259789	2:173987903-173987903	C	intron_variant	MODIFIER	MLTK	ENSG00000091436	Transcript	ENST00000422149.1	protein_coding	-	2/4	-	-	-	-	-	-	-	rs112259789	-	1	cds_end_NF	Uniprot_gn	-	-	-	-	-	-	-	0.0062	-	-	-	-	-	-	-	-	-
PTAM	2	173987903	rs112259789	2:173987903-173987903	C	intron_variant	MODIFIER	MLTK	ENSG00000091436	Transcript	ENST00000431503.2	protein_coding	-	1/10	-	-	-	-	-	-	-	rs112259789	-	1	-	Uniprot_gn	-	-	-	-	-	-	-	0.0062	-	-	-	-	-	-	-	-	-
PTAM	2	173987903	rs112259789	2:173987903-173987903	C	intron_variant,non_coding_transcript_variant	MODIFIER	MLTK	ENSG00000091436	Transcript	ENST00000468408.1	processed_transcript	-	1/5	-	-	-	-	-	-	-	rs112259789	-	1	-	Uniprot_gn	-	-	-	-	-	-	-	0.0062	-	-	-	-	-	-	-	-	-
PTAM	2	173987903	rs112259789	2:173987903-173987903	C	intron_variant,non_coding_transcript_variant	MODIFIER	MLTK	ENSG00000091436	Transcript	ENST00000476618.1	retained_intron	-	2/9	-	-	-	-	-	-	-	rs112259789	-	1	-	Uniprot_gn	-	-	-	-	-	-	-	0.0062	-	-	-	-	-	-	-	-	-
PTAM	2	173987903	rs112259789	2:173987903-173987903	C	intron_variant	MODIFIER	MLTK	ENSG00000091436	Transcript	ENST00000539448.1	protein_coding	-	2/11	-	-	-	-	-	-	-	rs112259789	-	1	-	Uniprot_gn	-	-	-	-	-	-	-	0.0062	-	-	-	-	-	-	-	-	-
PTAM	2	173990291	rs77632022	2:173990291-173990291	G	intron_variant	MODIFIER	MLTK	ENSG00000091436	Transcript	ENST00000338983.3	protein_coding	-	2/11	-	-	-	-	-	-	-	rs77632022	-	1	-	Uniprot_gn	-	-	-	-	-	-	-	0.0062	-	-	-	-	-	-	-	-	-
PTAM	2	173990291	rs77632022	2:173990291-173990291	G	intron_variant	MODIFIER	MLTK	ENSG00000091436	Transcript	ENST00000375213.3	protein_coding	-	2/19	-	-	-	-	-	-	-	rs77632022	-	1	-	Uniprot_gn	-	-	-	-	-	-	-	0.0062	-	-	-	-	-	-	-	-	-
PTAM	2	173990291	rs77632022	2:173990291-173990291	G	intron_variant	MODIFIER	MLTK	ENSG00000091436	Transcript	ENST00000409176.2	protein_coding	-	2/19	-	-	-	-	-	-	-	rs77632022	-	1	-	Uniprot_gn	-	-	-	-	-	-	-	0.0062	-	-	-	-	-	-	-	-	-
PTAM	2	173990291	rs77632022	2:173990291-173990291	G	intron_variant	MODIFIER	MLTK	ENSG00000091436	Transcript	ENST00000422149.1	protein_coding	-	2/4	-	-	-	-	-	-	-	rs77632022	-	1	cds_end_NF	Uniprot_gn	-	-	-	-	-	-	-	0.0062	-	-	-	-	-	-	-	-	-
PTAM	2	173990291	rs77632022	2:173990291-173990291	G	intron_variant	MODIFIER	MLTK	ENSG00000091436	Transcript	ENST00000431503.2	protein_coding	-	1/10	-	-	-	-	-	-	-	rs77632022	-	1	-	Uniprot_gn	-	-	-	-	-	-	-	0.0062	-	-	-	-	-	-	-	-	-
PTAM	2	173990291	rs77632022	2:173990291-173990291	G	intron_variant,non_coding_transcript_variant	MODIFIER	MLTK	ENSG00000091436	Transcript	ENST00000468408.1	processed_transcript	-	1/5	-	-	-	-	-	-	-	rs77632022	-	1	-	Uniprot_gn	-	-	-	-	-	-	-	0.0062	-	-	-	-	-	-	-	-	-
PTAM	2	173990291	rs77632022	2:173990291-173990291	G	intron_variant,non_coding_transcript_variant	MODIFIER	MLTK	ENSG00000091436	Transcript	ENST00000476618.1	retained_intron	-	2/9	-	-	-	-	-	-	-	rs77632022	-	1	-	Uniprot_gn	-	-	-	-	-	-	-	0.0062	-	-	-	-	-	-	-	-	-
PTAM	2	173990291	rs77632022	2:173990291-173990291	G	intron_variant	MODIFIER	MLTK	ENSG00000091436	Transcript	ENST00000539448.1	protein_coding	-	2/11	-	-	-	-	-	-	-	rs77632022	-	1	-	Uniprot_gn	-	-	-	-	-	-	-	0.0062	-	-	-	-	-	-	-	-	-
PTAM	2	173997650	rs78271442	2:173997650-173997650	T	intron_variant	MODIFIER	MLTK	ENSG00000091436	Transcript	ENST00000338983.3	protein_coding	-	2/11	-	-	-	-	-	-	-	rs78271442	-	1	-	Uniprot_gn	-	-	-	-	-	-	-	0.006	-	-	-	-	-	-	-	-	-
PTAM	2	173997650	rs78271442	2:173997650-173997650	T	intron_variant	MODIFIER	MLTK	ENSG00000091436	Transcript	ENST00000375213.3	protein_coding	-	2/19	-	-	-	-	-	-	-	rs78271442	-	1	-	Uniprot_gn	-	-	-	-	-	-	-	0.006	-	-	-	-	-	-	-	-	-
PTAM	2	173997650	rs78271442	2:173997650-173997650	T	intron_variant	MODIFIER	MLTK	ENSG00000091436	Transcript	ENST00000409176.2	protein_coding	-	2/19	-	-	-	-	-	-	-	rs78271442	-	1	-	Uniprot_gn	-	-	-	-	-	-	-	0.006	-	-	-	-	-	-	-	-	-
PTAM	2	173997650	rs78271442	2:173997650-173997650	T	intron_variant	MODIFIER	MLTK	ENSG00000091436	Transcript	ENST00000422149.1	protein_coding	-	2/4	-	-	-	-	-	-	-	rs78271442	-	1	cds_end_NF	Uniprot_gn	-	-	-	-	-	-	-	0.006	-	-	-	-	-	-	-	-	-
PTAM	2	173997650	rs78271442	2:173997650-173997650	T	intron_variant	MODIFIER	MLTK	ENSG00000091436	Transcript	ENST00000431503.2	protein_coding	-	1/10	-	-	-	-	-	-	-	rs78271442	-	1	-	Uniprot_gn	-	-	-	-	-	-	-	0.006	-	-	-	-	-	-	-	-	-
PTAM	2	173997650	rs78271442	2:173997650-173997650	T	intron_variant,non_coding_transcript_variant	MODIFIER	MLTK	ENSG00000091436	Transcript	ENST00000468408.1	processed_transcript	-	1/5	-	-	-	-	-	-	-	rs78271442	-	1	-	Uniprot_gn	-	-	-	-	-	-	-	0.006	-	-	-	-	-	-	-	-	-
PTAM	2	173997650	rs78271442	2:173997650-173997650	T	intron_variant,non_coding_transcript_variant	MODIFIER	MLTK	ENSG00000091436	Transcript	ENST00000476618.1	retained_intron	-	2/9	-	-	-	-	-	-	-	rs78271442	-	1	-	Uniprot_gn	-	-	-	-	-	-	-	0.006	-	-	-	-	-	-	-	-	-
PTAM	2	173997650	rs78271442	2:173997650-173997650	T	intron_variant	MODIFIER	MLTK	ENSG00000091436	Transcript	ENST00000539448.1	protein_coding	-	2/11	-	-	-	-	-	-	-	rs78271442	-	1	-	Uniprot_gn	-	-	-	-	-	-	-	0.006	-	-	-	-	-	-	-	-	-
PTAM	2	174007015	rs147521737	2:174007015-174007015	G	intron_variant	MODIFIER	MLTK	ENSG00000091436	Transcript	ENST00000338983.3	protein_coding	-	2/11	-	-	-	-	-	-	-	rs147521737	-	1	-	Uniprot_gn	-	-	-	-	-	-	-	0.0062	-	-	-	-	-	-	-	-	-
PTAM	2	174007015	rs147521737	2:174007015-174007015	G	intron_variant	MODIFIER	MLTK	ENSG00000091436	Transcript	ENST00000375213.3	protein_coding	-	2/19	-	-	-	-	-	-	-	rs147521737	-	1	-	Uniprot_gn	-	-	-	-	-	-	-	0.0062	-	-	-	-	-	-	-	-	-
PTAM	2	174007015	rs147521737	2:174007015-174007015	G	intron_variant	MODIFIER	MLTK	ENSG00000091436	Transcript	ENST00000409176.2	protein_coding	-	2/19	-	-	-	-	-	-	-	rs147521737	-	1	-	Uniprot_gn	-	-	-	-	-	-	-	0.0062	-	-	-	-	-	-	-	-	-
PTAM	2	174007015	rs147521737	2:174007015-174007015	G	intron_variant	MODIFIER	MLTK	ENSG00000091436	Transcript	ENST00000422149.1	protein_coding	-	2/4	-	-	-	-	-	-	-	rs147521737	-	1	cds_end_NF	Uniprot_gn	-	-	-	-	-	-	-	0.0062	-	-	-	-	-	-	-	-	-
PTAM	2	174007015	rs147521737	2:174007015-174007015	G	intron_variant	MODIFIER	MLTK	ENSG00000091436	Transcript	ENST00000431503.2	protein_coding	-	1/10	-	-	-	-	-	-	-	rs147521737	-	1	-	Uniprot_gn	-	-	-	-	-	-	-	0.0062	-	-	-	-	-	-	-	-	-
PTAM	2	174007015	rs147521737	2:174007015-174007015	G	intron_variant,non_coding_transcript_variant	MODIFIER	MLTK	ENSG00000091436	Transcript	ENST00000468408.1	processed_transcript	-	1/5	-	-	-	-	-	-	-	rs147521737	-	1	-	Uniprot_gn	-	-	-	-	-	-	-	0.0062	-	-	-	-	-	-	-	-	-
PTAM	2	174007015	rs147521737	2:174007015-174007015	G	intron_variant,non_coding_transcript_variant	MODIFIER	MLTK	ENSG00000091436	Transcript	ENST00000476618.1	retained_intron	-	2/9	-	-	-	-	-	-	-	rs147521737	-	1	-	Uniprot_gn	-	-	-	-	-	-	-	0.0062	-	-	-	-	-	-	-	-	-
PTAM	2	174007015	rs147521737	2:174007015-174007015	G	intron_variant	MODIFIER	MLTK	ENSG00000091436	Transcript	ENST00000539448.1	protein_coding	-	2/11	-	-	-	-	-	-	-	rs147521737	-	1	-	Uniprot_gn	-	-	-	-	-	-	-	0.0062	-	-	-	-	-	-	-	-	-
PTAM	2	174017567	rs187154544	2:174017567-174017567	C	regulatory_region_variant	MODIFIER	-	-	RegulatoryFeature	ENSR00001630905	promoter_flanking_region	-	-	-	-	-	-	-	-	-	rs187154544	-	-	-	-	-	-	-	-	-	-	-	0.0056	-	-	-	-	-	-	-	-	-
PTAM	2	174017567	rs187154544	2:174017567-174017567	C	intron_variant	MODIFIER	MLTK	ENSG00000091436	Transcript	ENST00000338983.3	protein_coding	-	2/11	-	-	-	-	-	-	-	rs187154544	-	1	-	Uniprot_gn	-	-	-	-	-	-	-	0.0056	-	-	-	-	-	-	-	-	-
PTAM	2	174017567	rs187154544	2:174017567-174017567	C	intron_variant	MODIFIER	MLTK	ENSG00000091436	Transcript	ENST00000375213.3	protein_coding	-	2/19	-	-	-	-	-	-	-	rs187154544	-	1	-	Uniprot_gn	-	-	-	-	-	-	-	0.0056	-	-	-	-	-	-	-	-	-
PTAM	2	174017567	rs187154544	2:174017567-174017567	C	intron_variant	MODIFIER	MLTK	ENSG00000091436	Transcript	ENST00000409176.2	protein_coding	-	2/19	-	-	-	-	-	-	-	rs187154544	-	1	-	Uniprot_gn	-	-	-	-	-	-	-	0.0056	-	-	-	-	-	-	-	-	-
PTAM	2	174017567	rs187154544	2:174017567-174017567	C	intron_variant	MODIFIER	MLTK	ENSG00000091436	Transcript	ENST00000422149.1	protein_coding	-	2/4	-	-	-	-	-	-	-	rs187154544	-	1	cds_end_NF	Uniprot_gn	-	-	-	-	-	-	-	0.0056	-	-	-	-	-	-	-	-	-
PTAM	2	174017567	rs187154544	2:174017567-174017567	C	intron_variant	MODIFIER	MLTK	ENSG00000091436	Transcript	ENST00000431503.2	protein_coding	-	1/10	-	-	-	-	-	-	-	rs187154544	-	1	-	Uniprot_gn	-	-	-	-	-	-	-	0.0056	-	-	-	-	-	-	-	-	-
PTAM	2	174017567	rs187154544	2:174017567-174017567	C	intron_variant,non_coding_transcript_variant	MODIFIER	MLTK	ENSG00000091436	Transcript	ENST00000468408.1	processed_transcript	-	1/5	-	-	-	-	-	-	-	rs187154544	-	1	-	Uniprot_gn	-	-	-	-	-	-	-	0.0056	-	-	-	-	-	-	-	-	-
PTAM	2	174017567	rs187154544	2:174017567-174017567	C	intron_variant,non_coding_transcript_variant	MODIFIER	MLTK	ENSG00000091436	Transcript	ENST00000476618.1	retained_intron	-	2/9	-	-	-	-	-	-	-	rs187154544	-	1	-	Uniprot_gn	-	-	-	-	-	-	-	0.0056	-	-	-	-	-	-	-	-	-
PTAM	2	174017567	rs187154544	2:174017567-174017567	C	intron_variant	MODIFIER	MLTK	ENSG00000091436	Transcript	ENST00000539448.1	protein_coding	-	2/11	-	-	-	-	-	-	-	rs187154544	-	1	-	Uniprot_gn	-	-	-	-	-	-	-	0.0056	-	-	-	-	-	-	-	-	-
PTAM	2	174017694	rs113176270	2:174017694-174017694	G	intron_variant	MODIFIER	MLTK	ENSG00000091436	Transcript	ENST00000338983.3	protein_coding	-	2/11	-	-	-	-	-	-	-	rs113176270	-	1	-	Uniprot_gn	-	-	-	-	-	-	-	0.006	-	-	-	-	-	-	-	-	-
PTAM	2	174017694	rs113176270	2:174017694-174017694	G	intron_variant	MODIFIER	MLTK	ENSG00000091436	Transcript	ENST00000375213.3	protein_coding	-	2/19	-	-	-	-	-	-	-	rs113176270	-	1	-	Uniprot_gn	-	-	-	-	-	-	-	0.006	-	-	-	-	-	-	-	-	-
PTAM	2	174017694	rs113176270	2:174017694-174017694	G	intron_variant	MODIFIER	MLTK	ENSG00000091436	Transcript	ENST00000409176.2	protein_coding	-	2/19	-	-	-	-	-	-	-	rs113176270	-	1	-	Uniprot_gn	-	-	-	-	-	-	-	0.006	-	-	-	-	-	-	-	-	-
PTAM	2	174017694	rs113176270	2:174017694-174017694	G	intron_variant	MODIFIER	MLTK	ENSG00000091436	Transcript	ENST00000422149.1	protein_coding	-	2/4	-	-	-	-	-	-	-	rs113176270	-	1	cds_end_NF	Uniprot_gn	-	-	-	-	-	-	-	0.006	-	-	-	-	-	-	-	-	-
PTAM	2	174017694	rs113176270	2:174017694-174017694	G	intron_variant	MODIFIER	MLTK	ENSG00000091436	Transcript	ENST00000431503.2	protein_coding	-	1/10	-	-	-	-	-	-	-	rs113176270	-	1	-	Uniprot_gn	-	-	-	-	-	-	-	0.006	-	-	-	-	-	-	-	-	-
PTAM	2	174017694	rs113176270	2:174017694-174017694	G	intron_variant,non_coding_transcript_variant	MODIFIER	MLTK	ENSG00000091436	Transcript	ENST00000468408.1	processed_transcript	-	1/5	-	-	-	-	-	-	-	rs113176270	-	1	-	Uniprot_gn	-	-	-	-	-	-	-	0.006	-	-	-	-	-	-	-	-	-
PTAM	2	174017694	rs113176270	2:174017694-174017694	G	intron_variant,non_coding_transcript_variant	MODIFIER	MLTK	ENSG00000091436	Transcript	ENST00000476618.1	retained_intron	-	2/9	-	-	-	-	-	-	-	rs113176270	-	1	-	Uniprot_gn	-	-	-	-	-	-	-	0.006	-	-	-	-	-	-	-	-	-
PTAM	2	174017694	rs113176270	2:174017694-174017694	G	intron_variant	MODIFIER	MLTK	ENSG00000091436	Transcript	ENST00000539448.1	protein_coding	-	2/11	-	-	-	-	-	-	-	rs113176270	-	1	-	Uniprot_gn	-	-	-	-	-	-	-	0.006	-	-	-	-	-	-	-	-	-
PTAM	2	174025223	rs76796021	2:174025223-174025223	C	regulatory_region_variant	MODIFIER	-	-	RegulatoryFeature	ENSR00001630906	promoter_flanking_region	-	-	-	-	-	-	-	-	-	rs76796021	-	-	-	-	-	-	-	-	-	-	-	0.006	-	-	-	-	-	-	-	-	-
PTAM	2	174025223	rs76796021	2:174025223-174025223	C	intron_variant	MODIFIER	MLTK	ENSG00000091436	Transcript	ENST00000338983.3	protein_coding	-	2/11	-	-	-	-	-	-	-	rs76796021	-	1	-	Uniprot_gn	-	-	-	-	-	-	-	0.006	-	-	-	-	-	-	-	-	-
PTAM	2	174025223	rs76796021	2:174025223-174025223	C	intron_variant	MODIFIER	MLTK	ENSG00000091436	Transcript	ENST00000375213.3	protein_coding	-	2/19	-	-	-	-	-	-	-	rs76796021	-	1	-	Uniprot_gn	-	-	-	-	-	-	-	0.006	-	-	-	-	-	-	-	-	-
PTAM	2	174025223	rs76796021	2:174025223-174025223	C	intron_variant	MODIFIER	MLTK	ENSG00000091436	Transcript	ENST00000409176.2	protein_coding	-	2/19	-	-	-	-	-	-	-	rs76796021	-	1	-	Uniprot_gn	-	-	-	-	-	-	-	0.006	-	-	-	-	-	-	-	-	-
PTAM	2	174025223	rs76796021	2:174025223-174025223	C	intron_variant	MODIFIER	MLTK	ENSG00000091436	Transcript	ENST00000422149.1	protein_coding	-	2/4	-	-	-	-	-	-	-	rs76796021	-	1	cds_end_NF	Uniprot_gn	-	-	-	-	-	-	-	0.006	-	-	-	-	-	-	-	-	-
PTAM	2	174025223	rs76796021	2:174025223-174025223	C	intron_variant	MODIFIER	MLTK	ENSG00000091436	Transcript	ENST00000431503.2	protein_coding	-	1/10	-	-	-	-	-	-	-	rs76796021	-	1	-	Uniprot_gn	-	-	-	-	-	-	-	0.006	-	-	-	-	-	-	-	-	-
PTAM	2	174025223	rs76796021	2:174025223-174025223	C	intron_variant,non_coding_transcript_variant	MODIFIER	MLTK	ENSG00000091436	Transcript	ENST00000468408.1	processed_transcript	-	1/5	-	-	-	-	-	-	-	rs76796021	-	1	-	Uniprot_gn	-	-	-	-	-	-	-	0.006	-	-	-	-	-	-	-	-	-
PTAM	2	174025223	rs76796021	2:174025223-174025223	C	intron_variant,non_coding_transcript_variant	MODIFIER	MLTK	ENSG00000091436	Transcript	ENST00000476618.1	retained_intron	-	2/9	-	-	-	-	-	-	-	rs76796021	-	1	-	Uniprot_gn	-	-	-	-	-	-	-	0.006	-	-	-	-	-	-	-	-	-
PTAM	2	174025223	rs76796021	2:174025223-174025223	C	intron_variant,non_coding_transcript_variant	MODIFIER	MLTK	ENSG00000091436	Transcript	ENST00000480606.1	processed_transcript	-	1/5	-	-	-	-	-	-	-	rs76796021	-	1	-	Uniprot_gn	-	-	-	-	-	-	-	0.006	-	-	-	-	-	-	-	-	-
PTAM	2	174025223	rs76796021	2:174025223-174025223	C	intron_variant	MODIFIER	MLTK	ENSG00000091436	Transcript	ENST00000539448.1	protein_coding	-	2/11	-	-	-	-	-	-	-	rs76796021	-	1	-	Uniprot_gn	-	-	-	-	-	-	-	0.006	-	-	-	-	-	-	-	-	-
PTAM	2	174025945	rs112149705	2:174025945-174025945	C	regulatory_region_variant	MODIFIER	-	-	RegulatoryFeature	ENSR00001630906	promoter_flanking_region	-	-	-	-	-	-	-	-	-	rs112149705	-	-	-	-	-	-	-	-	-	-	-	0.006	-	-	-	-	-	-	-	-	-
PTAM	2	174025945	rs112149705	2:174025945-174025945	C	intron_variant	MODIFIER	MLTK	ENSG00000091436	Transcript	ENST00000338983.3	protein_coding	-	2/11	-	-	-	-	-	-	-	rs112149705	-	1	-	Uniprot_gn	-	-	-	-	-	-	-	0.006	-	-	-	-	-	-	-	-	-
PTAM	2	174025945	rs112149705	2:174025945-174025945	C	intron_variant	MODIFIER	MLTK	ENSG00000091436	Transcript	ENST00000375213.3	protein_coding	-	2/19	-	-	-	-	-	-	-	rs112149705	-	1	-	Uniprot_gn	-	-	-	-	-	-	-	0.006	-	-	-	-	-	-	-	-	-
PTAM	2	174025945	rs112149705	2:174025945-174025945	C	intron_variant	MODIFIER	MLTK	ENSG00000091436	Transcript	ENST00000409176.2	protein_coding	-	2/19	-	-	-	-	-	-	-	rs112149705	-	1	-	Uniprot_gn	-	-	-	-	-	-	-	0.006	-	-	-	-	-	-	-	-	-
PTAM	2	174025945	rs112149705	2:174025945-174025945	C	intron_variant	MODIFIER	MLTK	ENSG00000091436	Transcript	ENST00000422149.1	protein_coding	-	2/4	-	-	-	-	-	-	-	rs112149705	-	1	cds_end_NF	Uniprot_gn	-	-	-	-	-	-	-	0.006	-	-	-	-	-	-	-	-	-
PTAM	2	174025945	rs112149705	2:174025945-174025945	C	intron_variant	MODIFIER	MLTK	ENSG00000091436	Transcript	ENST00000431503.2	protein_coding	-	1/10	-	-	-	-	-	-	-	rs112149705	-	1	-	Uniprot_gn	-	-	-	-	-	-	-	0.006	-	-	-	-	-	-	-	-	-
PTAM	2	174025945	rs112149705	2:174025945-174025945	C	intron_variant,non_coding_transcript_variant	MODIFIER	MLTK	ENSG00000091436	Transcript	ENST00000468408.1	processed_transcript	-	1/5	-	-	-	-	-	-	-	rs112149705	-	1	-	Uniprot_gn	-	-	-	-	-	-	-	0.006	-	-	-	-	-	-	-	-	-
PTAM	2	174025945	rs112149705	2:174025945-174025945	C	intron_variant,non_coding_transcript_variant	MODIFIER	MLTK	ENSG00000091436	Transcript	ENST00000476618.1	retained_intron	-	2/9	-	-	-	-	-	-	-	rs112149705	-	1	-	Uniprot_gn	-	-	-	-	-	-	-	0.006	-	-	-	-	-	-	-	-	-
PTAM	2	174025945	rs112149705	2:174025945-174025945	C	intron_variant,non_coding_transcript_variant	MODIFIER	MLTK	ENSG00000091436	Transcript	ENST00000480606.1	processed_transcript	-	1/5	-	-	-	-	-	-	-	rs112149705	-	1	-	Uniprot_gn	-	-	-	-	-	-	-	0.006	-	-	-	-	-	-	-	-	-
PTAM	2	174025945	rs112149705	2:174025945-174025945	C	intron_variant	MODIFIER	MLTK	ENSG00000091436	Transcript	ENST00000539448.1	protein_coding	-	2/11	-	-	-	-	-	-	-	rs112149705	-	1	-	Uniprot_gn	-	-	-	-	-	-	-	0.006	-	-	-	-	-	-	-	-	-
PTAM	2	174029682	rs111259571	2:174029682-174029682	G	downstream_gene_variant	MODIFIER	MLK7-AS1	ENSG00000238133	Transcript	ENST00000419609.1	antisense	-	-	-	-	-	-	-	-	-	rs111259571	1492	-1	-	HGNC	27935	-	-	-	-	-	-	0.006	-	-	-	-	-	-	-	-	-
PTAM	2	174029682	rs111259571	2:174029682-174029682	G	downstream_gene_variant	MODIFIER	MLK7-AS1	ENSG00000238133	Transcript	ENST00000422703.1	antisense	-	-	-	-	-	-	-	-	-	rs111259571	1776	-1	-	HGNC	27935	-	-	-	-	-	-	0.006	-	-	-	-	-	-	-	-	-
PTAM	2	174029682	rs111259571	2:174029682-174029682	G	intron_variant	MODIFIER	MLTK	ENSG00000091436	Transcript	ENST00000338983.3	protein_coding	-	2/11	-	-	-	-	-	-	-	rs111259571	-	1	-	Uniprot_gn	-	-	-	-	-	-	-	0.006	-	-	-	-	-	-	-	-	-
PTAM	2	174029682	rs111259571	2:174029682-174029682	G	intron_variant	MODIFIER	MLTK	ENSG00000091436	Transcript	ENST00000375213.3	protein_coding	-	2/19	-	-	-	-	-	-	-	rs111259571	-	1	-	Uniprot_gn	-	-	-	-	-	-	-	0.006	-	-	-	-	-	-	-	-	-
PTAM	2	174029682	rs111259571	2:174029682-174029682	G	intron_variant	MODIFIER	MLTK	ENSG00000091436	Transcript	ENST00000409176.2	protein_coding	-	2/19	-	-	-	-	-	-	-	rs111259571	-	1	-	Uniprot_gn	-	-	-	-	-	-	-	0.006	-	-	-	-	-	-	-	-	-
PTAM	2	174029682	rs111259571	2:174029682-174029682	G	intron_variant	MODIFIER	MLTK	ENSG00000091436	Transcript	ENST00000422149.1	protein_coding	-	2/4	-	-	-	-	-	-	-	rs111259571	-	1	cds_end_NF	Uniprot_gn	-	-	-	-	-	-	-	0.006	-	-	-	-	-	-	-	-	-
PTAM	2	174029682	rs111259571	2:174029682-174029682	G	intron_variant	MODIFIER	MLTK	ENSG00000091436	Transcript	ENST00000431503.2	protein_coding	-	1/10	-	-	-	-	-	-	-	rs111259571	-	1	-	Uniprot_gn	-	-	-	-	-	-	-	0.006	-	-	-	-	-	-	-	-	-
PTAM	2	174029682	rs111259571	2:174029682-174029682	G	intron_variant,non_coding_transcript_variant	MODIFIER	MLTK	ENSG00000091436	Transcript	ENST00000468408.1	processed_transcript	-	1/5	-	-	-	-	-	-	-	rs111259571	-	1	-	Uniprot_gn	-	-	-	-	-	-	-	0.006	-	-	-	-	-	-	-	-	-
PTAM	2	174029682	rs111259571	2:174029682-174029682	G	intron_variant,non_coding_transcript_variant	MODIFIER	MLTK	ENSG00000091436	Transcript	ENST00000476618.1	retained_intron	-	2/9	-	-	-	-	-	-	-	rs111259571	-	1	-	Uniprot_gn	-	-	-	-	-	-	-	0.006	-	-	-	-	-	-	-	-	-
PTAM	2	174029682	rs111259571	2:174029682-174029682	G	intron_variant,non_coding_transcript_variant	MODIFIER	MLTK	ENSG00000091436	Transcript	ENST00000480606.1	processed_transcript	-	1/5	-	-	-	-	-	-	-	rs111259571	-	1	-	Uniprot_gn	-	-	-	-	-	-	-	0.006	-	-	-	-	-	-	-	-	-
PTAM	2	174029682	rs111259571	2:174029682-174029682	G	intron_variant	MODIFIER	MLTK	ENSG00000091436	Transcript	ENST00000539448.1	protein_coding	-	2/11	-	-	-	-	-	-	-	rs111259571	-	1	-	Uniprot_gn	-	-	-	-	-	-	-	0.006	-	-	-	-	-	-	-	-	-
PTAM	2	174049061	rs111606853	2:174049061-174049061	G	regulatory_region_variant	MODIFIER	-	-	RegulatoryFeature	ENSR00001199642	promoter_flanking_region	-	-	-	-	-	-	-	-	-	rs111606853	-	-	-	-	-	-	-	-	-	-	-	0.006	-	-	-	-	-	-	-	-	-
PTAM	2	174049061	rs111606853	2:174049061-174049061	G	intron_variant,non_coding_transcript_variant	MODIFIER	MLK7-AS1	ENSG00000238133	Transcript	ENST00000419609.1	antisense	-	2/2	-	-	-	-	-	-	-	rs111606853	-	-1	-	HGNC	27935	-	-	-	-	-	-	0.006	-	-	-	-	-	-	-	-	-
PTAM	2	174049061	rs111606853	2:174049061-174049061	G	intron_variant,non_coding_transcript_variant	MODIFIER	MLK7-AS1	ENSG00000238133	Transcript	ENST00000422703.1	antisense	-	3/3	-	-	-	-	-	-	-	rs111606853	-	-1	-	HGNC	27935	-	-	-	-	-	-	0.006	-	-	-	-	-	-	-	-	-
PTAM	2	174049061	rs111606853	2:174049061-174049061	G	intron_variant	MODIFIER	MLTK	ENSG00000091436	Transcript	ENST00000338983.3	protein_coding	-	4/11	-	-	-	-	-	-	-	rs111606853	-	1	-	Uniprot_gn	-	-	-	-	-	-	-	0.006	-	-	-	-	-	-	-	-	-
PTAM	2	174049061	rs111606853	2:174049061-174049061	G	intron_variant	MODIFIER	MLTK	ENSG00000091436	Transcript	ENST00000375213.3	protein_coding	-	4/19	-	-	-	-	-	-	-	rs111606853	-	1	-	Uniprot_gn	-	-	-	-	-	-	-	0.006	-	-	-	-	-	-	-	-	-
PTAM	2	174049061	rs111606853	2:174049061-174049061	G	intron_variant	MODIFIER	MLTK	ENSG00000091436	Transcript	ENST00000409176.2	protein_coding	-	4/19	-	-	-	-	-	-	-	rs111606853	-	1	-	Uniprot_gn	-	-	-	-	-	-	-	0.006	-	-	-	-	-	-	-	-	-
PTAM	2	174049061	rs111606853	2:174049061-174049061	G	intron_variant	MODIFIER	MLTK	ENSG00000091436	Transcript	ENST00000422149.1	protein_coding	-	4/4	-	-	-	-	-	-	-	rs111606853	-	1	cds_end_NF	Uniprot_gn	-	-	-	-	-	-	-	0.006	-	-	-	-	-	-	-	-	-
PTAM	2	174049061	rs111606853	2:174049061-174049061	G	intron_variant	MODIFIER	MLTK	ENSG00000091436	Transcript	ENST00000431503.2	protein_coding	-	3/10	-	-	-	-	-	-	-	rs111606853	-	1	-	Uniprot_gn	-	-	-	-	-	-	-	0.006	-	-	-	-	-	-	-	-	-
PTAM	2	174049061	rs111606853	2:174049061-174049061	G	intron_variant,non_coding_transcript_variant	MODIFIER	MLTK	ENSG00000091436	Transcript	ENST00000468408.1	processed_transcript	-	3/5	-	-	-	-	-	-	-	rs111606853	-	1	-	Uniprot_gn	-	-	-	-	-	-	-	0.006	-	-	-	-	-	-	-	-	-
PTAM	2	174049061	rs111606853	2:174049061-174049061	G	intron_variant,non_coding_transcript_variant	MODIFIER	MLTK	ENSG00000091436	Transcript	ENST00000476618.1	retained_intron	-	4/9	-	-	-	-	-	-	-	rs111606853	-	1	-	Uniprot_gn	-	-	-	-	-	-	-	0.006	-	-	-	-	-	-	-	-	-
PTAM	2	174049061	rs111606853	2:174049061-174049061	G	intron_variant,non_coding_transcript_variant	MODIFIER	MLTK	ENSG00000091436	Transcript	ENST00000480606.1	processed_transcript	-	3/5	-	-	-	-	-	-	-	rs111606853	-	1	-	Uniprot_gn	-	-	-	-	-	-	-	0.006	-	-	-	-	-	-	-	-	-
PTAM	2	174049061	rs111606853	2:174049061-174049061	G	intron_variant	MODIFIER	MLTK	ENSG00000091436	Transcript	ENST00000539448.1	protein_coding	-	4/11	-	-	-	-	-	-	-	rs111606853	-	1	-	Uniprot_gn	-	-	-	-	-	-	-	0.006	-	-	-	-	-	-	-	-	-
PTAM	2	174049805	rs111877363	2:174049805-174049805	C	regulatory_region_variant	MODIFIER	-	-	RegulatoryFeature	ENSR00001199642	promoter_flanking_region	-	-	-	-	-	-	-	-	-	rs111877363	-	-	-	-	-	-	-	-	-	-	-	0.006	-	-	-	-	-	-	-	-	-
PTAM	2	174049805	rs111877363	2:174049805-174049805	C	intron_variant,non_coding_transcript_variant	MODIFIER	MLK7-AS1	ENSG00000238133	Transcript	ENST00000419609.1	antisense	-	2/2	-	-	-	-	-	-	-	rs111877363	-	-1	-	HGNC	27935	-	-	-	-	-	-	0.006	-	-	-	-	-	-	-	-	-
PTAM	2	174049805	rs111877363	2:174049805-174049805	C	intron_variant,non_coding_transcript_variant	MODIFIER	MLK7-AS1	ENSG00000238133	Transcript	ENST00000422703.1	antisense	-	3/3	-	-	-	-	-	-	-	rs111877363	-	-1	-	HGNC	27935	-	-	-	-	-	-	0.006	-	-	-	-	-	-	-	-	-
PTAM	2	174049805	rs111877363	2:174049805-174049805	C	intron_variant	MODIFIER	MLTK	ENSG00000091436	Transcript	ENST00000338983.3	protein_coding	-	4/11	-	-	-	-	-	-	-	rs111877363	-	1	-	Uniprot_gn	-	-	-	-	-	-	-	0.006	-	-	-	-	-	-	-	-	-
PTAM	2	174049805	rs111877363	2:174049805-174049805	C	intron_variant	MODIFIER	MLTK	ENSG00000091436	Transcript	ENST00000375213.3	protein_coding	-	4/19	-	-	-	-	-	-	-	rs111877363	-	1	-	Uniprot_gn	-	-	-	-	-	-	-	0.006	-	-	-	-	-	-	-	-	-
PTAM	2	174049805	rs111877363	2:174049805-174049805	C	intron_variant	MODIFIER	MLTK	ENSG00000091436	Transcript	ENST00000409176.2	protein_coding	-	4/19	-	-	-	-	-	-	-	rs111877363	-	1	-	Uniprot_gn	-	-	-	-	-	-	-	0.006	-	-	-	-	-	-	-	-	-
PTAM	2	174049805	rs111877363	2:174049805-174049805	C	intron_variant	MODIFIER	MLTK	ENSG00000091436	Transcript	ENST00000422149.1	protein_coding	-	4/4	-	-	-	-	-	-	-	rs111877363	-	1	cds_end_NF	Uniprot_gn	-	-	-	-	-	-	-	0.006	-	-	-	-	-	-	-	-	-
PTAM	2	174049805	rs111877363	2:174049805-174049805	C	intron_variant	MODIFIER	MLTK	ENSG00000091436	Transcript	ENST00000431503.2	protein_coding	-	3/10	-	-	-	-	-	-	-	rs111877363	-	1	-	Uniprot_gn	-	-	-	-	-	-	-	0.006	-	-	-	-	-	-	-	-	-
PTAM	2	174049805	rs111877363	2:174049805-174049805	C	intron_variant,non_coding_transcript_variant	MODIFIER	MLTK	ENSG00000091436	Transcript	ENST00000468408.1	processed_transcript	-	3/5	-	-	-	-	-	-	-	rs111877363	-	1	-	Uniprot_gn	-	-	-	-	-	-	-	0.006	-	-	-	-	-	-	-	-	-
PTAM	2	174049805	rs111877363	2:174049805-174049805	C	intron_variant,non_coding_transcript_variant	MODIFIER	MLTK	ENSG00000091436	Transcript	ENST00000476618.1	retained_intron	-	4/9	-	-	-	-	-	-	-	rs111877363	-	1	-	Uniprot_gn	-	-	-	-	-	-	-	0.006	-	-	-	-	-	-	-	-	-
PTAM	2	174049805	rs111877363	2:174049805-174049805	C	intron_variant,non_coding_transcript_variant	MODIFIER	MLTK	ENSG00000091436	Transcript	ENST00000480606.1	processed_transcript	-	3/5	-	-	-	-	-	-	-	rs111877363	-	1	-	Uniprot_gn	-	-	-	-	-	-	-	0.006	-	-	-	-	-	-	-	-	-
PTAM	2	174049805	rs111877363	2:174049805-174049805	C	intron_variant	MODIFIER	MLTK	ENSG00000091436	Transcript	ENST00000539448.1	protein_coding	-	4/11	-	-	-	-	-	-	-	rs111877363	-	1	-	Uniprot_gn	-	-	-	-	-	-	-	0.006	-	-	-	-	-	-	-	-	-
PTAM	2	174056400	rs78326606	2:174056400-174056400	A	regulatory_region_variant	MODIFIER	-	-	RegulatoryFeature	ENSR00001630910	enhancer	-	-	-	-	-	-	-	-	-	rs78326606	-	-	-	-	-	-	-	-	-	-	-	0.0058	-	-	-	-	-	-	-	-	-
PTAM	2	174056400	rs78326606	2:174056400-174056400	A	intron_variant,non_coding_transcript_variant	MODIFIER	MLK7-AS1	ENSG00000238133	Transcript	ENST00000419609.1	antisense	-	2/2	-	-	-	-	-	-	-	rs78326606	-	-1	-	HGNC	27935	-	-	-	-	-	-	0.0058	-	-	-	-	-	-	-	-	-
PTAM	2	174056400	rs78326606	2:174056400-174056400	A	intron_variant,non_coding_transcript_variant	MODIFIER	MLK7-AS1	ENSG00000238133	Transcript	ENST00000422703.1	antisense	-	3/3	-	-	-	-	-	-	-	rs78326606	-	-1	-	HGNC	27935	-	-	-	-	-	-	0.0058	-	-	-	-	-	-	-	-	-
PTAM	2	174056400	rs78326606	2:174056400-174056400	A	intron_variant	MODIFIER	MLTK	ENSG00000091436	Transcript	ENST00000338983.3	protein_coding	-	7/11	-	-	-	-	-	-	-	rs78326606	-	1	-	Uniprot_gn	-	-	-	-	-	-	-	0.0058	-	-	-	-	-	-	-	-	-
PTAM	2	174056400	rs78326606	2:174056400-174056400	A	intron_variant	MODIFIER	MLTK	ENSG00000091436	Transcript	ENST00000375213.3	protein_coding	-	7/19	-	-	-	-	-	-	-	rs78326606	-	1	-	Uniprot_gn	-	-	-	-	-	-	-	0.0058	-	-	-	-	-	-	-	-	-
PTAM	2	174056400	rs78326606	2:174056400-174056400	A	intron_variant	MODIFIER	MLTK	ENSG00000091436	Transcript	ENST00000409176.2	protein_coding	-	7/19	-	-	-	-	-	-	-	rs78326606	-	1	-	Uniprot_gn	-	-	-	-	-	-	-	0.0058	-	-	-	-	-	-	-	-	-
PTAM	2	174056400	rs78326606	2:174056400-174056400	A	downstream_gene_variant	MODIFIER	MLTK	ENSG00000091436	Transcript	ENST00000422149.1	protein_coding	-	-	-	-	-	-	-	-	-	rs78326606	4049	1	cds_end_NF	Uniprot_gn	-	-	-	-	-	-	-	0.0058	-	-	-	-	-	-	-	-	-
PTAM	2	174056400	rs78326606	2:174056400-174056400	A	intron_variant	MODIFIER	MLTK	ENSG00000091436	Transcript	ENST00000431503.2	protein_coding	-	6/10	-	-	-	-	-	-	-	rs78326606	-	1	-	Uniprot_gn	-	-	-	-	-	-	-	0.0058	-	-	-	-	-	-	-	-	-
PTAM	2	174056400	rs78326606	2:174056400-174056400	A	downstream_gene_variant	MODIFIER	MLTK	ENSG00000091436	Transcript	ENST00000468408.1	processed_transcript	-	-	-	-	-	-	-	-	-	rs78326606	500	1	-	Uniprot_gn	-	-	-	-	-	-	-	0.0058	-	-	-	-	-	-	-	-	-
PTAM	2	174056400	rs78326606	2:174056400-174056400	A	intron_variant,non_coding_transcript_variant	MODIFIER	MLTK	ENSG00000091436	Transcript	ENST00000476618.1	retained_intron	-	7/9	-	-	-	-	-	-	-	rs78326606	-	1	-	Uniprot_gn	-	-	-	-	-	-	-	0.0058	-	-	-	-	-	-	-	-	-
PTAM	2	174056400	rs78326606	2:174056400-174056400	A	downstream_gene_variant	MODIFIER	MLTK	ENSG00000091436	Transcript	ENST00000480606.1	processed_transcript	-	-	-	-	-	-	-	-	-	rs78326606	495	1	-	Uniprot_gn	-	-	-	-	-	-	-	0.0058	-	-	-	-	-	-	-	-	-
PTAM	2	174056400	rs78326606	2:174056400-174056400	A	intron_variant	MODIFIER	MLTK	ENSG00000091436	Transcript	ENST00000539448.1	protein_coding	-	7/11	-	-	-	-	-	-	-	rs78326606	-	1	-	Uniprot_gn	-	-	-	-	-	-	-	0.0058	-	-	-	-	-	-	-	-	-
PTAM	2	174062449	rs61643498	2:174062449-174062449	T	intron_variant,non_coding_transcript_variant	MODIFIER	MLK7-AS1	ENSG00000238133	Transcript	ENST00000419609.1	antisense	-	1/2	-	-	-	-	-	-	-	rs61643498	-	-1	-	HGNC	27935	-	-	-	-	-	-	0.0084	-	-	-	-	-	-	-	-	-
PTAM	2	174062449	rs61643498	2:174062449-174062449	T	intron_variant,non_coding_transcript_variant	MODIFIER	MLK7-AS1	ENSG00000238133	Transcript	ENST00000422703.1	antisense	-	2/3	-	-	-	-	-	-	-	rs61643498	-	-1	-	HGNC	27935	-	-	-	-	-	-	0.0084	-	-	-	-	-	-	-	-	-
PTAM	2	174062449	rs61643498	2:174062449-174062449	T	non_coding_transcript_exon_variant	MODIFIER	MLK7-AS1	ENSG00000238133	Transcript	ENST00000423106.2	antisense	8/8	-	-	-	2529	-	-	-	-	rs61643498	-	-1	-	HGNC	27935	-	-	-	-	-	-	0.0084	-	-	-	-	-	-	-	-	-
PTAM	2	174062449	rs61643498	2:174062449-174062449	T	intron_variant	MODIFIER	MLTK	ENSG00000091436	Transcript	ENST00000338983.3	protein_coding	-	7/11	-	-	-	-	-	-	-	rs61643498	-	1	-	Uniprot_gn	-	-	-	-	-	-	-	0.0084	-	-	-	-	-	-	-	-	-
PTAM	2	174062449	rs61643498	2:174062449-174062449	T	intron_variant	MODIFIER	MLTK	ENSG00000091436	Transcript	ENST00000375213.3	protein_coding	-	7/19	-	-	-	-	-	-	-	rs61643498	-	1	-	Uniprot_gn	-	-	-	-	-	-	-	0.0084	-	-	-	-	-	-	-	-	-
PTAM	2	174062449	rs61643498	2:174062449-174062449	T	intron_variant	MODIFIER	MLTK	ENSG00000091436	Transcript	ENST00000409176.2	protein_coding	-	7/19	-	-	-	-	-	-	-	rs61643498	-	1	-	Uniprot_gn	-	-	-	-	-	-	-	0.0084	-	-	-	-	-	-	-	-	-
PTAM	2	174062449	rs61643498	2:174062449-174062449	T	intron_variant	MODIFIER	MLTK	ENSG00000091436	Transcript	ENST00000431503.2	protein_coding	-	6/10	-	-	-	-	-	-	-	rs61643498	-	1	-	Uniprot_gn	-	-	-	-	-	-	-	0.0084	-	-	-	-	-	-	-	-	-
PTAM	2	174062449	rs61643498	2:174062449-174062449	T	intron_variant,non_coding_transcript_variant	MODIFIER	MLTK	ENSG00000091436	Transcript	ENST00000476618.1	retained_intron	-	7/9	-	-	-	-	-	-	-	rs61643498	-	1	-	Uniprot_gn	-	-	-	-	-	-	-	0.0084	-	-	-	-	-	-	-	-	-
PTAM	2	174062449	rs61643498	2:174062449-174062449	T	intron_variant	MODIFIER	MLTK	ENSG00000091436	Transcript	ENST00000539448.1	protein_coding	-	7/11	-	-	-	-	-	-	-	rs61643498	-	1	-	Uniprot_gn	-	-	-	-	-	-	-	0.0084	-	-	-	-	-	-	-	-	-
PTAM	2	174064875	rs73971702	2:174064875-174064875	T	intron_variant,non_coding_transcript_variant	MODIFIER	MLK7-AS1	ENSG00000238133	Transcript	ENST00000419609.1	antisense	-	1/2	-	-	-	-	-	-	-	rs73971702	-	-1	-	HGNC	27935	-	-	-	-	-	-	0.1721	-	-	-	-	-	-	-	-	-
PTAM	2	174064875	rs73971702	2:174064875-174064875	T	intron_variant,non_coding_transcript_variant	MODIFIER	MLK7-AS1	ENSG00000238133	Transcript	ENST00000422703.1	antisense	-	2/3	-	-	-	-	-	-	-	rs73971702	-	-1	-	HGNC	27935	-	-	-	-	-	-	0.1721	-	-	-	-	-	-	-	-	-
PTAM	2	174064875	rs73971702	2:174064875-174064875	T	intron_variant,non_coding_transcript_variant	MODIFIER	MLK7-AS1	ENSG00000238133	Transcript	ENST00000423106.2	antisense	-	7/7	-	-	-	-	-	-	-	rs73971702	-	-1	-	HGNC	27935	-	-	-	-	-	-	0.1721	-	-	-	-	-	-	-	-	-
PTAM	2	174064875	rs73971702	2:174064875-174064875	T	intron_variant	MODIFIER	MLTK	ENSG00000091436	Transcript	ENST00000338983.3	protein_coding	-	8/11	-	-	-	-	-	-	-	rs73971702	-	1	-	Uniprot_gn	-	-	-	-	-	-	-	0.1721	-	-	-	-	-	-	-	-	-
PTAM	2	174064875	rs73971702	2:174064875-174064875	T	intron_variant	MODIFIER	MLTK	ENSG00000091436	Transcript	ENST00000375213.3	protein_coding	-	8/19	-	-	-	-	-	-	-	rs73971702	-	1	-	Uniprot_gn	-	-	-	-	-	-	-	0.1721	-	-	-	-	-	-	-	-	-
PTAM	2	174064875	rs73971702	2:174064875-174064875	T	intron_variant	MODIFIER	MLTK	ENSG00000091436	Transcript	ENST00000409176.2	protein_coding	-	8/19	-	-	-	-	-	-	-	rs73971702	-	1	-	Uniprot_gn	-	-	-	-	-	-	-	0.1721	-	-	-	-	-	-	-	-	-
PTAM	2	174064875	rs73971702	2:174064875-174064875	T	intron_variant	MODIFIER	MLTK	ENSG00000091436	Transcript	ENST00000431503.2	protein_coding	-	7/10	-	-	-	-	-	-	-	rs73971702	-	1	-	Uniprot_gn	-	-	-	-	-	-	-	0.1721	-	-	-	-	-	-	-	-	-
PTAM	2	174064875	rs73971702	2:174064875-174064875	T	intron_variant,non_coding_transcript_variant	MODIFIER	MLTK	ENSG00000091436	Transcript	ENST00000476618.1	retained_intron	-	8/9	-	-	-	-	-	-	-	rs73971702	-	1	-	Uniprot_gn	-	-	-	-	-	-	-	0.1721	-	-	-	-	-	-	-	-	-
PTAM	2	174064875	rs73971702	2:174064875-174064875	T	intron_variant	MODIFIER	MLTK	ENSG00000091436	Transcript	ENST00000539448.1	protein_coding	-	8/11	-	-	-	-	-	-	-	rs73971702	-	1	-	Uniprot_gn	-	-	-	-	-	-	-	0.1721	-	-	-	-	-	-	-	-	-
PTAM	2	174068513	rs11899707	2:174068513-174068513	C	intron_variant,non_coding_transcript_variant	MODIFIER	MLK7-AS1	ENSG00000238133	Transcript	ENST00000419609.1	antisense	-	1/2	-	-	-	-	-	-	-	rs11899707	-	-1	-	HGNC	27935	-	-	-	-	-	-	-	-	-	-	-	-	-	-	-	-
PTAM	2	174068513	rs11899707	2:174068513-174068513	T	intron_variant,non_coding_transcript_variant	MODIFIER	MLK7-AS1	ENSG00000238133	Transcript	ENST00000419609.1	antisense	-	1/2	-	-	-	-	-	-	-	rs11899707	-	-1	-	HGNC	27935	-	-	-	-	-	-	-	-	-	-	-	-	-	-	-	-
PTAM	2	174068513	rs11899707	2:174068513-174068513	C	intron_variant,non_coding_transcript_variant	MODIFIER	MLK7-AS1	ENSG00000238133	Transcript	ENST00000422703.1	antisense	-	2/3	-	-	-	-	-	-	-	rs11899707	-	-1	-	HGNC	27935	-	-	-	-	-	-	-	-	-	-	-	-	-	-	-	-
PTAM	2	174068513	rs11899707	2:174068513-174068513	T	intron_variant,non_coding_transcript_variant	MODIFIER	MLK7-AS1	ENSG00000238133	Transcript	ENST00000422703.1	antisense	-	2/3	-	-	-	-	-	-	-	rs11899707	-	-1	-	HGNC	27935	-	-	-	-	-	-	-	-	-	-	-	-	-	-	-	-
PTAM	2	174068513	rs11899707	2:174068513-174068513	C	intron_variant,non_coding_transcript_variant	MODIFIER	MLK7-AS1	ENSG00000238133	Transcript	ENST00000423106.2	antisense	-	7/7	-	-	-	-	-	-	-	rs11899707	-	-1	-	HGNC	27935	-	-	-	-	-	-	-	-	-	-	-	-	-	-	-	-
PTAM	2	174068513	rs11899707	2:174068513-174068513	T	intron_variant,non_coding_transcript_variant	MODIFIER	MLK7-AS1	ENSG00000238133	Transcript	ENST00000423106.2	antisense	-	7/7	-	-	-	-	-	-	-	rs11899707	-	-1	-	HGNC	27935	-	-	-	-	-	-	-	-	-	-	-	-	-	-	-	-
PTAM	2	174068513	rs11899707	2:174068513-174068513	C	intron_variant	MODIFIER	MLTK	ENSG00000091436	Transcript	ENST00000338983.3	protein_coding	-	8/11	-	-	-	-	-	-	-	rs11899707	-	1	-	Uniprot_gn	-	-	-	-	-	-	-	-	-	-	-	-	-	-	-	-	-
PTAM	2	174068513	rs11899707	2:174068513-174068513	T	intron_variant	MODIFIER	MLTK	ENSG00000091436	Transcript	ENST00000338983.3	protein_coding	-	8/11	-	-	-	-	-	-	-	rs11899707	-	1	-	Uniprot_gn	-	-	-	-	-	-	-	-	-	-	-	-	-	-	-	-	-
PTAM	2	174068513	rs11899707	2:174068513-174068513	C	intron_variant	MODIFIER	MLTK	ENSG00000091436	Transcript	ENST00000375213.3	protein_coding	-	8/19	-	-	-	-	-	-	-	rs11899707	-	1	-	Uniprot_gn	-	-	-	-	-	-	-	-	-	-	-	-	-	-	-	-	-
PTAM	2	174068513	rs11899707	2:174068513-174068513	T	intron_variant	MODIFIER	MLTK	ENSG00000091436	Transcript	ENST00000375213.3	protein_coding	-	8/19	-	-	-	-	-	-	-	rs11899707	-	1	-	Uniprot_gn	-	-	-	-	-	-	-	-	-	-	-	-	-	-	-	-	-
PTAM	2	174068513	rs11899707	2:174068513-174068513	C	intron_variant	MODIFIER	MLTK	ENSG00000091436	Transcript	ENST00000409176.2	protein_coding	-	8/19	-	-	-	-	-	-	-	rs11899707	-	1	-	Uniprot_gn	-	-	-	-	-	-	-	-	-	-	-	-	-	-	-	-	-
PTAM	2	174068513	rs11899707	2:174068513-174068513	T	intron_variant	MODIFIER	MLTK	ENSG00000091436	Transcript	ENST00000409176.2	protein_coding	-	8/19	-	-	-	-	-	-	-	rs11899707	-	1	-	Uniprot_gn	-	-	-	-	-	-	-	-	-	-	-	-	-	-	-	-	-
PTAM	2	174068513	rs11899707	2:174068513-174068513	C	intron_variant	MODIFIER	MLTK	ENSG00000091436	Transcript	ENST00000431503.2	protein_coding	-	7/10	-	-	-	-	-	-	-	rs11899707	-	1	-	Uniprot_gn	-	-	-	-	-	-	-	-	-	-	-	-	-	-	-	-	-
PTAM	2	174068513	rs11899707	2:174068513-174068513	T	intron_variant	MODIFIER	MLTK	ENSG00000091436	Transcript	ENST00000431503.2	protein_coding	-	7/10	-	-	-	-	-	-	-	rs11899707	-	1	-	Uniprot_gn	-	-	-	-	-	-	-	-	-	-	-	-	-	-	-	-	-
PTAM	2	174068513	rs11899707	2:174068513-174068513	C	intron_variant,non_coding_transcript_variant	MODIFIER	MLTK	ENSG00000091436	Transcript	ENST00000476618.1	retained_intron	-	8/9	-	-	-	-	-	-	-	rs11899707	-	1	-	Uniprot_gn	-	-	-	-	-	-	-	-	-	-	-	-	-	-	-	-	-
PTAM	2	174068513	rs11899707	2:174068513-174068513	T	intron_variant,non_coding_transcript_variant	MODIFIER	MLTK	ENSG00000091436	Transcript	ENST00000476618.1	retained_intron	-	8/9	-	-	-	-	-	-	-	rs11899707	-	1	-	Uniprot_gn	-	-	-	-	-	-	-	-	-	-	-	-	-	-	-	-	-
PTAM	2	174068513	rs11899707	2:174068513-174068513	C	intron_variant	MODIFIER	MLTK	ENSG00000091436	Transcript	ENST00000539448.1	protein_coding	-	8/11	-	-	-	-	-	-	-	rs11899707	-	1	-	Uniprot_gn	-	-	-	-	-	-	-	-	-	-	-	-	-	-	-	-	-
PTAM	2	174068513	rs11899707	2:174068513-174068513	T	intron_variant	MODIFIER	MLTK	ENSG00000091436	Transcript	ENST00000539448.1	protein_coding	-	8/11	-	-	-	-	-	-	-	rs11899707	-	1	-	Uniprot_gn	-	-	-	-	-	-	-	-	-	-	-	-	-	-	-	-	-
PTAM	2	174073683	rs113948131	2:174073683-174073683	T	upstream_gene_variant	MODIFIER	MLK7-AS1	ENSG00000238133	Transcript	ENST00000419609.1	antisense	-	-	-	-	-	-	-	-	-	rs113948131	1343	-1	-	HGNC	27935	-	-	-	-	-	-	0.006	-	-	-	-	-	-	-	-	-
PTAM	2	174073683	rs113948131	2:174073683-174073683	T	intron_variant,non_coding_transcript_variant	MODIFIER	MLK7-AS1	ENSG00000238133	Transcript	ENST00000422703.1	antisense	-	1/3	-	-	-	-	-	-	-	rs113948131	-	-1	-	HGNC	27935	-	-	-	-	-	-	0.006	-	-	-	-	-	-	-	-	-
PTAM	2	174073683	rs113948131	2:174073683-174073683	T	intron_variant,non_coding_transcript_variant	MODIFIER	MLK7-AS1	ENSG00000238133	Transcript	ENST00000423106.2	antisense	-	6/7	-	-	-	-	-	-	-	rs113948131	-	-1	-	HGNC	27935	-	-	-	-	-	-	0.006	-	-	-	-	-	-	-	-	-
PTAM	2	174073683	rs113948131	2:174073683-174073683	T	intron_variant	MODIFIER	MLTK	ENSG00000091436	Transcript	ENST00000338983.3	protein_coding	-	9/11	-	-	-	-	-	-	-	rs113948131	-	1	-	Uniprot_gn	-	-	-	-	-	-	-	0.006	-	-	-	-	-	-	-	-	-
PTAM	2	174073683	rs113948131	2:174073683-174073683	T	intron_variant	MODIFIER	MLTK	ENSG00000091436	Transcript	ENST00000375213.3	protein_coding	-	9/19	-	-	-	-	-	-	-	rs113948131	-	1	-	Uniprot_gn	-	-	-	-	-	-	-	0.006	-	-	-	-	-	-	-	-	-
PTAM	2	174073683	rs113948131	2:174073683-174073683	T	intron_variant	MODIFIER	MLTK	ENSG00000091436	Transcript	ENST00000409176.2	protein_coding	-	9/19	-	-	-	-	-	-	-	rs113948131	-	1	-	Uniprot_gn	-	-	-	-	-	-	-	0.006	-	-	-	-	-	-	-	-	-
PTAM	2	174073683	rs113948131	2:174073683-174073683	T	intron_variant	MODIFIER	MLTK	ENSG00000091436	Transcript	ENST00000431503.2	protein_coding	-	8/10	-	-	-	-	-	-	-	rs113948131	-	1	-	Uniprot_gn	-	-	-	-	-	-	-	0.006	-	-	-	-	-	-	-	-	-
PTAM	2	174073683	rs113948131	2:174073683-174073683	T	intron_variant,non_coding_transcript_variant	MODIFIER	MLTK	ENSG00000091436	Transcript	ENST00000476618.1	retained_intron	-	9/9	-	-	-	-	-	-	-	rs113948131	-	1	-	Uniprot_gn	-	-	-	-	-	-	-	0.006	-	-	-	-	-	-	-	-	-
PTAM	2	174073683	rs113948131	2:174073683-174073683	T	intron_variant	MODIFIER	MLTK	ENSG00000091436	Transcript	ENST00000539448.1	protein_coding	-	9/11	-	-	-	-	-	-	-	rs113948131	-	1	-	Uniprot_gn	-	-	-	-	-	-	-	0.006	-	-	-	-	-	-	-	-	-
2KHz	2	174357984	rs72902998	2:174357984-174357984	A	upstream_gene_variant	MODIFIER	AC073465.3	ENSG00000226131	Transcript	ENST00000440938.1	processed_pseudogene	-	-	-	-	-	-	-	-	-	rs72902998	6894	-1	-	Clone_based_vega_gene	-	-	-	-	-	-	-	0.0108	-	-	-	-	-	-	-	-	-
8KHz	2	213333476	rs77135359	2:213333476-213333476	A	intron_variant	MODIFIER	ERBB4	ENSG00000178568	Transcript	ENST00000260943.6	protein_coding	-	1/18	-	-	-	-	-	-	-	rs77135359	-	-1	cds_start_NF,cds_end_NF	HGNC	3432	-	-	-	-	-	-	0.0074	-	-	-	-	-	-	-	-	-
8KHz	2	213333476	rs77135359	2:213333476-213333476	A	intron_variant	MODIFIER	ERBB4	ENSG00000178568	Transcript	ENST00000342788.4	protein_coding	-	1/27	-	-	-	-	-	-	-	rs77135359	-	-1	-	HGNC	3432	-	-	-	-	-	-	0.0074	-	-	-	-	-	-	-	-	-
8KHz	2	213333476	rs77135359	2:213333476-213333476	A	intron_variant	MODIFIER	ERBB4	ENSG00000178568	Transcript	ENST00000402597.1	protein_coding	-	1/27	-	-	-	-	-	-	-	rs77135359	-	-1	-	HGNC	3432	-	-	-	-	-	-	0.0074	-	-	-	-	-	-	-	-	-
8KHz	2	213333476	rs77135359	2:213333476-213333476	A	intron_variant	MODIFIER	ERBB4	ENSG00000178568	Transcript	ENST00000436443.1	protein_coding	-	1/26	-	-	-	-	-	-	-	rs77135359	-	-1	-	HGNC	3432	-	-	-	-	-	-	0.0074	-	-	-	-	-	-	-	-	-
8KHz	2	213333476	rs77135359	2:213333476-213333476	A	intron_variant,non_coding_transcript_variant	MODIFIER	ERBB4	ENSG00000178568	Transcript	ENST00000484594.1	retained_intron	-	1/19	-	-	-	-	-	-	-	rs77135359	-	-1	-	HGNC	3432	-	-	-	-	-	-	0.0074	-	-	-	-	-	-	-	-	-
PTAH	2	213578453	rs6721014	2:213578453-213578453	G	regulatory_region_variant	MODIFIER	-	-	RegulatoryFeature	ENSR00001634658	open_chromatin_region	-	-	-	-	-	-	-	-	-	rs6721014	-	-	-	-	-	-	-	-	-	-	-	0.4131	-	-	-	-	-	-	-	-	-
PTAH	2	213578453	rs6721014	2:213578453-213578453	G	intron_variant,non_coding_transcript_variant	MODIFIER	AC079610.1	ENSG00000273118	Transcript	ENST00000415387.1	sense_overlapping	-	4/4	-	-	-	-	-	-	-	rs6721014	-	-1	-	Clone_based_vega_gene	-	-	-	-	-	-	-	0.4131	-	-	-	-	-	-	-	-	-
8KHz	2	231464707	rs74269035	2:231464707-231464707	T	regulatory_region_variant	MODIFIER	-	-	RegulatoryFeature	ENSR00001636552	promoter_flanking_region	-	-	-	-	-	-	-	-	-	rs74269035	-	-	-	-	-	-	-	-	-	-	-	0.1072	-	-	-	-	-	-	-	-	-
8KHz	2	231464707	rs74269035	2:231464707-231464707	T	downstream_gene_variant	MODIFIER	RNU6-451P	ENSG00000199791	Transcript	ENST00000362921.1	snRNA	-	-	-	-	-	-	-	-	-	rs74269035	12765	1	-	HGNC	47414	-	-	-	-	-	-	0.1072	-	-	-	-	-	-	-	-	-
1KHz	3	1272373	rs9844484	3:1272373-1272373	C	intron_variant	MODIFIER	CNTN6	ENSG00000134115	Transcript	ENST00000350110.2	protein_coding	-	4/22	-	-	-	-	-	-	-	rs9844484	-	1	-	HGNC	2176	-	-	-	-	-	-	0.4553	-	-	1	-	-	-	-	-	-
1KHz	3	1272373	rs9844484	3:1272373-1272373	C	intron_variant,NMD_transcript_variant	MODIFIER	CNTN6	ENSG00000134115	Transcript	ENST00000394261.2	nonsense_mediated_decay	-	5/7	-	-	-	-	-	-	-	rs9844484	-	1	-	HGNC	2176	-	-	-	-	-	-	0.4553	-	-	1	-	-	-	-	-	-
1KHz	3	1272373	rs9844484	3:1272373-1272373	C	intron_variant,NMD_transcript_variant	MODIFIER	CNTN6	ENSG00000134115	Transcript	ENST00000397479.2	nonsense_mediated_decay	-	3/21	-	-	-	-	-	-	-	rs9844484	-	1	-	HGNC	2176	-	-	-	-	-	-	0.4553	-	-	1	-	-	-	-	-	-
1KHz	3	1272373	rs9844484	3:1272373-1272373	C	intron_variant	MODIFIER	CNTN6	ENSG00000134115	Transcript	ENST00000446702.2	protein_coding	-	4/22	-	-	-	-	-	-	-	rs9844484	-	1	-	HGNC	2176	-	-	-	-	-	-	0.4553	-	-	1	-	-	-	-	-	-
1KHz	3	1272373	rs9844484	3:1272373-1272373	C	intron_variant	MODIFIER	CNTN6	ENSG00000134115	Transcript	ENST00000539053.1	protein_coding	-	3/21	-	-	-	-	-	-	-	rs9844484	-	1	-	HGNC	2176	-	-	-	-	-	-	0.4553	-	-	1	-	-	-	-	-	-
PTAL	3	3508923	rs12632914	3:3508923-3508923	G	intron_variant,non_coding_transcript_variant	MODIFIER	AC026188.1	ENSG00000223727	Transcript	ENST00000420000.2	lincRNA	-	2/4	-	-	-	-	-	-	-	rs12632914	-	-1	-	Clone_based_vega_gene	-	-	-	-	-	-	-	0.1647	-	-	-	-	-	-	-	-	-
PTAL	3	3508923	rs12632914	3:3508923-3508923	G	intron_variant,non_coding_transcript_variant	MODIFIER	AC026188.1	ENSG00000223727	Transcript	ENST00000451031.1	lincRNA	-	1/5	-	-	-	-	-	-	-	rs12632914	-	-1	-	Clone_based_vega_gene	-	-	-	-	-	-	-	0.1647	-	-	-	-	-	-	-	-	-
PTAL	3	3508923	rs12632914	3:3508923-3508923	G	intron_variant,non_coding_transcript_variant	MODIFIER	AC026188.1	ENSG00000223727	Transcript	ENST00000455703.1	lincRNA	-	1/3	-	-	-	-	-	-	-	rs12632914	-	-1	-	Clone_based_vega_gene	-	-	-	-	-	-	-	0.1647	-	-	-	-	-	-	-	-	-
1KHz	3	29367784	rs12494597	3:29367784-29367784	C	intron_variant	MODIFIER	RBMS3	ENSG00000144642	Transcript	ENST00000273139.9	protein_coding	-	1/12	-	-	-	-	-	-	-	rs12494597	-	1	-	HGNC	13427	-	-	-	-	-	-	0.7975	-	-	-	-	-	-	-	-	-
1KHz	3	29367784	rs12494597	3:29367784-29367784	C	intron_variant	MODIFIER	RBMS3	ENSG00000144642	Transcript	ENST00000383766.2	protein_coding	-	1/13	-	-	-	-	-	-	-	rs12494597	-	1	-	HGNC	13427	-	-	-	-	-	-	0.7975	-	-	-	-	-	-	-	-	-
1KHz	3	29367784	rs12494597	3:29367784-29367784	C	intron_variant	MODIFIER	RBMS3	ENSG00000144642	Transcript	ENST00000383767.2	protein_coding	-	1/14	-	-	-	-	-	-	-	rs12494597	-	1	-	HGNC	13427	-	-	-	-	-	-	0.7975	-	-	-	-	-	-	-	-	-
1KHz	3	29367784	rs12494597	3:29367784-29367784	C	intron_variant	MODIFIER	RBMS3	ENSG00000144642	Transcript	ENST00000396583.3	protein_coding	-	1/14	-	-	-	-	-	-	-	rs12494597	-	1	-	HGNC	13427	-	-	-	-	-	-	0.7975	-	-	-	-	-	-	-	-	-
1KHz	3	29367784	rs12494597	3:29367784-29367784	C	intron_variant	MODIFIER	RBMS3	ENSG00000144642	Transcript	ENST00000434693.2	protein_coding	-	1/14	-	-	-	-	-	-	-	rs12494597	-	1	-	HGNC	13427	-	-	-	-	-	-	0.7975	-	-	-	-	-	-	-	-	-
1KHz	3	29367784	rs12494597	3:29367784-29367784	C	intron_variant	MODIFIER	RBMS3	ENSG00000144642	Transcript	ENST00000445033.1	protein_coding	-	1/7	-	-	-	-	-	-	-	rs12494597	-	1	-	HGNC	13427	-	-	-	-	-	-	0.7975	-	-	-	-	-	-	-	-	-
1KHz	3	29367784	rs12494597	3:29367784-29367784	C	intron_variant	MODIFIER	RBMS3	ENSG00000144642	Transcript	ENST00000452462.1	protein_coding	-	1/13	-	-	-	-	-	-	-	rs12494597	-	1	-	HGNC	13427	-	-	-	-	-	-	0.7975	-	-	-	-	-	-	-	-	-
1KHz	3	29367784	rs12494597	3:29367784-29367784	C	intron_variant	MODIFIER	RBMS3	ENSG00000144642	Transcript	ENST00000456853.1	protein_coding	-	1/13	-	-	-	-	-	-	-	rs12494597	-	1	-	HGNC	13427	-	-	-	-	-	-	0.7975	-	-	-	-	-	-	-	-	-
1KHz	3	29367784	rs12494597	3:29367784-29367784	C	intron_variant,non_coding_transcript_variant	MODIFIER	RBMS3	ENSG00000144642	Transcript	ENST00000471426.1	retained_intron	-	2/2	-	-	-	-	-	-	-	rs12494597	-	1	-	HGNC	13427	-	-	-	-	-	-	0.7975	-	-	-	-	-	-	-	-	-
PTAH	3	56546667	rs12053827	3:56546667-56546667	T	upstream_gene_variant	MODIFIER	CCDC66	ENSG00000180376	Transcript	ENST00000326595.7	protein_coding	-	-	-	-	-	-	-	-	-	rs12053827	44549	1	-	HGNC	27709	-	-	-	-	-	-	0.1597	-	-	-	-	-	-	-	-	-
PTAH	3	56546667	rs12053827	3:56546667-56546667	T	upstream_gene_variant	MODIFIER	CCDC66	ENSG00000180376	Transcript	ENST00000341455.6	nonsense_mediated_decay	-	-	-	-	-	-	-	-	-	rs12053827	44580	1	-	HGNC	27709	-	-	-	-	-	-	0.1597	-	-	-	-	-	-	-	-	-
PTAH	3	56546667	rs12053827	3:56546667-56546667	T	upstream_gene_variant	MODIFIER	CCDC66	ENSG00000180376	Transcript	ENST00000394672.3	protein_coding	-	-	-	-	-	-	-	-	-	rs12053827	44534	1	-	HGNC	27709	-	-	-	-	-	-	0.1597	-	-	-	-	-	-	-	-	-
PTAH	3	56546667	rs12053827	3:56546667-56546667	T	upstream_gene_variant	MODIFIER	CCDC66	ENSG00000180376	Transcript	ENST00000422222.1	protein_coding	-	-	-	-	-	-	-	-	-	rs12053827	44522	1	cds_end_NF	HGNC	27709	-	-	-	-	-	-	0.1597	-	-	-	-	-	-	-	-	-
PTAH	3	56546667	rs12053827	3:56546667-56546667	T	upstream_gene_variant	MODIFIER	CCDC66	ENSG00000180376	Transcript	ENST00000422788.1	nonsense_mediated_decay	-	-	-	-	-	-	-	-	-	rs12053827	44580	1	-	HGNC	27709	-	-	-	-	-	-	0.1597	-	-	-	-	-	-	-	-	-
PTAH	3	56546667	rs12053827	3:56546667-56546667	T	upstream_gene_variant	MODIFIER	CCDC66	ENSG00000180376	Transcript	ENST00000434467.1	nonsense_mediated_decay	-	-	-	-	-	-	-	-	-	rs12053827	44571	1	-	HGNC	27709	-	-	-	-	-	-	0.1597	-	-	-	-	-	-	-	-	-
PTAH	3	56546667	rs12053827	3:56546667-56546667	T	upstream_gene_variant	MODIFIER	CCDC66	ENSG00000180376	Transcript	ENST00000436465.2	protein_coding	-	-	-	-	-	-	-	-	-	rs12053827	46113	1	-	HGNC	27709	-	-	-	-	-	-	0.1597	-	-	-	-	-	-	-	-	-
PTAH	3	56546667	rs12053827	3:56546667-56546667	T	upstream_gene_variant	MODIFIER	CCDC66	ENSG00000180376	Transcript	ENST00000439445.1	nonsense_mediated_decay	-	-	-	-	-	-	-	-	-	rs12053827	44524	1	-	HGNC	27709	-	-	-	-	-	-	0.1597	-	-	-	-	-	-	-	-	-
PTAH	3	56546667	rs12053827	3:56546667-56546667	T	upstream_gene_variant	MODIFIER	CCDC66	ENSG00000180376	Transcript	ENST00000442522.2	processed_transcript	-	-	-	-	-	-	-	-	-	rs12053827	44589	1	-	HGNC	27709	-	-	-	-	-	-	0.1597	-	-	-	-	-	-	-	-	-
PTAH	3	56546667	rs12053827	3:56546667-56546667	T	upstream_gene_variant	MODIFIER	CCDC66	ENSG00000180376	Transcript	ENST00000459746.1	processed_transcript	-	-	-	-	-	-	-	-	-	rs12053827	44552	1	-	HGNC	27709	-	-	-	-	-	-	0.1597	-	-	-	-	-	-	-	-	-
PTAH	3	56546667	rs12053827	3:56546667-56546667	T	upstream_gene_variant	MODIFIER	CCDC66	ENSG00000180376	Transcript	ENST00000460838.1	processed_transcript	-	-	-	-	-	-	-	-	-	rs12053827	44524	1	-	HGNC	27709	-	-	-	-	-	-	0.1597	-	-	-	-	-	-	-	-	-
PTAH	3	56546667	rs12053827	3:56546667-56546667	T	upstream_gene_variant	MODIFIER	CCDC66	ENSG00000180376	Transcript	ENST00000469966.1	processed_transcript	-	-	-	-	-	-	-	-	-	rs12053827	45068	1	-	HGNC	27709	-	-	-	-	-	-	0.1597	-	-	-	-	-	-	-	-	-
PTAH	3	56546667	rs12053827	3:56546667-56546667	T	upstream_gene_variant	MODIFIER	CCDC66	ENSG00000180376	Transcript	ENST00000471681.1	nonsense_mediated_decay	-	-	-	-	-	-	-	-	-	rs12053827	44572	1	-	HGNC	27709	-	-	-	-	-	-	0.1597	-	-	-	-	-	-	-	-	-
PTAH	3	56546667	rs12053827	3:56546667-56546667	T	upstream_gene_variant	MODIFIER	CCDC66	ENSG00000180376	Transcript	ENST00000472582.1	processed_transcript	-	-	-	-	-	-	-	-	-	rs12053827	44564	1	-	HGNC	27709	-	-	-	-	-	-	0.1597	-	-	-	-	-	-	-	-	-
PTAH	3	56546667	rs12053827	3:56546667-56546667	T	upstream_gene_variant	MODIFIER	CCDC66	ENSG00000180376	Transcript	ENST00000484623.1	processed_transcript	-	-	-	-	-	-	-	-	-	rs12053827	46206	1	-	HGNC	27709	-	-	-	-	-	-	0.1597	-	-	-	-	-	-	-	-	-
PTAH	3	56546667	rs12053827	3:56546667-56546667	T	upstream_gene_variant	MODIFIER	CCDC66	ENSG00000180376	Transcript	ENST00000487739.1	retained_intron	-	-	-	-	-	-	-	-	-	rs12053827	46216	1	-	HGNC	27709	-	-	-	-	-	-	0.1597	-	-	-	-	-	-	-	-	-
PTAH	3	56546667	rs12053827	3:56546667-56546667	T	upstream_gene_variant	MODIFIER	CCDC66	ENSG00000180376	Transcript	ENST00000538560.1	protein_coding	-	-	-	-	-	-	-	-	-	rs12053827	46113	1	-	HGNC	27709	-	-	-	-	-	-	0.1597	-	-	-	-	-	-	-	-	-
PTAH	3	56546667	rs12053827	3:56546667-56546667	T	upstream_gene_variant	MODIFIER	ERC2	ENSG00000187672	Transcript	ENST00000288221.6	protein_coding	-	-	-	-	-	-	-	-	-	rs12053827	44276	-1	-	HGNC	31922	-	-	-	-	-	-	0.1597	-	-	-	-	-	-	-	-	-
PTAH	3	56546667	rs12053827	3:56546667-56546667	T	upstream_gene_variant	MODIFIER	ERC2	ENSG00000187672	Transcript	ENST00000460849.1	nonsense_mediated_decay	-	-	-	-	-	-	-	-	-	rs12053827	44302	-1	-	HGNC	31922	-	-	-	-	-	-	0.1597	-	-	-	-	-	-	-	-	-
PTAH	3	56546667	rs12053827	3:56546667-56546667	T	upstream_gene_variant	MODIFIER	ERC2	ENSG00000187672	Transcript	ENST00000472917.1	processed_transcript	-	-	-	-	-	-	-	-	-	rs12053827	45505	-1	-	HGNC	31922	-	-	-	-	-	-	0.1597	-	-	-	-	-	-	-	-	-
PTAL	3	75891161	rs11714328	3:75891161-75891161	C	upstream_gene_variant	MODIFIER	ROBO2	ENSG00000185008	Transcript	ENST00000487694.3	protein_coding	-	-	-	-	-	-	-	-	-	rs11714328	64685	1	-	HGNC	10250	-	-	-	-	-	-	-	-	-	-	-	-	-	-	-	-
PTAL	3	75891161	rs11714328	3:75891161-75891161	T	upstream_gene_variant	MODIFIER	ROBO2	ENSG00000185008	Transcript	ENST00000487694.3	protein_coding	-	-	-	-	-	-	-	-	-	rs11714328	64685	1	-	HGNC	10250	-	-	-	-	-	-	-	-	-	-	-	-	-	-	-	-
PTAL	3	75891161	rs11714328	3:75891161-75891161	C	upstream_gene_variant	MODIFIER	ROBO2	ENSG00000185008	Transcript	ENST00000602589.1	protein_coding	-	-	-	-	-	-	-	-	-	rs11714328	64792	1	cds_end_NF	HGNC	10250	-	-	-	-	-	-	-	-	-	-	-	-	-	-	-	-
PTAL	3	75891161	rs11714328	3:75891161-75891161	T	upstream_gene_variant	MODIFIER	ROBO2	ENSG00000185008	Transcript	ENST00000602589.1	protein_coding	-	-	-	-	-	-	-	-	-	rs11714328	64792	1	cds_end_NF	HGNC	10250	-	-	-	-	-	-	-	-	-	-	-	-	-	-	-	-
PTAL	3	75891161	rs11714328	3:75891161-75891161	C	upstream_gene_variant	MODIFIER	ZNF717	ENSG00000227124	Transcript	ENST00000400845.3	protein_coding	-	-	-	-	-	-	-	-	-	rs11714328	56491	-1	-	HGNC	29448	-	-	-	-	-	-	-	-	-	-	-	-	-	-	-	-
PTAL	3	75891161	rs11714328	3:75891161-75891161	T	upstream_gene_variant	MODIFIER	ZNF717	ENSG00000227124	Transcript	ENST00000400845.3	protein_coding	-	-	-	-	-	-	-	-	-	rs11714328	56491	-1	-	HGNC	29448	-	-	-	-	-	-	-	-	-	-	-	-	-	-	-	-
PTAL	3	75891161	rs11714328	3:75891161-75891161	C	upstream_gene_variant	MODIFIER	ZNF717	ENSG00000227124	Transcript	ENST00000422325.1	protein_coding	-	-	-	-	-	-	-	-	-	rs11714328	56906	-1	-	HGNC	29448	-	-	-	-	-	-	-	-	-	-	-	-	-	-	-	-
PTAL	3	75891161	rs11714328	3:75891161-75891161	T	upstream_gene_variant	MODIFIER	ZNF717	ENSG00000227124	Transcript	ENST00000422325.1	protein_coding	-	-	-	-	-	-	-	-	-	rs11714328	56906	-1	-	HGNC	29448	-	-	-	-	-	-	-	-	-	-	-	-	-	-	-	-
PTAL	3	75891161	rs11714328	3:75891161-75891161	C	upstream_gene_variant	MODIFIER	ZNF717	ENSG00000227124	Transcript	ENST00000468296.1	protein_coding	-	-	-	-	-	-	-	-	-	rs11714328	56952	-1	cds_end_NF	HGNC	29448	-	-	-	-	-	-	-	-	-	-	-	-	-	-	-	-
PTAL	3	75891161	rs11714328	3:75891161-75891161	T	upstream_gene_variant	MODIFIER	ZNF717	ENSG00000227124	Transcript	ENST00000468296.1	protein_coding	-	-	-	-	-	-	-	-	-	rs11714328	56952	-1	cds_end_NF	HGNC	29448	-	-	-	-	-	-	-	-	-	-	-	-	-	-	-	-
PTAL	3	75891161	rs11714328	3:75891161-75891161	C	upstream_gene_variant	MODIFIER	ZNF717	ENSG00000227124	Transcript	ENST00000471541.2	protein_coding	-	-	-	-	-	-	-	-	-	rs11714328	56427	-1	cds_end_NF	HGNC	29448	-	-	-	-	-	-	-	-	-	-	-	-	-	-	-	-
PTAL	3	75891161	rs11714328	3:75891161-75891161	T	upstream_gene_variant	MODIFIER	ZNF717	ENSG00000227124	Transcript	ENST00000471541.2	protein_coding	-	-	-	-	-	-	-	-	-	rs11714328	56427	-1	cds_end_NF	HGNC	29448	-	-	-	-	-	-	-	-	-	-	-	-	-	-	-	-
PTAL	3	75891161	rs11714328	3:75891161-75891161	C	upstream_gene_variant	MODIFIER	ZNF717	ENSG00000227124	Transcript	ENST00000477374.1	protein_coding	-	-	-	-	-	-	-	-	-	rs11714328	56457	-1	-	HGNC	29448	-	-	-	-	-	-	-	-	-	-	-	-	-	-	-	-
PTAL	3	75891161	rs11714328	3:75891161-75891161	T	upstream_gene_variant	MODIFIER	ZNF717	ENSG00000227124	Transcript	ENST00000477374.1	protein_coding	-	-	-	-	-	-	-	-	-	rs11714328	56457	-1	-	HGNC	29448	-	-	-	-	-	-	-	-	-	-	-	-	-	-	-	-
PTAL	3	75891161	rs11714328	3:75891161-75891161	C	upstream_gene_variant	MODIFIER	ZNF717	ENSG00000227124	Transcript	ENST00000478296.1	protein_coding	-	-	-	-	-	-	-	-	-	rs11714328	56443	-1	-	HGNC	29448	-	-	-	-	-	-	-	-	-	-	-	-	-	-	-	-
PTAL	3	75891161	rs11714328	3:75891161-75891161	T	upstream_gene_variant	MODIFIER	ZNF717	ENSG00000227124	Transcript	ENST00000478296.1	protein_coding	-	-	-	-	-	-	-	-	-	rs11714328	56443	-1	-	HGNC	29448	-	-	-	-	-	-	-	-	-	-	-	-	-	-	-	-
PTAL	3	75891161	rs11714328	3:75891161-75891161	C	upstream_gene_variant	MODIFIER	ZNF717	ENSG00000227124	Transcript	ENST00000491507.1	processed_transcript	-	-	-	-	-	-	-	-	-	rs11714328	56491	-1	-	HGNC	29448	-	-	-	-	-	-	-	-	-	-	-	-	-	-	-	-
PTAL	3	75891161	rs11714328	3:75891161-75891161	T	upstream_gene_variant	MODIFIER	ZNF717	ENSG00000227124	Transcript	ENST00000491507.1	processed_transcript	-	-	-	-	-	-	-	-	-	rs11714328	56491	-1	-	HGNC	29448	-	-	-	-	-	-	-	-	-	-	-	-	-	-	-	-
PTAL	3	75891163	rs11717913	3:75891163-75891163	C	upstream_gene_variant	MODIFIER	ROBO2	ENSG00000185008	Transcript	ENST00000487694.3	protein_coding	-	-	-	-	-	-	-	-	-	rs11717913	64683	1	-	HGNC	10250	-	-	-	-	-	-	0.6186	-	-	-	-	-	-	-	-	-
PTAL	3	75891163	rs11717913	3:75891163-75891163	C	upstream_gene_variant	MODIFIER	ROBO2	ENSG00000185008	Transcript	ENST00000602589.1	protein_coding	-	-	-	-	-	-	-	-	-	rs11717913	64790	1	cds_end_NF	HGNC	10250	-	-	-	-	-	-	0.6186	-	-	-	-	-	-	-	-	-
PTAL	3	75891163	rs11717913	3:75891163-75891163	C	upstream_gene_variant	MODIFIER	ZNF717	ENSG00000227124	Transcript	ENST00000400845.3	protein_coding	-	-	-	-	-	-	-	-	-	rs11717913	56493	-1	-	HGNC	29448	-	-	-	-	-	-	0.6186	-	-	-	-	-	-	-	-	-
PTAL	3	75891163	rs11717913	3:75891163-75891163	C	upstream_gene_variant	MODIFIER	ZNF717	ENSG00000227124	Transcript	ENST00000422325.1	protein_coding	-	-	-	-	-	-	-	-	-	rs11717913	56908	-1	-	HGNC	29448	-	-	-	-	-	-	0.6186	-	-	-	-	-	-	-	-	-
PTAL	3	75891163	rs11717913	3:75891163-75891163	C	upstream_gene_variant	MODIFIER	ZNF717	ENSG00000227124	Transcript	ENST00000468296.1	protein_coding	-	-	-	-	-	-	-	-	-	rs11717913	56954	-1	cds_end_NF	HGNC	29448	-	-	-	-	-	-	0.6186	-	-	-	-	-	-	-	-	-
PTAL	3	75891163	rs11717913	3:75891163-75891163	C	upstream_gene_variant	MODIFIER	ZNF717	ENSG00000227124	Transcript	ENST00000471541.2	protein_coding	-	-	-	-	-	-	-	-	-	rs11717913	56429	-1	cds_end_NF	HGNC	29448	-	-	-	-	-	-	0.6186	-	-	-	-	-	-	-	-	-
PTAL	3	75891163	rs11717913	3:75891163-75891163	C	upstream_gene_variant	MODIFIER	ZNF717	ENSG00000227124	Transcript	ENST00000477374.1	protein_coding	-	-	-	-	-	-	-	-	-	rs11717913	56459	-1	-	HGNC	29448	-	-	-	-	-	-	0.6186	-	-	-	-	-	-	-	-	-
PTAL	3	75891163	rs11717913	3:75891163-75891163	C	upstream_gene_variant	MODIFIER	ZNF717	ENSG00000227124	Transcript	ENST00000478296.1	protein_coding	-	-	-	-	-	-	-	-	-	rs11717913	56445	-1	-	HGNC	29448	-	-	-	-	-	-	0.6186	-	-	-	-	-	-	-	-	-
PTAL	3	75891163	rs11717913	3:75891163-75891163	C	upstream_gene_variant	MODIFIER	ZNF717	ENSG00000227124	Transcript	ENST00000491507.1	processed_transcript	-	-	-	-	-	-	-	-	-	rs11717913	56493	-1	-	HGNC	29448	-	-	-	-	-	-	0.6186	-	-	-	-	-	-	-	-	-
PTAL	3	75891975	rs11128490	3:75891975-75891975	C	upstream_gene_variant	MODIFIER	ROBO2	ENSG00000185008	Transcript	ENST00000487694.3	protein_coding	-	-	-	-	-	-	-	-	-	rs11128490	63871	1	-	HGNC	10250	-	-	-	-	-	-	-	-	-	-	-	-	-	-	-	-
PTAL	3	75891975	rs11128490	3:75891975-75891975	G	upstream_gene_variant	MODIFIER	ROBO2	ENSG00000185008	Transcript	ENST00000487694.3	protein_coding	-	-	-	-	-	-	-	-	-	rs11128490	63871	1	-	HGNC	10250	-	-	-	-	-	-	-	-	-	-	-	-	-	-	-	-
PTAL	3	75891975	rs11128490	3:75891975-75891975	C	upstream_gene_variant	MODIFIER	ROBO2	ENSG00000185008	Transcript	ENST00000602589.1	protein_coding	-	-	-	-	-	-	-	-	-	rs11128490	63978	1	cds_end_NF	HGNC	10250	-	-	-	-	-	-	-	-	-	-	-	-	-	-	-	-
PTAL	3	75891975	rs11128490	3:75891975-75891975	G	upstream_gene_variant	MODIFIER	ROBO2	ENSG00000185008	Transcript	ENST00000602589.1	protein_coding	-	-	-	-	-	-	-	-	-	rs11128490	63978	1	cds_end_NF	HGNC	10250	-	-	-	-	-	-	-	-	-	-	-	-	-	-	-	-
PTAL	3	75891975	rs11128490	3:75891975-75891975	C	upstream_gene_variant	MODIFIER	ZNF717	ENSG00000227124	Transcript	ENST00000400845.3	protein_coding	-	-	-	-	-	-	-	-	-	rs11128490	57305	-1	-	HGNC	29448	-	-	-	-	-	-	-	-	-	-	-	-	-	-	-	-
PTAL	3	75891975	rs11128490	3:75891975-75891975	G	upstream_gene_variant	MODIFIER	ZNF717	ENSG00000227124	Transcript	ENST00000400845.3	protein_coding	-	-	-	-	-	-	-	-	-	rs11128490	57305	-1	-	HGNC	29448	-	-	-	-	-	-	-	-	-	-	-	-	-	-	-	-
PTAL	3	75891975	rs11128490	3:75891975-75891975	C	upstream_gene_variant	MODIFIER	ZNF717	ENSG00000227124	Transcript	ENST00000422325.1	protein_coding	-	-	-	-	-	-	-	-	-	rs11128490	57720	-1	-	HGNC	29448	-	-	-	-	-	-	-	-	-	-	-	-	-	-	-	-
PTAL	3	75891975	rs11128490	3:75891975-75891975	G	upstream_gene_variant	MODIFIER	ZNF717	ENSG00000227124	Transcript	ENST00000422325.1	protein_coding	-	-	-	-	-	-	-	-	-	rs11128490	57720	-1	-	HGNC	29448	-	-	-	-	-	-	-	-	-	-	-	-	-	-	-	-
PTAL	3	75891975	rs11128490	3:75891975-75891975	C	upstream_gene_variant	MODIFIER	ZNF717	ENSG00000227124	Transcript	ENST00000468296.1	protein_coding	-	-	-	-	-	-	-	-	-	rs11128490	57766	-1	cds_end_NF	HGNC	29448	-	-	-	-	-	-	-	-	-	-	-	-	-	-	-	-
PTAL	3	75891975	rs11128490	3:75891975-75891975	G	upstream_gene_variant	MODIFIER	ZNF717	ENSG00000227124	Transcript	ENST00000468296.1	protein_coding	-	-	-	-	-	-	-	-	-	rs11128490	57766	-1	cds_end_NF	HGNC	29448	-	-	-	-	-	-	-	-	-	-	-	-	-	-	-	-
PTAL	3	75891975	rs11128490	3:75891975-75891975	C	upstream_gene_variant	MODIFIER	ZNF717	ENSG00000227124	Transcript	ENST00000471541.2	protein_coding	-	-	-	-	-	-	-	-	-	rs11128490	57241	-1	cds_end_NF	HGNC	29448	-	-	-	-	-	-	-	-	-	-	-	-	-	-	-	-
PTAL	3	75891975	rs11128490	3:75891975-75891975	G	upstream_gene_variant	MODIFIER	ZNF717	ENSG00000227124	Transcript	ENST00000471541.2	protein_coding	-	-	-	-	-	-	-	-	-	rs11128490	57241	-1	cds_end_NF	HGNC	29448	-	-	-	-	-	-	-	-	-	-	-	-	-	-	-	-
PTAL	3	75891975	rs11128490	3:75891975-75891975	C	upstream_gene_variant	MODIFIER	ZNF717	ENSG00000227124	Transcript	ENST00000477374.1	protein_coding	-	-	-	-	-	-	-	-	-	rs11128490	57271	-1	-	HGNC	29448	-	-	-	-	-	-	-	-	-	-	-	-	-	-	-	-
PTAL	3	75891975	rs11128490	3:75891975-75891975	G	upstream_gene_variant	MODIFIER	ZNF717	ENSG00000227124	Transcript	ENST00000477374.1	protein_coding	-	-	-	-	-	-	-	-	-	rs11128490	57271	-1	-	HGNC	29448	-	-	-	-	-	-	-	-	-	-	-	-	-	-	-	-
PTAL	3	75891975	rs11128490	3:75891975-75891975	C	upstream_gene_variant	MODIFIER	ZNF717	ENSG00000227124	Transcript	ENST00000478296.1	protein_coding	-	-	-	-	-	-	-	-	-	rs11128490	57257	-1	-	HGNC	29448	-	-	-	-	-	-	-	-	-	-	-	-	-	-	-	-
PTAL	3	75891975	rs11128490	3:75891975-75891975	G	upstream_gene_variant	MODIFIER	ZNF717	ENSG00000227124	Transcript	ENST00000478296.1	protein_coding	-	-	-	-	-	-	-	-	-	rs11128490	57257	-1	-	HGNC	29448	-	-	-	-	-	-	-	-	-	-	-	-	-	-	-	-
[truncated: 4,054 more rows]

## Sheet: Table S5
Table S5: expression data from [Schrauwen et al. A comprehensive catalogue of the coding and non-coding transcripts of the human inner ear. Hear Res. 2016 Mar;333:266-274. doi: 10.1016/j.heares.2015.08.013.] for the 15 replicated genes identified in this study. The data reported are in FPKM (fragment per kilobase per million).
[truncated: 16 more rows]

[truncated: 1 more sheets: Table S6]
